# Supplementary material for: Loss of Neuropeptide Y Signaling Accompanies the Neural-to-Mesenchymal Transcriptional Transition in Glioblastoma: A Multi-Scale Transcriptomic Analysis
Source: Int J Mol Sci. 2026 Jul 6;27(13):6068. doi: 10.3390/ijms27136068 (PMC13361764; doi:10.3390/ijms27136068)
Supplement: Supplementary file 1 [file ijms-27-06068-s001.zip]

Archive with 2 entries (2 files):
- Supplementary_Tables_S1-S18.xlsx
- Supplementary_Figures_FA_20042026.pdf
