# Supplementary material for: Loss of Neuropeptide Y Signaling Accompanies the Neural-to-Mesenchymal Transcriptional Transition in Glioblastoma: A Multi-Scale Transcriptomic Analysis
Source: Int J Mol Sci. 2026 Jul 6;27(13):6068. doi: 10.3390/ijms27136068 (PMC13361764; doi:10.3390/ijms27136068)
Supplement: Supplementary file 1 [file ijms-27-06068-s001.zip › Supplementary_Tables_S1-S18.xlsx]

## Sheet: Table S1
Differential expression analysis: Normal Brain vs GBM (TCGA GBMLGG, limma-voom)
logFC	AveExpr	t	P.Value	adj.P.Val	B	gene	comparison	significant	direction	npy_panel
12.1075	-4.72309	852.443	0	0	8928.12	TRIM27	Normal_vs_GBM	TRUE	UP	FALSE
-5.36103	0.77314	-80.5926	0	0	1791.17	BCRP3	Normal_vs_GBM	TRUE	DOWN	FALSE
-3.62368	-3.60928	-53.0846	0	0	1011.59	ENSG00000284233	Normal_vs_GBM	TRUE	DOWN	FALSE
-5.06786	1.93022	-87.942	0	0	1988.58	GGT1	Normal_vs_GBM	TRUE	DOWN	FALSE
1.2451	4.86175	56.6032	0	0	1112.42	GUCD1	Normal_vs_GBM	TRUE	UP	FALSE
-10.2081	3.89643	-82.6905	0	0	1848.13	SPECC1L-ADORA2A	Normal_vs_GBM	TRUE	DOWN	FALSE
-7.39193	6.05762	-122.053	0	0	2818.36	ENSG00000218537	Normal_vs_GBM	TRUE	DOWN	FALSE
-13.1884	4.82239	-203.36	0	0	4306.59	ENSG00000251357	Normal_vs_GBM	TRUE	DOWN	FALSE
-2.3619	-0.127655	-48.5987	0	0	883.309	ENSG00000279467	Normal_vs_GBM	TRUE	DOWN	FALSE
-5.42746	-0.0314739	-102.349	0	0	2356.44	ENSG00000272973	Normal_vs_GBM	TRUE	DOWN	FALSE
1.53417	1.95868	54.4927	0	0	1051.69	ZNF70	Normal_vs_GBM	TRUE	UP	FALSE
-5.30972	4.16858	-70.2613	0	0	1503.97	ENSG00000272578	Normal_vs_GBM	TRUE	DOWN	FALSE
-3.78462	5.00161	-62.6039	0	0	1285.41	GUSBP11	Normal_vs_GBM	TRUE	DOWN	FALSE
-4.39005	3.18362	-56.2081	0	0	1101.36	RGL4	Normal_vs_GBM	TRUE	DOWN	FALSE
-5.98096	2.5008	-82.7663	0	0	1850.2	ENSG00000234353	Normal_vs_GBM	TRUE	DOWN	FALSE
-3.96055	0.971836	-70.4807	0	0	1510.23	ENSG00000284070	Normal_vs_GBM	TRUE	DOWN	FALSE
-6.07675	1.61985	-84.978	0	0	1909.68	ENSG00000211683	Normal_vs_GBM	TRUE	DOWN	FALSE
-2.64503	2.61432	-79.799	0	0	1769.51	RSPH14	Normal_vs_GBM	TRUE	DOWN	FALSE
-1.25201	5.60968	-43.6506	0	0	743.703	GNAZ	Normal_vs_GBM	TRUE	DOWN	FALSE
-3.91206	-3.35906	-44.9397	0	0	780.171	IGLC1	Normal_vs_GBM	TRUE	DOWN	FALSE
-4.24996	-1.94284	-84.046	0	0	1884.7	GGTLC2	Normal_vs_GBM	TRUE	DOWN	FALSE
-2.70011	-2.46545	-44.8315	0	0	777.173	IGLV1-51	Normal_vs_GBM	TRUE	DOWN	FALSE
-4.49464	-0.0140883	-77.3514	0	0	1702.23	ENSG00000211643	Normal_vs_GBM	TRUE	DOWN	FALSE
-5.95842	2.23757	-126.49	0	0	2915.68	ENSG00000272779	Normal_vs_GBM	TRUE	DOWN	FALSE
-4.77438	1.50047	-58.4559	0	0	1166.23	ENSG00000274422	Normal_vs_GBM	TRUE	DOWN	FALSE
-4.46153	-1.32357	-84.584	0	0	1899.14	ENSG00000228050	Normal_vs_GBM	TRUE	DOWN	FALSE
-4.66477	0.686273	-85.9728	0	0	1936.28	ENSG00000263366	Normal_vs_GBM	TRUE	DOWN	FALSE
-5.92966	3.09302	-90.3485	0	0	2051.82	TOP3B	Normal_vs_GBM	TRUE	DOWN	FALSE
-2.1998	4.16143	-56.1033	0	0	1098.13	ENSG00000224086	Normal_vs_GBM	TRUE	DOWN	FALSE
-3.38775	-0.783791	-93.4875	0	0	2133.18	MPPE1P2	Normal_vs_GBM	TRUE	DOWN	FALSE
-2.63338	4.92064	-53.111	0	0	1011.96	YPEL1	Normal_vs_GBM	TRUE	DOWN	FALSE
-3.40709	3.49633	-50.9196	0	0	949.308	ENSG00000133519	Normal_vs_GBM	TRUE	DOWN	FALSE
-4.88467	1.49149	-76.7837	0	0	1686.54	ENSG00000284128	Normal_vs_GBM	TRUE	DOWN	FALSE
-3.00174	4.6802	-46.699	0	0	829.2	SGSM1	Normal_vs_GBM	TRUE	DOWN	FALSE
-1.07822	4.36558	-66.6403	0	0	1400.88	SRRD	Normal_vs_GBM	TRUE	DOWN	FALSE
-6.8455	-0.782128	-141.916	0	0	3237.98	ENSG00000275307	Normal_vs_GBM	TRUE	DOWN	FALSE
-7.43199	-0.270087	-128.693	0	0	2963.29	ENSG00000276965	Normal_vs_GBM	TRUE	DOWN	FALSE
-5.33988	-2.11249	-108.269	0	0	2500.13	ENSG00000276057	Normal_vs_GBM	TRUE	DOWN	FALSE
-5.68912	-1.80574	-106.208	0	0	2450.62	ENSG00000276664	Normal_vs_GBM	TRUE	DOWN	FALSE
-4.36176	1.91388	-99.9731	0	0	2297.66	MORC2-AS1	Normal_vs_GBM	TRUE	DOWN	FALSE
1.30128	4.71223	73.1904	0	0	1586.2	PES1	Normal_vs_GBM	TRUE	UP	FALSE
-2.67857	0.924553	-46.4119	0	0	821.392	ENSG00000225774	Normal_vs_GBM	TRUE	DOWN	FALSE
-2.6985	1.71778	-55.5099	0	0	1081.26	MTFP1	Normal_vs_GBM	TRUE	DOWN	FALSE
-10.345	2.34155	-159.568	0	0	3577.32	ENSG00000249590	Normal_vs_GBM	TRUE	DOWN	FALSE
-9.621	2.43862	-144.526	0	0	3290.04	ENSG00000248751	Normal_vs_GBM	TRUE	DOWN	FALSE
-3.60297	2.67296	-59.3379	0	0	1191.56	CASTOR1	Normal_vs_GBM	TRUE	DOWN	FALSE
3.51808	-1.02293	50.7776	0	0	945.18	OSM	Normal_vs_GBM	TRUE	UP	FALSE
4.81315	-1.06005	52.9162	0	0	1006.41	LIF	Normal_vs_GBM	TRUE	UP	FALSE
-2.06874	-0.136083	-44.4334	0	0	765.985	HORMAD2-AS1	Normal_vs_GBM	TRUE	DOWN	FALSE
-2.43693	5.49456	-113.301	0	0	2619.18	MTMR3	Normal_vs_GBM	TRUE	DOWN	FALSE
-2.78217	5.23664	-72.5948	0	0	1569.54	ENSG00000279159	Normal_vs_GBM	TRUE	DOWN	FALSE
-5.34985	-2.15146	-52.0793	0	0	982.722	ENSG00000282816	Normal_vs_GBM	TRUE	DOWN	FALSE
-2.79956	2.29766	-94.0207	0	0	2147.04	ENSG00000213707	Normal_vs_GBM	TRUE	DOWN	FALSE
-3.25359	-3.88067	-45.1877	0	0	787.112	ENSG00000278404	Normal_vs_GBM	TRUE	DOWN	FALSE
-6.30117	-1.28578	-59.7277	0	0	1202.88	ENSG00000277941	Normal_vs_GBM	TRUE	DOWN	FALSE
-6.43035	-1.17183	-61.5231	0	0	1254.56	ENSG00000275942	Normal_vs_GBM	TRUE	DOWN	FALSE
-7.89788	2.84987	-48.2837	0	0	874.401	ENSG00000206028	Normal_vs_GBM	TRUE	DOWN	FALSE
-8.93128	1.02439	-68.056	0	0	1441.5	ENSG00000276991	Normal_vs_GBM	TRUE	DOWN	FALSE
-2.58219	4.80419	-67.628	0	0	1429.08	ENSG00000183506	Normal_vs_GBM	TRUE	DOWN	FALSE
-4.57805	-2.78091	-119.625	0	0	2763.69	ENSG00000276150	Normal_vs_GBM	TRUE	DOWN	FALSE
-5.47826	-1.96701	-145.209	0	0	3303.52	ENSG00000276675	Normal_vs_GBM	TRUE	DOWN	FALSE
1.46779	3.98478	57.1967	0	0	1129.52	TTC28	Normal_vs_GBM	TRUE	UP	FALSE
1.7609	1.20649	57.9945	0	0	1152.65	CHEK2	Normal_vs_GBM	TRUE	UP	FALSE
1.76851	4.39085	52.7101	0	0	1000.36	XBP1	Normal_vs_GBM	TRUE	UP	FALSE
-4.60665	-2.60603	-78.6556	0	0	1738.16	ENSG00000242156	Normal_vs_GBM	TRUE	DOWN	FALSE
-8.48325	1.02323	-82.3284	0	0	1838.34	RFPL1	Normal_vs_GBM	TRUE	DOWN	FALSE
-4.01239	-3.23807	-86.2914	0	0	1944.77	ENSG00000274342	Normal_vs_GBM	TRUE	DOWN	FALSE
-9.60395	1.66411	-277.053	0	0	5273.25	ENSG00000269972	Normal_vs_GBM	TRUE	DOWN	FALSE
-3.49294	1.74339	-61.9277	0	0	1266.16	TMEM191C	Normal_vs_GBM	TRUE	DOWN	FALSE
-5.80947	-0.735276	-65.8831	0	0	1379.58	ENSG00000197210	Normal_vs_GBM	TRUE	DOWN	FALSE
-3.92539	1.0479	-54.5092	0	0	1052.51	TMEM191B	Normal_vs_GBM	TRUE	DOWN	FALSE
-6.25192	3.42452	-49.9894	0	0	922.874	TUBA8	Normal_vs_GBM	TRUE	DOWN	FALSE
-3.86428	-3.39987	-86.3405	0	0	1946.08	ARL2BPP10	Normal_vs_GBM	TRUE	DOWN	FALSE
-1.95739	0.489037	-58.1696	0	0	1157.94	ENSG00000225335	Normal_vs_GBM	TRUE	DOWN	FALSE
-1.90674	6.58925	-43.5676	0	0	741.401	MICAL3	Normal_vs_GBM	TRUE	DOWN	FALSE
-8.93613	5.22159	-101.901	0	0	2345.43	ENSG00000093100	Normal_vs_GBM	TRUE	DOWN	FALSE
0.983364	5.10689	47.3823	0	0	848.356	BCL2L13	Normal_vs_GBM	TRUE	UP	FALSE
1.05836	4.35927	48.8263	0	0	889.297	HDHD5	Normal_vs_GBM	TRUE	UP	FALSE
-3.11611	0.814652	-50.0578	0	0	924.838	ENSG00000273203	Normal_vs_GBM	TRUE	DOWN	FALSE
-3.68582	-1.77588	-86.5366	0	0	1951.28	ENSG00000239435	Normal_vs_GBM	TRUE	DOWN	FALSE
-2.69924	-0.264995	-66.9735	0	0	1410.7	ENSG00000215270	Normal_vs_GBM	TRUE	DOWN	FALSE
-4.3097	-0.931278	-76.6502	0	0	1682.84	ENSG00000241838	Normal_vs_GBM	TRUE	DOWN	FALSE
-3.01662	-2.12204	-68.8977	0	0	1465.42	ENSG00000215268	Normal_vs_GBM	TRUE	DOWN	FALSE
-2.48153	4.4951	-87.1376	0	0	1967.24	MCM3AP-AS1	Normal_vs_GBM	TRUE	DOWN	FALSE
-4.19171	-1.9459	-72.5708	0	0	1569.09	GGT3P	Normal_vs_GBM	TRUE	DOWN	FALSE
-5.10569	-0.185303	-85.5509	0	0	1925.02	ENSG00000228404	Normal_vs_GBM	TRUE	DOWN	FALSE
-4.33306	1.25248	-114.085	0	0	2637.15	LINC00334	Normal_vs_GBM	TRUE	DOWN	FALSE
-2.0233	1.08512	-43.3765	0	0	736.535	ENSG00000276529	Normal_vs_GBM	TRUE	DOWN	FALSE
3.86333	3.45028	50.3786	0	0	933.614	ITGB2	Normal_vs_GBM	TRUE	UP	FALSE
-5.44497	-1.94146	-96.9161	0	0	2220.76	LOC124905068	Normal_vs_GBM	TRUE	DOWN	FALSE
-5.28907	-2.10676	-96.6636	0	0	2214.36	LOC124905069	Normal_vs_GBM	TRUE	DOWN	FALSE
-3.1766	5.11983	-130.178	0	0	2995.65	CFAP410	Normal_vs_GBM	TRUE	DOWN	FALSE
-4.08552	3.7183	-143.178	0	0	3263.85	ENSG00000184441	Normal_vs_GBM	TRUE	DOWN	FALSE
-10.2737	2.26983	-274.006	0	0	5238.24	ENSG00000241728	Normal_vs_GBM	TRUE	DOWN	FALSE
-3.65815	-3.41544	-47.139	0	0	841.991	ENSG00000275799	Normal_vs_GBM	TRUE	DOWN	FALSE
-4.40803	5.01743	-129.236	0	0	2975.45	GATD3	Normal_vs_GBM	TRUE	DOWN	FALSE
-2.80736	3.19104	-69.2894	0	0	1476.43	PWP2	Normal_vs_GBM	TRUE	DOWN	FALSE
0.949489	4.42017	51.2156	0	0	957.489	RRP1B	Normal_vs_GBM	TRUE	UP	FALSE
-4.65972	4.339	-140.512	0	0	3210.28	U2AF1	Normal_vs_GBM	TRUE	DOWN	FALSE
-3.46857	4.87625	-69.4328	0	0	1480.4	CBS	Normal_vs_GBM	TRUE	DOWN	FALSE
2.91993	4.35985	45.637	0	0	799.216	COL6A2	Normal_vs_GBM	TRUE	UP	FALSE
-4.11153	-1.32615	-67.761	0	0	1433.13	ENSG00000161103	Normal_vs_GBM	TRUE	DOWN	FALSE
-6.81284	4.21158	-118.647	0	0	2741.8	DGCR6	Normal_vs_GBM	TRUE	DOWN	FALSE
-9.55784	1.64717	-218.878	0	0	4533.47	ENSG00000283809	Normal_vs_GBM	TRUE	DOWN	FALSE
-5.69581	0.452061	-74.7849	0	0	1631	ENSG00000169668	Normal_vs_GBM	TRUE	DOWN	FALSE
-2.80365	0.571381	-43.5315	0	0	740.899	ENSG00000161149	Normal_vs_GBM	TRUE	DOWN	FALSE
-1.86204	1.82581	-43.4867	0	0	739.524	THAP7-AS1	Normal_vs_GBM	TRUE	DOWN	FALSE
-7.83782	0.0917978	-133.374	0	0	3062.69	ENSG00000284060	Normal_vs_GBM	TRUE	DOWN	FALSE
-1.93757	5.70054	-88.2101	0	0	1995.54	LZTR1	Normal_vs_GBM	TRUE	DOWN	FALSE
-4.38654	5.44142	-68.3919	0	0	1450.88	AIFM3	Normal_vs_GBM	TRUE	DOWN	FALSE
-7.96505	0.237147	-219.63	0	0	4544	ENSG00000272600	Normal_vs_GBM	TRUE	DOWN	FALSE
-3.60481	1.77607	-64.6412	0	0	1344.03	ENSG00000226287	Normal_vs_GBM	TRUE	DOWN	FALSE
-4.25762	-0.0576278	-72.2817	0	0	1560.97	ENSG00000229107	Normal_vs_GBM	TRUE	DOWN	FALSE
-4.83076	0.306562	-87.2487	0	0	1970.19	ENSG00000250261	Normal_vs_GBM	TRUE	DOWN	FALSE
-8.46515	0.64599	-242.606	0	0	4854.32	ENSG00000277971	Normal_vs_GBM	TRUE	DOWN	FALSE
-5.30593	-2.1531	-87.2794	0	0	1971.02	SNORA77B	Normal_vs_GBM	TRUE	DOWN	FALSE
-9.17981	1.27673	-142.832	0	0	3256.36	ENSG00000243762	Normal_vs_GBM	TRUE	DOWN	FALSE
-4.23271	-3.08435	-82.1423	0	0	1833.32	MIR1306	Normal_vs_GBM	TRUE	DOWN	FALSE
-2.2405	1.82361	-66.5286	0	0	1397.95	ENSG00000236540	Normal_vs_GBM	TRUE	DOWN	FALSE
-9.44073	1.53007	-168.611	0	0	3740.15	ENSG00000268292	Normal_vs_GBM	TRUE	DOWN	FALSE
-5.26151	-2.1552	-194.11	0	0	4164	MIR4761	Normal_vs_GBM	TRUE	DOWN	FALSE
-11.7054	3.50259	-86.5969	0	0	1952.89	ENSG00000237517	Normal_vs_GBM	TRUE	DOWN	FALSE
-7.26995	-0.422457	-75.5377	0	0	1651.96	ENSG00000283366	Normal_vs_GBM	TRUE	DOWN	FALSE
-7.79385	0.00392702	-66.9834	0	0	1410.97	ENSG00000270393	Normal_vs_GBM	TRUE	DOWN	FALSE
-3.2997	-1.79414	-71.5007	0	0	1539	ENSG00000231086	Normal_vs_GBM	TRUE	DOWN	FALSE
-3.04286	-1.33653	-65.2603	0	0	1361.79	ENSG00000272682	Normal_vs_GBM	TRUE	DOWN	FALSE
-7.67988	-0.0420259	-119.437	0	0	2759.5	TSSK2	Normal_vs_GBM	TRUE	DOWN	FALSE
-3.16253	-2.91903	-67.627	0	0	1429.32	ENSG00000226885	Normal_vs_GBM	TRUE	DOWN	FALSE
-2.27177	5.00301	-108.286	0	0	2500.78	HIRA	Normal_vs_GBM	TRUE	DOWN	FALSE
-6.39061	-1.18614	-121.327	0	0	2801.91	ENSG00000273300	Normal_vs_GBM	TRUE	DOWN	FALSE
-5.12919	0.637091	-146.23	0	0	3323.52	ENSG00000273212	Normal_vs_GBM	TRUE	DOWN	FALSE
5.15637	-1.66246	122.692	0	0	2832.72	CDC45	Normal_vs_GBM	TRUE	UP	FALSE
-13.5294	5.12292	-104.93	0	0	2419.63	GP1BB	Normal_vs_GBM	TRUE	DOWN	FALSE
-9.2043	7.16283	-88.9029	0	0	2013.92	SEPTIN5	Normal_vs_GBM	TRUE	DOWN	FALSE
-2.59688	2.459	-85.6339	0	0	1927.29	RPL7AP70	Normal_vs_GBM	TRUE	DOWN	FALSE
-1.40708	5.73204	-82.5499	0	0	1844.18	C22orf39	Normal_vs_GBM	TRUE	DOWN	FALSE
1.20903	2.06738	65.6356	0	0	1372.24	WDR4	Normal_vs_GBM	TRUE	UP	FALSE
-10.1753	2.17241	-278.663	0	0	5291.67	ENSG00000269987	Normal_vs_GBM	TRUE	DOWN	FALSE
-8.61597	0.782453	-346.186	0	0	5984.59	ENSG00000254835	Normal_vs_GBM	TRUE	DOWN	FALSE
2.06813	-0.63038	62.6985	0	0	1288.22	CHKB-DT	Normal_vs_GBM	TRUE	UP	FALSE
-9.13605	4.82715	-121.783	0	0	2812	CHKB-CPT1B	Normal_vs_GBM	TRUE	DOWN	FALSE
-6.51727	3.93883	-73.5964	0	0	1597.81	CPT1B	Normal_vs_GBM	TRUE	DOWN	FALSE
-7.03054	3.24497	-117.168	0	0	2708.04	SCO2	Normal_vs_GBM	TRUE	DOWN	FALSE
-10.6898	2.61471	-189.892	0	0	4097.4	ENSG00000272821	Normal_vs_GBM	TRUE	DOWN	FALSE
-7.7786	0.59294	-116.518	0	0	2693.14	ENSG00000279182	Normal_vs_GBM	TRUE	DOWN	FALSE
-6.36722	0.428725	-99.7409	0	0	2291.76	ENSG00000227484	Normal_vs_GBM	TRUE	DOWN	FALSE
-5.11608	4.21212	-81.5119	0	0	1816.2	HDAC10	Normal_vs_GBM	TRUE	DOWN	FALSE
-3.03834	1.31636	-48.1286	0	0	869.907	ENSG00000273137	Normal_vs_GBM	TRUE	DOWN	FALSE
-2.61157	2.71155	-58.4967	0	0	1167.28	TRABD-AS1	Normal_vs_GBM	TRUE	DOWN	FALSE
-3.89643	4.63033	-48.111	0	0	869.217	PANX2	Normal_vs_GBM	TRUE	DOWN	FALSE
-8.34146	1.37136	-236.878	0	0	4779.44	ENSG00000273192	Normal_vs_GBM	TRUE	DOWN	FALSE
-1.70225	6.0202	-47.0807	0	0	839.796	TAFA5	Normal_vs_GBM	TRUE	DOWN	FALSE
2.92148	0.773981	53.8487	0	0	1033.16	CELSR1	Normal_vs_GBM	TRUE	UP	FALSE
-6.61582	4.40082	-126.022	0	0	2905.72	CHKB	Normal_vs_GBM	TRUE	DOWN	FALSE
5.05857	-1.38323	127.76	0	0	2943.7	GTSE1	Normal_vs_GBM	TRUE	UP	FALSE
0.797507	4.66252	43.5387	0	0	740.61	NUP50	Normal_vs_GBM	TRUE	UP	FALSE
-8.04311	0.90927	-87.1286	0	0	1967	PRR5-ARHGAP8	Normal_vs_GBM	TRUE	DOWN	FALSE
-2.72549	1.00018	-85.7641	0	0	1930.77	TTLL1-AS1	Normal_vs_GBM	TRUE	DOWN	FALSE
-2.47938	4.16186	-69.7545	0	0	1489.51	RPL5P34	Normal_vs_GBM	TRUE	DOWN	FALSE
-1.69968	2.41078	-53.5428	0	0	1024.55	SERHL2	Normal_vs_GBM	TRUE	DOWN	FALSE
6.18683	-1.62165	51.5477	0	0	967.14	RN7SKP80	Normal_vs_GBM	TRUE	UP	FALSE
-7.198	3.06714	-130.232	0	0	2996.2	ENSG00000172250	Normal_vs_GBM	TRUE	DOWN	FALSE
2.83739	1.02768	57.5554	0	0	1139.93	NFAM1	Normal_vs_GBM	TRUE	UP	FALSE
4.77143	-4.0151	97.2206	0	0	2228.59	ENSG00000182057	Normal_vs_GBM	TRUE	UP	FALSE
-6.20815	0.118336	-98.4471	0	0	2259.36	ENSG00000232710	Normal_vs_GBM	TRUE	DOWN	FALSE
-3.11289	2.12511	-78.0816	0	0	1722.38	ENSG00000213790	Normal_vs_GBM	TRUE	DOWN	FALSE
2.34723	0.604714	65.457	0	0	1367.19	PHETA2	Normal_vs_GBM	TRUE	UP	FALSE
2.1296	3.54869	81.9408	0	0	1827.69	NAGA	Normal_vs_GBM	TRUE	UP	FALSE
-4.71822	0.386226	-58.3299	0	0	1162.62	ENSG00000224883	Normal_vs_GBM	TRUE	DOWN	FALSE
-3.35119	-3.85467	-49.8556	0	0	919.127	MIR4763	Normal_vs_GBM	TRUE	DOWN	FALSE
-2.90849	7.17984	-58.598	0	0	1169.9	MAPK8IP2	Normal_vs_GBM	TRUE	DOWN	FALSE
-3.13181	7.00651	-62.2891	0	0	1276.18	SHANK3	Normal_vs_GBM	TRUE	DOWN	FALSE
-4.20585	0.684339	-108.116	0	0	2496.5	ENSG00000213683	Normal_vs_GBM	TRUE	DOWN	FALSE
0.98876	3.12174	45.2222	0	0	787.555	HACL1	Normal_vs_GBM	TRUE	UP	FALSE
-2.09855	3.09718	-50.1509	0	0	927.29	COLQ	Normal_vs_GBM	TRUE	DOWN	FALSE
-4.9825	2.2199	-110.357	0	0	2549.89	ENSG00000249786	Normal_vs_GBM	TRUE	DOWN	FALSE
1.0205	3.63796	76.8801	0	0	1688.97	METTL6	Normal_vs_GBM	TRUE	UP	FALSE
-3.44377	5.2932	-73.2518	0	0	1588	SH3BP5	Normal_vs_GBM	TRUE	DOWN	FALSE
-3.40506	5.40847	-74.8755	0	0	1633.37	SH3BP5-AS1	Normal_vs_GBM	TRUE	DOWN	FALSE
-1.40698	5.95195	-74.6111	0	0	1625.91	MRPS25	Normal_vs_GBM	TRUE	DOWN	FALSE
-3.21108	3.46814	-100.597	0	0	2313.27	ENSG00000228242	Normal_vs_GBM	TRUE	DOWN	FALSE
-4.48413	2.87394	-142.478	0	0	3249.68	ENSG00000268279	Normal_vs_GBM	TRUE	DOWN	FALSE
1.02588	5.1445	55.3956	0	0	1077.62	TMEM43	Normal_vs_GBM	TRUE	UP	FALSE
-5.46574	-1.97941	-208.713	0	0	4386.27	SNORA7A	Normal_vs_GBM	TRUE	DOWN	FALSE
2.97746	3.00273	45.6594	0	0	799.814	TIMP4	Normal_vs_GBM	TRUE	UP	FALSE
4.01581	1.72077	47.7597	0	0	859.067	HRH1	Normal_vs_GBM	TRUE	UP	FALSE
1.49257	5.27608	87.9153	0	0	1987.78	SEC13	Normal_vs_GBM	TRUE	UP	FALSE
-11.3092	3.16569	-297.591	0	0	5500.77	ENSG00000272410	Normal_vs_GBM	TRUE	DOWN	FALSE
-1.21778	5.33901	-63.5363	0	0	1312.01	TATDN2	Normal_vs_GBM	TRUE	DOWN	FALSE
2.87933	1.30366	95.909	0	0	2195.25	FANCD2	Normal_vs_GBM	TRUE	UP	FALSE
-4.45378	-2.0074	-49.2453	0	0	901.731	ENSG00000237990	Normal_vs_GBM	TRUE	DOWN	FALSE
2.15487	3.17324	77.1161	0	0	1695.51	SUMF1	Normal_vs_GBM	TRUE	UP	FALSE
-4.2911	-2.96446	-92.9289	0	0	2118.81	ENSG00000268509	Normal_vs_GBM	TRUE	DOWN	FALSE
-4.03752	0.00153142	-97.4818	0	0	2235.03	ENSG00000236152	Normal_vs_GBM	TRUE	DOWN	FALSE
2.01767	2.29377	79.8592	0	0	1770.99	RAD18	Normal_vs_GBM	TRUE	UP	FALSE
-2.59702	-0.824699	-58.9007	0	0	1179.08	ENSG00000254485	Normal_vs_GBM	TRUE	DOWN	FALSE
3.79479	-0.847057	102.115	0	0	2350.87	CENPM	Normal_vs_GBM	TRUE	UP	FALSE
0.799338	4.27187	59.936	0	0	1208.47	THUMPD3	Normal_vs_GBM	TRUE	UP	FALSE
-5.42686	-0.293186	-137.816	0	0	3154.71	ENSG00000269886	Normal_vs_GBM	TRUE	DOWN	FALSE
-11.8604	4.32725	-334.137	0	0	5871.04	ARPC4-TTLL3	Normal_vs_GBM	TRUE	DOWN	FALSE
-1.81377	5.45053	-59.8741	0	0	1206.7	TTLL3	Normal_vs_GBM	TRUE	DOWN	FALSE
1.15712	3.74801	62.2504	0	0	1275.09	JAGN1	Normal_vs_GBM	TRUE	UP	FALSE
-4.41067	5.14329	-89.9977	0	0	2042.64	CRELD1	Normal_vs_GBM	TRUE	DOWN	FALSE
1.10561	4.93514	50.8882	0	0	948.133	EMC3	Normal_vs_GBM	TRUE	UP	FALSE
-3.12711	4.76058	-64.4775	0	0	1339.14	CAMK1	Normal_vs_GBM	TRUE	DOWN	FALSE
-1.63463	5.36196	-44.0101	0	0	753.699	SELENOM	Normal_vs_GBM	TRUE	DOWN	FALSE
-3.16066	1.86212	-59.2601	0	0	1189.35	ENSG00000184068	Normal_vs_GBM	TRUE	DOWN	FALSE
1.15707	6.73209	65.0545	0	0	1355.63	XRCC6	Normal_vs_GBM	TRUE	UP	FALSE
-1.37166	5.05847	-43.9364	0	0	751.659	PICK1	Normal_vs_GBM	TRUE	DOWN	FALSE
-6.9502	-0.607058	-150.508	0	0	3406.85	ENSG00000233739	Normal_vs_GBM	TRUE	DOWN	FALSE
-2.32612	1.80586	-48.6239	0	0	883.913	ENSG00000278948	Normal_vs_GBM	TRUE	DOWN	FALSE
-4.86506	5.74193	-134.764	0	0	3092.33	ENSG00000279738	Normal_vs_GBM	TRUE	DOWN	FALSE
-10.2666	2.24492	-323.093	0	0	5763.4	ENSG00000100101	Normal_vs_GBM	TRUE	DOWN	FALSE
-3.10942	3.75967	-83.5472	0	0	1871.29	NOL12	Normal_vs_GBM	TRUE	DOWN	FALSE
-8.39799	5.69794	-98.5117	0	0	2261.06	PDXP	Normal_vs_GBM	TRUE	DOWN	FALSE
-5.24622	6.13584	-91.2431	0	0	2075.15	SH3BP1	Normal_vs_GBM	TRUE	DOWN	FALSE
-3.4445	0.158723	-52.9873	0	0	1008.78	PDXP-DT	Normal_vs_GBM	TRUE	DOWN	FALSE
3.02828	-3.61023	48.3849	0	0	877.192	LGALS2	Normal_vs_GBM	TRUE	UP	FALSE
2.57706	1.7767	57.1722	0	0	1128.85	MFNG	Normal_vs_GBM	TRUE	UP	FALSE
-7.56724	-0.117763	-63.9697	0	0	1324.82	ENSG00000272694	Normal_vs_GBM	TRUE	DOWN	FALSE
2.73798	2.21111	46.8261	0	0	832.649	CYTH4	Normal_vs_GBM	TRUE	UP	FALSE
-4.50567	-2.11144	-77.0487	0	0	1693.87	ENSG00000235237	Normal_vs_GBM	TRUE	DOWN	FALSE
-3.03108	1.92171	-55.5918	0	0	1083.61	ENSG00000272720	Normal_vs_GBM	TRUE	DOWN	FALSE
-3.64817	-1.14574	-48.4604	0	0	879.43	ENSG00000234688	Normal_vs_GBM	TRUE	DOWN	FALSE
1.27601	5.7297	72.8891	0	0	1577.78	EIF3D	Normal_vs_GBM	TRUE	UP	FALSE
-2.55543	1.57347	-57.1239	0	0	1127.77	ENSG00000237668	Normal_vs_GBM	TRUE	DOWN	FALSE
4.07862	0.798757	51.6961	0	0	971.311	APOL4	Normal_vs_GBM	TRUE	UP	FALSE
2.62835	3.21845	47.4447	0	0	850.12	APOL6	Normal_vs_GBM	TRUE	UP	FALSE
2.71799	3.33666	80.2602	0	0	1781.93	MCM5	Normal_vs_GBM	TRUE	UP	FALSE
3.8841	3.04921	51.4699	0	0	964.823	HMOX1	Normal_vs_GBM	TRUE	UP	FALSE
0.874291	3.6399	44.4441	0	0	765.793	HMGXB4	Normal_vs_GBM	TRUE	UP	FALSE
1.14735	5.15258	67.2839	0	0	1419.22	RTCB	Normal_vs_GBM	TRUE	UP	FALSE
-4.87911	-0.624315	-79.0403	0	0	1748.72	RFPL3	Normal_vs_GBM	TRUE	DOWN	FALSE
-6.56614	-1.04514	-89.9022	0	0	2040.1	CPSF1P1	Normal_vs_GBM	TRUE	DOWN	FALSE
-3.44209	3.74784	-69.8079	0	0	1491.1	RPS17P16	Normal_vs_GBM	TRUE	DOWN	FALSE
-3.87477	-3.39372	-62.986	0	0	1296.62	MIR7109	Normal_vs_GBM	TRUE	DOWN	FALSE
0.920532	4.60723	51.779	0	0	973.631	DRG1	Normal_vs_GBM	TRUE	UP	FALSE
-2.63989	0.832994	-80.7459	0	0	1795.4	ENSG00000240591	Normal_vs_GBM	TRUE	DOWN	FALSE
-10.1301	2.07564	-83.5187	0	0	1870.5	ENSG00000261675	Normal_vs_GBM	TRUE	DOWN	FALSE
-3.58268	1.61757	-79.9512	0	0	1773.7	ENSG00000279080	Normal_vs_GBM	TRUE	DOWN	FALSE
-1.1664	4.56418	-44.4962	0	0	767.271	PLA2G6	Normal_vs_GBM	TRUE	DOWN	FALSE
-3.1979	-2.00597	-71.6324	0	0	1542.71	TMEM184B-AS1	Normal_vs_GBM	TRUE	DOWN	FALSE
-2.88524	5.19983	-48.1946	0	0	871.447	CSDC2	Normal_vs_GBM	TRUE	DOWN	FALSE
-2.88897	6.93233	-109.529	0	0	2530.38	POLR3H	Normal_vs_GBM	TRUE	DOWN	FALSE
1.30697	3.38328	66.2238	0	0	1388.97	PHF5A	Normal_vs_GBM	TRUE	UP	FALSE
-2.09309	6.19718	-47.6248	0	0	855.187	TEF	Normal_vs_GBM	TRUE	DOWN	FALSE
-1.31276	1.9094	-43.6121	0	0	742.961	ENSG00000235513	Normal_vs_GBM	TRUE	DOWN	FALSE
-2.55072	-2.47921	-46.0546	0	0	811.451	ENSG00000232754	Normal_vs_GBM	TRUE	DOWN	FALSE
-2.63024	2.89591	-50.7781	0	0	945.259	RPS9P2	Normal_vs_GBM	TRUE	DOWN	FALSE
-3.14687	-0.587497	-53.7094	0	0	1029.55	DNAJB7	Normal_vs_GBM	TRUE	DOWN	FALSE
-6.43925	5.30569	-131.42	0	0	3021.87	SGSM3	Normal_vs_GBM	TRUE	DOWN	FALSE
-10.6749	4.93174	-184.557	0	0	4010.8	ENSG00000284431	Normal_vs_GBM	TRUE	DOWN	FALSE
-1.13459	3.77981	-69.2097	0	0	1474.02	ADSL	Normal_vs_GBM	TRUE	DOWN	FALSE
-3.22035	2.10478	-79.4784	0	0	1760.75	ENSG00000226085	Normal_vs_GBM	TRUE	DOWN	FALSE
0.769034	4.8212	47.7607	0	0	859.053	MIEF1	Normal_vs_GBM	TRUE	UP	FALSE
-1.92854	5.95109	-52.4715	0	0	993.479	MGAT3	Normal_vs_GBM	TRUE	DOWN	FALSE
-4.96979	-2.41819	-117.802	0	0	2722.43	SNORD83B	Normal_vs_GBM	TRUE	DOWN	FALSE
-3.45472	6.70994	-94.9332	0	0	2170.29	CBX7	Normal_vs_GBM	TRUE	DOWN	FALSE
-5.13652	4.18158	-81.3861	0	0	1812.79	ENSG00000279833	Normal_vs_GBM	TRUE	DOWN	FALSE
-0.906773	6.44759	-44.7308	0	0	773.798	CSNK1E	Normal_vs_GBM	TRUE	DOWN	FALSE
-11.8062	3.88379	-308.331	0	0	5613.89	TPTEP2-CSNK1E	Normal_vs_GBM	TRUE	DOWN	FALSE
2.26075	0.512529	69.5907	0	0	1484.88	KDELR3	Normal_vs_GBM	TRUE	UP	FALSE
-1.58281	2.43251	-71.3666	0	0	1535.13	ENSG00000228274	Normal_vs_GBM	TRUE	DOWN	FALSE
1.21857	4.66941	51.735	0	0	972.378	TOMM22	Normal_vs_GBM	TRUE	UP	FALSE
-10.7786	2.76768	-149.565	0	0	3388.66	ENSG00000244491	Normal_vs_GBM	TRUE	DOWN	FALSE
4.01521	-0.0390806	122.43	0	0	2826.93	CCDC134	Normal_vs_GBM	TRUE	UP	FALSE
-6.66567	2.86762	-93.2405	0	0	2126.84	ENSG00000230149	Normal_vs_GBM	TRUE	DOWN	FALSE
3.37502	-2.91733	54.3561	0	0	1048.03	APOBEC3B	Normal_vs_GBM	TRUE	UP	FALSE
3.01662	1.37472	58.4248	0	0	1164.97	APOBEC3C	Normal_vs_GBM	TRUE	UP	FALSE
-5.37488	-2.03753	-88.2889	0	0	1997.72	ENSG00000284554	Normal_vs_GBM	TRUE	DOWN	FALSE
2.80629	-0.496435	62.354	0	0	1278.27	APOBEC3F	Normal_vs_GBM	TRUE	UP	FALSE
2.3908	1.1694	53.3701	0	0	1019.4	APOBEC3G	Normal_vs_GBM	TRUE	UP	FALSE
-3.97299	-3.30238	-77.5023	0	0	1706.4	ENSG00000226024	Normal_vs_GBM	TRUE	DOWN	FALSE
-4.37903	0.380209	-73.8952	0	0	1606.19	ENSG00000225450	Normal_vs_GBM	TRUE	DOWN	FALSE
-4.16564	-1.40338	-54.2332	0	0	1044.61	RSPH1-DT	Normal_vs_GBM	TRUE	DOWN	FALSE
3.5243	-2.75789	60.758	0	0	1232.47	ZNF295-AS1	Normal_vs_GBM	TRUE	UP	FALSE
1.19957	3.51345	54.7367	0	0	1058.63	ZBTB21	Normal_vs_GBM	TRUE	UP	FALSE
-4.11462	3.98787	-144.297	0	0	3286.15	RAB5IF	Normal_vs_GBM	TRUE	DOWN	FALSE
-10.953	2.85449	-328.902	0	0	5820.54	TGIF2-RAB5IF	Normal_vs_GBM	TRUE	DOWN	FALSE
2.36031	1.97342	63.6848	0	0	1316.32	TGIF2	Normal_vs_GBM	TRUE	UP	FALSE
-3.50831	2.90787	-62.3534	0	0	1278.34	DLGAP4-AS1	Normal_vs_GBM	TRUE	DOWN	FALSE
1.50147	3.93715	97.7075	0	0	2240.8	AAR2	Normal_vs_GBM	TRUE	UP	FALSE
-2.07036	7.55738	-61.5746	0	0	1255.67	EPB41L1	Normal_vs_GBM	TRUE	DOWN	FALSE
-1.92925	0.689286	-60.1479	0	0	1214.94	CNBD2	Normal_vs_GBM	TRUE	DOWN	FALSE
-3.31548	-1.57358	-76.8269	0	0	1687.73	RPF2P1	Normal_vs_GBM	TRUE	DOWN	FALSE
2.11607	4.0274	55.6336	0	0	1084.47	ROMO1	Normal_vs_GBM	TRUE	UP	FALSE
-10.1033	2.08852	-342.649	0	0	5951.82	ENSG00000272897	Normal_vs_GBM	TRUE	DOWN	FALSE
1.317	4.82239	61.2432	0	0	1246.14	RBM12	Normal_vs_GBM	TRUE	UP	FALSE
1.85492	5.99465	100.883	0	0	2320.36	ERGIC3	Normal_vs_GBM	TRUE	UP	FALSE
-3.26182	-3.92908	-48.5943	0	0	883.223	ENSG00000224497	Normal_vs_GBM	TRUE	DOWN	FALSE
-5.08036	2.69248	-151.976	0	0	3435.31	ENSG00000261582	Normal_vs_GBM	TRUE	DOWN	FALSE
-2.27556	1.81777	-83.2731	0	0	1863.93	SLA2	Normal_vs_GBM	TRUE	DOWN	FALSE
-2.43544	5.65552	-72.8027	0	0	1575.32	MMP24OS	Normal_vs_GBM	TRUE	DOWN	FALSE
-3.67269	-2.24557	-60.8467	0	0	1235.12	ENSG00000278367	Normal_vs_GBM	TRUE	DOWN	FALSE
2.04047	3.27474	66.9658	0	0	1410.14	EDEM2	Normal_vs_GBM	TRUE	UP	FALSE
-2.38129	3.75594	-48.8214	0	0	889.363	MYH7B	Normal_vs_GBM	TRUE	DOWN	FALSE
1.0357	4.51792	44.7631	0	0	774.695	GSS	Normal_vs_GBM	TRUE	UP	FALSE
1.09513	3.6901	49.2884	0	0	902.448	PIGU	Normal_vs_GBM	TRUE	UP	FALSE
-1.47197	6.03457	-44.3893	0	0	764.245	MAP1LC3A	Normal_vs_GBM	TRUE	DOWN	FALSE
-3.8052	6.08093	-145.531	0	0	3310.8	DYNLRB1	Normal_vs_GBM	TRUE	DOWN	FALSE
1.26806	5.20385	50.059	0	0	924.452	ITCH	Normal_vs_GBM	TRUE	UP	FALSE
1.50655	5.32716	48.926	0	0	892.177	AHCY	Normal_vs_GBM	TRUE	UP	FALSE
-4.56701	0.871607	-104.078	0	0	2398.87	ENSG00000250917	Normal_vs_GBM	TRUE	DOWN	FALSE
3.30066	-3.35139	60.918	0	0	1237.11	ASIP	Normal_vs_GBM	TRUE	UP	FALSE
-1.95118	-0.00121752	-51.2964	0	0	960.245	XPOTP1	Normal_vs_GBM	TRUE	DOWN	FALSE
1.34247	4.98326	62.727	0	0	1288.81	EIF2S2	Normal_vs_GBM	TRUE	UP	FALSE
1.3327	3.43586	55.2878	0	0	1074.5	PXMP4	Normal_vs_GBM	TRUE	UP	FALSE
-5.25993	-0.228299	-62.4514	0	0	1281.25	MT1P3	Normal_vs_GBM	TRUE	DOWN	FALSE
1.78804	2.46844	84.3775	0	0	1893.49	DSN1	Normal_vs_GBM	TRUE	UP	FALSE
-3.22739	1.0777	-79.7609	0	0	1768.49	TLDC2	Normal_vs_GBM	TRUE	DOWN	FALSE
1.66925	4.98851	48.2052	0	0	871.684	SAMHD1	Normal_vs_GBM	TRUE	UP	FALSE
1.22059	1.5928	53.5571	0	0	1024.82	ZSWIM3	Normal_vs_GBM	TRUE	UP	FALSE
7.44494	-2.43692	139.779	0	0	3195.52	UBE2C	Normal_vs_GBM	TRUE	UP	FALSE
1.17892	3.59581	66.4056	0	0	1394.16	DNTTIP1	Normal_vs_GBM	TRUE	UP	FALSE
1.40412	5.4083	52.1822	0	0	985.237	PIGT	Normal_vs_GBM	TRUE	UP	FALSE
-11.9609	5.92742	-107.012	0	0	2469.93	SYS1-DBNDD2	Normal_vs_GBM	TRUE	DOWN	FALSE
-6.8124	6.66043	-86.6186	0	0	1953.49	DBNDD2	Normal_vs_GBM	TRUE	DOWN	FALSE
1.1248	4.2861	55.6195	0	0	1084.05	SYS1	Normal_vs_GBM	TRUE	UP	FALSE
3.62828	-0.658097	54.3059	0	0	1046.4	SLPI	Normal_vs_GBM	TRUE	UP	FALSE
1.20145	4.51259	60.7943	0	0	1233.2	STK4	Normal_vs_GBM	TRUE	UP	FALSE
-5.54111	2.99977	-49.8124	0	0	917.821	KCNK15	Normal_vs_GBM	TRUE	DOWN	FALSE
-6.88835	0.227019	-87.5932	0	0	1979.3	ENSG00000132832	Normal_vs_GBM	TRUE	DOWN	FALSE
-7.50723	-0.177944	-100.015	0	0	2298.6	ENSG00000283440	Normal_vs_GBM	TRUE	DOWN	FALSE
1.21003	3.77214	53.6559	0	0	1027.53	TTPAL	Normal_vs_GBM	TRUE	UP	FALSE
1.22405	4.16696	63.602	0	0	1313.91	OSER1	Normal_vs_GBM	TRUE	UP	FALSE
7.46294	-2.33379	147.707	0	0	3353.41	MYBL2	Normal_vs_GBM	TRUE	UP	FALSE
1.75879	3.71343	102.042	0	0	2349.01	IFT52	Normal_vs_GBM	TRUE	UP	FALSE
-7.62913	-0.0949506	-164.369	0	0	3664.59	ENSG00000277611	Normal_vs_GBM	TRUE	DOWN	FALSE
2.33344	2.09645	81.8815	0	0	1826.1	RBL1	Normal_vs_GBM	TRUE	UP	FALSE
2.41934	5.81101	114.319	0	0	2642.84	RPN2	Normal_vs_GBM	TRUE	UP	FALSE
0.896694	4.17187	55.1045	0	0	1069.21	CTNNBL1	Normal_vs_GBM	TRUE	UP	FALSE
1.37629	3.78404	101.947	0	0	2346.67	TTI1	Normal_vs_GBM	TRUE	UP	FALSE
0.998812	4.12776	57.488	0	0	1137.91	RPRD1B	Normal_vs_GBM	TRUE	UP	FALSE
-3.7612	-3.49064	-85.3836	0	0	1920.56	LOC124904974	Normal_vs_GBM	TRUE	DOWN	FALSE
-2.68335	-2.50727	-43.2752	0	0	733.89	ENSG00000182584	Normal_vs_GBM	TRUE	DOWN	FALSE
3.22792	-3.6622	55.6931	0	0	1086.57	ENSG00000235408	Normal_vs_GBM	TRUE	UP	FALSE
-3.19588	6.70949	-61.2618	0	0	1246.65	PPP1R16B	Normal_vs_GBM	TRUE	DOWN	FALSE
2.58355	0.201366	51.2515	0	0	958.685	FAM83D	Normal_vs_GBM	TRUE	UP	FALSE
1.07172	3.24492	73.4567	0	0	1593.66	DHX35	Normal_vs_GBM	TRUE	UP	FALSE
3.06691	2.63987	51.7487	0	0	972.785	MAFB	Normal_vs_GBM	TRUE	UP	FALSE
-8.84492	0.987915	-153.373	0	0	3461.6	ENSG00000226143	Normal_vs_GBM	TRUE	DOWN	FALSE
-2.45074	4.61396	-49.2576	0	0	901.691	L3MBTL1	Normal_vs_GBM	TRUE	DOWN	FALSE
-3.8709	-3.39415	-106.559	0	0	2459.06	SNORA60	Normal_vs_GBM	TRUE	DOWN	FALSE
-1.77856	0.87414	-44.6951	0	0	773.209	NEURL2	Normal_vs_GBM	TRUE	DOWN	FALSE
-4.50658	1.19232	-57.3657	0	0	1134.81	C20orf203	Normal_vs_GBM	TRUE	DOWN	FALSE
-5.16959	-2.23084	-182.402	0	0	3975.37	MIR1825	Normal_vs_GBM	TRUE	DOWN	FALSE
7.4955	-3.1431	65.2473	0	0	1361.18	SNORD17	Normal_vs_GBM	TRUE	UP	FALSE
1.05247	4.27583	49.0299	0	0	895.089	SNRPB2	Normal_vs_GBM	TRUE	UP	FALSE
1.14667	2.24905	44.9896	0	0	781.107	TASP1	Normal_vs_GBM	TRUE	UP	FALSE
2.69512	-3.66418	56.6687	0	0	1114.7	ENSG00000236811	Normal_vs_GBM	TRUE	UP	FALSE
-2.25108	-0.428544	-68.5683	0	0	1456.07	ENSG00000235698	Normal_vs_GBM	TRUE	DOWN	FALSE
2.89116	4.31586	53.2809	0	0	1016.79	JAG1	Normal_vs_GBM	TRUE	UP	FALSE
1.23718	2.80687	56.8915	0	0	1120.75	SLX4IP	Normal_vs_GBM	TRUE	UP	FALSE
-2.49883	0.54004	-65.7684	0	0	1376.29	ENSG00000235036	Normal_vs_GBM	TRUE	DOWN	FALSE
-2.57378	-1.63196	-57.3215	0	0	1133.57	ENSG00000230750	Normal_vs_GBM	TRUE	DOWN	FALSE
-4.07496	8.7908	-50.4947	0	0	936.878	SNAP25	Normal_vs_GBM	TRUE	DOWN	FALSE
-4.9759	-2.43296	-66.8262	0	0	1406.5	ENSG00000243961	Normal_vs_GBM	TRUE	DOWN	FALSE
2.17375	1.07247	48.3054	0	0	874.618	BMP2	Normal_vs_GBM	TRUE	UP	FALSE
-2.15213	0.412776	-55.2107	0	0	1072.68	SYNCRIPP1	Normal_vs_GBM	TRUE	DOWN	FALSE
-3.18137	3.94288	-137.108	0	0	3140.87	CRLS1	Normal_vs_GBM	TRUE	DOWN	FALSE
1.76861	2.55808	74.3533	0	0	1618.75	MGME1	Normal_vs_GBM	TRUE	UP	FALSE
1.05491	1.4538	52.386	0	0	991.205	SHLD1	Normal_vs_GBM	TRUE	UP	FALSE
2.40776	4.26964	91.8586	0	0	2091.1	PCNA	Normal_vs_GBM	TRUE	UP	FALSE
-2.02297	0.463009	-44.1926	0	0	759.237	RPS4XP2	Normal_vs_GBM	TRUE	DOWN	FALSE
-3.37366	6.35446	-52.7688	0	0	1002.06	ENSG00000226608	Normal_vs_GBM	TRUE	DOWN	FALSE
-1.69324	0.577218	-65.2747	0	0	1362.16	ENSG00000275582	Normal_vs_GBM	TRUE	DOWN	FALSE
1.07189	5.97402	43.584	0	0	741.929	MAVS	Normal_vs_GBM	TRUE	UP	FALSE
1.04182	3.26591	57.1073	0	0	1126.95	AP5S1	Normal_vs_GBM	TRUE	UP	FALSE
-3.79659	-0.584742	-86.4431	0	0	1948.79	ENSG00000274949	Normal_vs_GBM	TRUE	DOWN	FALSE
2.84107	0.878584	47.6308	0	0	855.467	SIGLEC1	Normal_vs_GBM	TRUE	UP	FALSE
1.39007	3.98247	51.5549	0	0	967.209	ITPA	Normal_vs_GBM	TRUE	UP	FALSE
6.25788	-0.208925	110.664	0	0	2557.27	CPXM1	Normal_vs_GBM	TRUE	UP	FALSE
-4.55053	-2.80692	-101.876	0	0	2344.8	SNORD57	Normal_vs_GBM	TRUE	DOWN	FALSE
-4.2111	-3.10205	-80.6544	0	0	1792.87	SNORD56	Normal_vs_GBM	TRUE	DOWN	FALSE
-5.95948	-1.56002	-140.689	0	0	3213.24	SNORD86	Normal_vs_GBM	TRUE	DOWN	FALSE
-3.71538	-3.5301	-84.9259	0	0	1908.31	SNORD110	Normal_vs_GBM	TRUE	DOWN	FALSE
-2.95801	1.77899	-87.6391	0	0	1980.61	ENSG00000225022	Normal_vs_GBM	TRUE	DOWN	FALSE
-4.91484	-0.567117	-90.864	0	0	2065.23	OVOL2	Normal_vs_GBM	TRUE	DOWN	FALSE
-6.15835	2.48811	-127.781	0	0	2943.66	PET117	Normal_vs_GBM	TRUE	DOWN	FALSE
-4.99536	-2.03363	-111.797	0	0	2583.7	ENSG00000237259	Normal_vs_GBM	TRUE	DOWN	FALSE
2.8312	1.89022	54.8645	0	0	1062.34	HCK	Normal_vs_GBM	TRUE	UP	FALSE
-1.94803	2.12815	-43.3553	0	0	735.868	CCM2L	Normal_vs_GBM	TRUE	DOWN	FALSE
-4.04878	1.10441	-54.1825	0	0	1043.11	ENSG00000226239	Normal_vs_GBM	TRUE	DOWN	FALSE
4.74367	1.08692	141.634	0	0	3233.12	TPX2	Normal_vs_GBM	TRUE	UP	FALSE
-7.05284	3.06933	-117.738	0	0	2720.98	ENSG00000281376	Normal_vs_GBM	TRUE	DOWN	FALSE
1.3765	5.43976	68.0182	0	0	1440.14	HM13	Normal_vs_GBM	TRUE	UP	FALSE
-6.02721	-1.5079	-165.788	0	0	3689.97	MCTS2	Normal_vs_GBM	TRUE	DOWN	FALSE
-3.65228	1.35348	-92.365	0	0	2104.31	CDK5RAP3P1	Normal_vs_GBM	TRUE	DOWN	FALSE
-3.16251	-2.42304	-53.2258	0	0	1015.65	ENSG00000250090	Normal_vs_GBM	TRUE	DOWN	FALSE
-2.2969	-1.79537	-50.6287	0	0	941.222	VN1R108P	Normal_vs_GBM	TRUE	DOWN	FALSE
-3.29939	4.83286	-53.9369	0	0	1035.77	ZNF337	Normal_vs_GBM	TRUE	DOWN	FALSE
-3.79339	4.69922	-60.819	0	0	1234.1	ZNF337-AS1	Normal_vs_GBM	TRUE	DOWN	FALSE
1.80659	1.45488	82.9337	0	0	1854.65	NANP	Normal_vs_GBM	TRUE	UP	FALSE
3.24388	1.26016	94.9013	0	0	2169.52	GINS1	Normal_vs_GBM	TRUE	UP	FALSE
2.82096	-4.20444	49.6231	0	0	912.454	ENSG00000227379	Normal_vs_GBM	TRUE	UP	FALSE
-11.0807	2.97174	-152.031	0	0	3436.04	ENSG00000279322	Normal_vs_GBM	TRUE	DOWN	FALSE
-2.61115	7.07258	-47.5434	0	0	852.884	NAPB	Normal_vs_GBM	TRUE	DOWN	FALSE
1.71346	3.55647	80.6367	0	0	1792.2	RBBP9	Normal_vs_GBM	TRUE	UP	FALSE
1.59159	4.98015	76.1201	0	0	1667.93	SEC23B	Normal_vs_GBM	TRUE	UP	FALSE
-3.66216	-1.06598	-45.6226	0	0	799.309	ENSG00000232675	Normal_vs_GBM	TRUE	DOWN	FALSE
1.72831	3.84057	103.119	0	0	2375.53	CRNKL1	Normal_vs_GBM	TRUE	UP	FALSE
-1.80994	0.806284	-43.344	0	0	735.641	RPL24P2	Normal_vs_GBM	TRUE	DOWN	FALSE
-2.17836	2.67015	-53.246	0	0	1016.02	RPS15AP1	Normal_vs_GBM	TRUE	DOWN	FALSE
2.42555	4.22788	120.916	0	0	2793.15	POFUT1	Normal_vs_GBM	TRUE	UP	FALSE
1.94881	4.80917	101.08	0	0	2325.21	XRN2	Normal_vs_GBM	TRUE	UP	FALSE
-8.32821	0.568587	-107.249	0	0	2475.68	ENSG00000258197	Normal_vs_GBM	TRUE	DOWN	FALSE
-1.88729	3.94991	-47.9969	0	0	865.888	ENSG00000227063	Normal_vs_GBM	TRUE	DOWN	FALSE
-2.43979	-2.46487	-47.3294	0	0	847.392	ENSG00000225170	Normal_vs_GBM	TRUE	DOWN	FALSE
-3.78258	-3.34328	-45.5786	0	0	798.061	ENSG00000234646	Normal_vs_GBM	TRUE	DOWN	FALSE
4.01356	2.65273	54.7347	0	0	1058.62	CD93	Normal_vs_GBM	TRUE	UP	FALSE
2.33792	2.21017	92.0199	0	0	2095.28	NXT1	Normal_vs_GBM	TRUE	UP	FALSE
-6.7277	-0.863068	-86.853	0	0	1959.68	GSTM3P1	Normal_vs_GBM	TRUE	DOWN	FALSE
-8.93467	1.05405	-245.615	0	0	4893.04	ENSG00000271984	Normal_vs_GBM	TRUE	DOWN	FALSE
4.05074	-0.132535	63.2807	0	0	1304.78	MMP9	Normal_vs_GBM	TRUE	UP	TRUE
-4.27603	0.915213	-70.0055	0	0	1496.8	SLC12A5-AS1	Normal_vs_GBM	TRUE	DOWN	FALSE
-4.50208	-2.82575	-48.5261	0	0	881.278	ENSG00000279690	Normal_vs_GBM	TRUE	DOWN	FALSE
-2.46664	4.71696	-92.6693	0	0	2112.14	CFAP298	Normal_vs_GBM	TRUE	DOWN	FALSE
-3.79124	3.64391	-112.632	0	0	2603.54	CFAP298-TCP10L	Normal_vs_GBM	TRUE	DOWN	FALSE
-3.91125	0.930442	-78.4788	0	0	1733.31	TCP10L	Normal_vs_GBM	TRUE	DOWN	FALSE
1.52978	4.76358	71.7786	0	0	1546.55	URB1	Normal_vs_GBM	TRUE	UP	FALSE
-4.08195	1.03667	-91.8755	0	0	2091.58	MRAP	Normal_vs_GBM	TRUE	DOWN	FALSE
1.12146	1.82062	57.5011	0	0	1138.41	MIS18A	Normal_vs_GBM	TRUE	UP	FALSE
2.47165	3.46985	74.4938	0	0	1622.65	BACH1	Normal_vs_GBM	TRUE	UP	FALSE
2.69436	-3.59195	46.4865	0	0	823.515	ENSG00000248476	Normal_vs_GBM	TRUE	UP	FALSE
2.24538	0.981233	57.8931	0	0	1149.71	MAP3K7CL	Normal_vs_GBM	TRUE	UP	FALSE
3.3555	-4.38144	64.0079	0	0	1325.91	RPL10P1	Normal_vs_GBM	TRUE	UP	FALSE
1.07977	3.19085	69.4826	0	0	1481.69	MRPL39	Normal_vs_GBM	TRUE	UP	FALSE
-3.87661	3.64247	-77.8189	0	0	1715.1	ENSG00000213885	Normal_vs_GBM	TRUE	DOWN	FALSE
3.92937	-4.2699	58.1693	0	0	1157.92	LINC01684	Normal_vs_GBM	TRUE	UP	FALSE
2.85686	-0.299411	81.7545	0	0	1822.77	EPCIP-AS1	Normal_vs_GBM	TRUE	UP	FALSE
3.82986	-5.10138	80.4982	0	0	1788.64	ENSG00000223822	Normal_vs_GBM	TRUE	UP	FALSE
2.68611	3.13703	84.6464	0	0	1900.69	MIR99AHG	Normal_vs_GBM	TRUE	UP	FALSE
3.3094	-2.8562	63.5233	0	0	1311.97	ENSG00000270071	Normal_vs_GBM	TRUE	UP	FALSE
1.5474	4.18077	45.7279	0	0	801.716	NRIP1	Normal_vs_GBM	TRUE	UP	FALSE
-9.0483	1.17903	-195.486	0	0	4185.73	ENSG00000229047	Normal_vs_GBM	TRUE	DOWN	FALSE
2.721	-1.947	46.8791	0	0	834.49	LOC105372738	Normal_vs_GBM	TRUE	UP	FALSE
3.48033	0.800675	57.698	0	0	1144.03	SAMSN1	Normal_vs_GBM	TRUE	UP	FALSE
1.54496	4.9198	49.4978	0	0	908.441	HSPA13	Normal_vs_GBM	TRUE	UP	FALSE
-4.07529	1.45629	-51.0796	0	0	954.041	RBM11	Normal_vs_GBM	TRUE	DOWN	FALSE
-4.60034	-2.75812	-71.2733	0	0	1532.6	ENSG00000240755	Normal_vs_GBM	TRUE	DOWN	FALSE
-2.77589	-2.59996	-50.7129	0	0	943.625	ENSG00000203616	Normal_vs_GBM	TRUE	DOWN	FALSE
-3.27514	-3.43689	-59.1064	0	0	1185	ENSG00000173231	Normal_vs_GBM	TRUE	DOWN	FALSE
-11.3253	6.66433	-91.1026	0	0	2071.43	ENSG00000281181	Normal_vs_GBM	TRUE	DOWN	FALSE
-4.86061	-2.23676	-73.9796	0	0	1608.55	RNA5-8SN3	Normal_vs_GBM	TRUE	DOWN	FALSE
-3.41942	-3.35393	-45.5579	0	0	797.485	RNA5-8SP10	Normal_vs_GBM	TRUE	DOWN	FALSE
-4.03082	6.80233	-114.711	0	0	2651.88	ENSG00000198618	Normal_vs_GBM	TRUE	DOWN	FALSE
-4.84565	1.60908	-45.2646	0	0	789.234	ENSG00000227757	Normal_vs_GBM	TRUE	DOWN	FALSE
-3.46058	3.45909	-112.247	0	0	2594.54	IFNAR2	Normal_vs_GBM	TRUE	DOWN	FALSE
-2.93703	2.49378	-92.8792	0	0	2117.63	ENSG00000223799	Normal_vs_GBM	TRUE	DOWN	FALSE
-3.65929	0.117023	-43.536	0	0	741.091	ENSG00000228318	Normal_vs_GBM	TRUE	DOWN	FALSE
-4.00557	3.00731	-51.137	0	0	955.598	SH3BGR	Normal_vs_GBM	TRUE	DOWN	FALSE
-1.33138	5.38186	-47.9149	0	0	863.414	GET1	Normal_vs_GBM	TRUE	DOWN	FALSE
-7.98022	0.21489	-160.398	0	0	3592.54	ENSG00000272991	Normal_vs_GBM	TRUE	DOWN	FALSE
-3.99398	-1.82699	-48.9962	0	0	894.648	LINC01700	Normal_vs_GBM	TRUE	DOWN	FALSE
-4.9829	-1.95096	-127.112	0	0	2929.14	ENSG00000273210	Normal_vs_GBM	TRUE	DOWN	FALSE
1.05437	4.65068	86.1048	0	0	1939.69	VPS26C	Normal_vs_GBM	TRUE	UP	FALSE
-4.47895	0.984467	-72.8234	0	0	1576.18	TTC3-AS1	Normal_vs_GBM	TRUE	DOWN	FALSE
1.04142	3.91562	45.5721	0	0	797.338	HLCS	Normal_vs_GBM	TRUE	UP	FALSE
-1.81228	2.15024	-58.1316	0	0	1156.75	CBR3-AS1	Normal_vs_GBM	TRUE	DOWN	FALSE
2.55252	-3.92969	45.6573	0	0	800.223	RPL3P1	Normal_vs_GBM	TRUE	UP	FALSE
-6.34923	-1.22131	-172.859	0	0	3814.16	ENSG00000214889	Normal_vs_GBM	TRUE	DOWN	FALSE
-2.95215	1.56586	-117.15	0	0	2707.84	ENSG00000226054	Normal_vs_GBM	TRUE	DOWN	FALSE
-6.0415	3.11701	-75.3552	0	0	1646.89	ENSG00000230212	Normal_vs_GBM	TRUE	DOWN	FALSE
3.2729	1.82287	56.4385	0	0	1107.69	RUNX1	Normal_vs_GBM	TRUE	UP	FALSE
5.05543	-3.7856	85.4463	0	0	1922.26	LINC01426	Normal_vs_GBM	TRUE	UP	FALSE
-5.05035	-2.2584	-82.9533	0	0	1855.26	ENSG00000272958	Normal_vs_GBM	TRUE	DOWN	FALSE
-8.7263	0.899582	-253.555	0	0	4993.06	IFNAR2-IL10RB	Normal_vs_GBM	TRUE	DOWN	FALSE
-3.17354	2.72368	-92.9869	0	0	2120.42	IL10RB	Normal_vs_GBM	TRUE	DOWN	FALSE
1.23116	5.18609	59.1559	0	0	1186.02	IFNAR1	Normal_vs_GBM	TRUE	UP	FALSE
-4.69353	-2.68651	-96.38	0	0	2207.16	MIR6501	Normal_vs_GBM	TRUE	DOWN	FALSE
0.971829	7.07182	45.083	0	0	783.758	SON	Normal_vs_GBM	TRUE	UP	FALSE
-2.2598	6.26159	-92.4277	0	0	2105.82	ATP5PO	Normal_vs_GBM	TRUE	DOWN	FALSE
-10.4111	9.24658	-130.042	0	0	2992.53	ENSG00000281383	Normal_vs_GBM	TRUE	DOWN	FALSE
-12.5578	4.35743	-298.128	0	0	5506.51	ENSG00000249209	Normal_vs_GBM	TRUE	DOWN	FALSE
-7.89692	1.182	-135.841	0	0	3114.08	ENSG00000272657	Normal_vs_GBM	TRUE	DOWN	FALSE
-4.06056	-1.4204	-72.2545	0	0	1560.21	KCNE2	Normal_vs_GBM	TRUE	DOWN	FALSE
-2.79926	-2.31785	-49.2833	0	0	902.835	LOC105372791	Normal_vs_GBM	TRUE	DOWN	FALSE
-5.27065	-1.64999	-116.129	0	0	2684.23	C21orf140	Normal_vs_GBM	TRUE	DOWN	FALSE
-6.4988	2.94239	-198.429	0	0	4231.46	SMIM11	Normal_vs_GBM	TRUE	DOWN	FALSE
-4.73937	-2.56552	-72.8648	0	0	1577.34	SMIM34	Normal_vs_GBM	TRUE	DOWN	FALSE
-2.1366	1.49982	-70.4201	0	0	1508.48	LINC00649	Normal_vs_GBM	TRUE	DOWN	FALSE
-6.03971	1.70933	-170.195	0	0	3767.72	LOC102723553	Normal_vs_GBM	TRUE	DOWN	FALSE
-6.33262	-0.753862	-157.056	0	0	3530.75	LOC102723451	Normal_vs_GBM	TRUE	DOWN	FALSE
-6.96814	2.23651	-64.6126	0	0	1343.24	LOC102723360	Normal_vs_GBM	TRUE	DOWN	FALSE
-1.78187	6.57818	-65.3044	0	0	1362.68	STX16	Normal_vs_GBM	TRUE	DOWN	FALSE
3.1153	-3.03121	53.8577	0	0	1033.71	APCDD1L-DT	Normal_vs_GBM	TRUE	UP	FALSE
4.16114	-3.73854	48.6565	0	0	884.86	APCDD1L	Normal_vs_GBM	TRUE	UP	FALSE
-1.8731	0.219477	-44.6257	0	0	771.317	RPS4XP3	Normal_vs_GBM	TRUE	DOWN	FALSE
-7.93197	2.58744	-175.931	0	0	3866.75	FAM209A	Normal_vs_GBM	TRUE	DOWN	FALSE
1.36831	3.61341	90.7721	0	0	2062.8	CSTF1	Normal_vs_GBM	TRUE	UP	FALSE
3.50664	0.521524	138.163	0	0	3162.64	AURKA	Normal_vs_GBM	TRUE	UP	FALSE
-4.59205	4.80568	-95.9661	0	0	2196.75	ENSG00000185834	Normal_vs_GBM	TRUE	DOWN	FALSE
2.75421	2.21225	52.9121	0	0	1006.17	ZNF217	Normal_vs_GBM	TRUE	UP	FALSE
1.27345	2.88935	74.5231	0	0	1623.48	ZFP64	Normal_vs_GBM	TRUE	UP	FALSE
-2.24847	-0.127774	-62.1628	0	0	1272.95	ENSG00000233347	Normal_vs_GBM	TRUE	DOWN	FALSE
-5.4227	-1.53826	-52.6316	0	0	998.567	ENSG00000232358	Normal_vs_GBM	TRUE	DOWN	FALSE
1.81071	2.04373	86.3115	0	0	1945.23	MOCS3	Normal_vs_GBM	TRUE	UP	FALSE
0.97984	5.79336	56.0365	0	0	1096.11	ADNP	Normal_vs_GBM	TRUE	UP	FALSE
-1.73395	4.6327	-51.8574	0	0	975.934	BCAS4	Normal_vs_GBM	TRUE	DOWN	FALSE
-10.1521	2.17283	-125.234	0	0	2888.26	ENSG00000230043	Normal_vs_GBM	TRUE	DOWN	FALSE
1.01717	4.63466	53.6361	0	0	1026.96	PTPN1	Normal_vs_GBM	TRUE	UP	FALSE
1.62992	2.98421	94.4025	0	0	2156.73	TP53RK	Normal_vs_GBM	TRUE	UP	FALSE
3.05229	1.9844	65.7903	0	0	1376.59	SLC2A10	Normal_vs_GBM	TRUE	UP	FALSE
1.32336	4.15507	49.8244	0	0	917.73	NCOA3	Normal_vs_GBM	TRUE	UP	FALSE
1.08199	5.33666	51.7381	0	0	972.487	CSE1L	Normal_vs_GBM	TRUE	UP	FALSE
-2.3585	1.25324	-59.84	0	0	1206.06	ENSG00000226284	Normal_vs_GBM	TRUE	DOWN	FALSE
0.717223	6.0302	43.8999	0	0	750.688	STAU1	Normal_vs_GBM	TRUE	UP	FALSE
-5.56119	5.25808	-102.76	0	0	2366.73	STX16-NPEPL1	Normal_vs_GBM	TRUE	DOWN	FALSE
1.37229	5.25624	65.7496	0	0	1375.45	ZNFX1	Normal_vs_GBM	TRUE	UP	FALSE
-9.08397	1.22709	-178.091	0	0	3903.56	ENSG00000277967	Normal_vs_GBM	TRUE	DOWN	FALSE
-3.6051	0.644728	-45.9282	0	0	807.843	ENSG00000283529	Normal_vs_GBM	TRUE	DOWN	FALSE
1.69253	5.27955	56.4143	0	0	1107.01	B4GALT5	Normal_vs_GBM	TRUE	UP	FALSE
-3.49912	-0.644536	-71.6183	0	0	1542.31	ENSG00000231878	Normal_vs_GBM	TRUE	DOWN	FALSE
-4.5452	5.62839	-159.453	0	0	3576.19	UBE2V1	Normal_vs_GBM	TRUE	DOWN	FALSE
-13.0735	4.72641	-431.766	0	0	6696.96	PEDS1-UBE2V1	Normal_vs_GBM	TRUE	DOWN	FALSE
-9.68962	1.75695	-200.196	0	0	4258.54	ENSG00000274760	Normal_vs_GBM	TRUE	DOWN	FALSE
2.12126	2.85895	105.298	0	0	2428.75	BTD	Normal_vs_GBM	TRUE	UP	FALSE
-2.80807	5.36779	-66.724	0	0	1403.29	NPEPL1	Normal_vs_GBM	TRUE	DOWN	FALSE
-2.72067	5.8498	-59.2001	0	0	1187.29	PHACTR3	Normal_vs_GBM	TRUE	DOWN	FALSE
-5.46315	-1.7063	-65.3539	0	0	1364.45	ENSG00000279303	Normal_vs_GBM	TRUE	DOWN	FALSE
-4.24503	-2.93369	-63.7555	0	0	1318.69	ENSG00000278878	Normal_vs_GBM	TRUE	DOWN	FALSE
-4.72238	3.57673	-95.3291	0	0	2180.52	LOC102724594	Normal_vs_GBM	TRUE	DOWN	FALSE
-4.61595	3.85057	-72.1193	0	0	1556.35	LOC102724560	Normal_vs_GBM	TRUE	DOWN	FALSE
-3.72492	3.53091	-120.883	0	0	2792.34	LOC102724200	Normal_vs_GBM	TRUE	DOWN	FALSE
-11.2817	3.14809	-338.331	0	0	5911.21	ENSG00000276612	Normal_vs_GBM	TRUE	DOWN	FALSE
-3.88478	4.26659	-121.742	0	0	2811.58	LOC102724023	Normal_vs_GBM	TRUE	DOWN	FALSE
1.78319	2.46724	56.5478	0	0	1110.84	RGS19	Normal_vs_GBM	TRUE	UP	FALSE
-5.59904	-1.89299	-86.5143	0	0	1950.7	MIR1914	Normal_vs_GBM	TRUE	DOWN	FALSE
-8.5587	0.752994	-144.005	0	0	3279.75	ABHD16B	Normal_vs_GBM	TRUE	DOWN	FALSE
-7.93535	0.174533	-103.528	0	0	2385.4	ENSG00000229299	Normal_vs_GBM	TRUE	DOWN	FALSE
-10.0642	2.07623	-147.379	0	0	3346.2	ENSG00000273047	Normal_vs_GBM	TRUE	DOWN	FALSE
-3.4136	4.20525	-60.8348	0	0	1234.57	LIME1	Normal_vs_GBM	TRUE	DOWN	FALSE
-10.5518	3.94958	-152.384	0	0	3442.69	ENSG00000273154	Normal_vs_GBM	TRUE	DOWN	FALSE
-2.66438	4.1256	-68.8598	0	0	1464.17	ZGPAT	Normal_vs_GBM	TRUE	DOWN	FALSE
-4.55698	5.1	-67.9334	0	0	1437.88	RTEL1-TNFRSF6B	Normal_vs_GBM	TRUE	DOWN	FALSE
-10.6023	2.54753	-95.2423	0	0	2178.19	TNFRSF6B	Normal_vs_GBM	TRUE	DOWN	FALSE
3.65615	-2.23596	64.9685	0	0	1353.34	LINC02910	Normal_vs_GBM	TRUE	UP	FALSE
4.15158	-2.7949	66.5748	0	0	1399.24	LOC105372703	Normal_vs_GBM	TRUE	UP	FALSE
1.35781	5.93074	64.1462	0	0	1329.58	PSMA7	Normal_vs_GBM	TRUE	UP	FALSE
-2.95866	2.17983	-52.2419	0	0	987.259	ENSG00000226332	Normal_vs_GBM	TRUE	DOWN	FALSE
3.9861	-4.93453	60.6919	0	0	1230.62	ENSG00000273812	Normal_vs_GBM	TRUE	UP	FALSE
-6.06588	-1.41791	-89.1303	0	0	2019.86	ENSG00000233838	Normal_vs_GBM	TRUE	DOWN	FALSE
1.33888	4.49332	50.8875	0	0	948.11	PRELID3B	Normal_vs_GBM	TRUE	UP	FALSE
0.792529	5.26585	50.3324	0	0	932.245	GID8	Normal_vs_GBM	TRUE	UP	FALSE
-4.39427	-0.430905	-48.68	0	0	885.661	HAR1B	Normal_vs_GBM	TRUE	DOWN	FALSE
-4.90864	2.04256	-51.3704	0	0	962.368	ENSG00000225978	Normal_vs_GBM	TRUE	DOWN	FALSE
-3.96422	-0.15557	-52.0646	0	0	982.315	LOC100130587	Normal_vs_GBM	TRUE	DOWN	FALSE
-3.61509	3.6288	-43.2509	0	0	732.957	CHRNA4	Normal_vs_GBM	TRUE	DOWN	FALSE
2.42227	2.95371	46.3478	0	0	819.154	HELZ2	Normal_vs_GBM	TRUE	UP	FALSE
-4.79835	4.27985	-63.5783	0	0	1313.49	RTEL1	Normal_vs_GBM	TRUE	DOWN	FALSE
-4.5706	-2.79851	-69.396	0	0	1479.55	ENSG00000274915	Normal_vs_GBM	TRUE	DOWN	FALSE
-9.03103	1.14244	-239.213	0	0	4810.24	ENSG00000256566	Normal_vs_GBM	TRUE	DOWN	FALSE
1.46919	2.54697	84.1148	0	0	1886.44	OXNAD1	Normal_vs_GBM	TRUE	UP	FALSE
-2.3736	1.1474	-70.4986	0	0	1510.72	PP2D1	Normal_vs_GBM	TRUE	DOWN	FALSE
-4.71964	6.78329	-150.87	0	0	3414.78	RPL4P4	Normal_vs_GBM	TRUE	DOWN	FALSE
-4.75989	-2.30397	-82.2119	0	0	1835.21	EHHADH-AS1	Normal_vs_GBM	TRUE	DOWN	FALSE
3.15898	-0.701817	103.602	0	0	2387.44	LOC107986163	Normal_vs_GBM	TRUE	UP	FALSE
1.05542	7.10582	55.122	0	0	1069.84	EIF4G1	Normal_vs_GBM	TRUE	UP	FALSE
1.21279	6.64226	60.8314	0	0	1234.36	PSMD2	Normal_vs_GBM	TRUE	UP	FALSE
-7.23863	4.93339	-82.5098	0	0	1843.28	ECE2	Normal_vs_GBM	TRUE	DOWN	FALSE
1.0622	3.34219	53.5951	0	0	1025.79	ALG3	Normal_vs_GBM	TRUE	UP	FALSE
-4.4782	5.14201	-54.3295	0	0	1047.13	VWA5B2	Normal_vs_GBM	TRUE	DOWN	FALSE
-4.04491	-3.21208	-71.7505	0	0	1546.04	MIR1224	Normal_vs_GBM	TRUE	DOWN	FALSE
-1.9616	2.7581	-49.4311	0	0	906.779	RPS3P3	Normal_vs_GBM	TRUE	DOWN	FALSE
3.54313	-2.42208	91.5246	0	0	2082.54	EEF1A1P8	Normal_vs_GBM	TRUE	UP	FALSE
-1.81507	4.14251	-86.2694	0	0	1944.15	PARL	Normal_vs_GBM	TRUE	DOWN	FALSE
-10.0813	4.70758	-125.149	0	0	2886.29	ENSG00000283765	Normal_vs_GBM	TRUE	DOWN	FALSE
-6.65911	4.67971	-76.8189	0	0	1687.49	MAP6D1	Normal_vs_GBM	TRUE	DOWN	FALSE
0.928869	5.90703	49.4804	0	0	907.969	TRA2B	Normal_vs_GBM	TRUE	UP	FALSE
-2.55971	2.79597	-51.7458	0	0	972.973	ENSG00000233885	Normal_vs_GBM	TRUE	DOWN	FALSE
2.63819	-2.55309	46.3672	0	0	820.102	LAMP3	Normal_vs_GBM	TRUE	UP	FALSE
0.601871	4.48483	44.6568	0	0	771.717	MCCC1	Normal_vs_GBM	TRUE	UP	FALSE
-2.57433	0.676541	-90.4228	0	0	2053.8	ENSG00000243368	Normal_vs_GBM	TRUE	DOWN	FALSE
-3.64889	0.522257	-69.9438	0	0	1495.06	ENSG00000273261	Normal_vs_GBM	TRUE	DOWN	FALSE
4.47157	-3.45814	65.3452	0	0	1364.13	LINC01206	Normal_vs_GBM	TRUE	UP	FALSE
-7.37869	-0.258614	-76.3743	0	0	1675.18	ENSG00000278026	Normal_vs_GBM	TRUE	DOWN	FALSE
-9.68109	1.77097	-77.1374	0	0	1696.3	ENSG00000276690	Normal_vs_GBM	TRUE	DOWN	FALSE
-4.47031	-2.82849	-52.5531	0	0	996.315	ENSG00000276074	Normal_vs_GBM	TRUE	DOWN	FALSE
-2.31552	-2.02029	-47.538	0	0	853.296	ENSG00000242140	Normal_vs_GBM	TRUE	DOWN	FALSE
-9.79745	1.90162	-192.356	0	0	4136.58	ENSG00000145075	Normal_vs_GBM	TRUE	DOWN	FALSE
0.993205	3.57469	46.0248	0	0	810.056	USP13	Normal_vs_GBM	TRUE	UP	FALSE
1.03797	3.8125	44.4073	0	0	764.761	MRPL47	Normal_vs_GBM	TRUE	UP	FALSE
1.966	3.14296	62.9896	0	0	1296.34	ACTL6A	Normal_vs_GBM	TRUE	UP	FALSE
-2.13686	-0.385926	-59.0844	0	0	1184.35	ENSG00000272910	Normal_vs_GBM	TRUE	DOWN	FALSE
-4.05889	-3.23097	-111.076	0	0	2566.73	SNORA63E	Normal_vs_GBM	TRUE	DOWN	FALSE
1.5646	2.69658	91.1519	0	0	2072.72	TBCCD1	Normal_vs_GBM	TRUE	UP	FALSE
-10.157	2.16102	-255.803	0	0	5020.97	ENSG00000283149	Normal_vs_GBM	TRUE	DOWN	FALSE
-6.19988	1.8229	-114.202	0	0	2639.75	ENSG00000283390	Normal_vs_GBM	TRUE	DOWN	FALSE
-3.15499	-0.788381	-50.2879	0	0	931.481	ENSG00000251188	Normal_vs_GBM	TRUE	DOWN	FALSE
1.36549	1.62122	49.6831	0	0	913.828	ZNF718	Normal_vs_GBM	TRUE	UP	FALSE
1.19616	2.28214	47.2177	0	0	843.764	ZNF595	Normal_vs_GBM	TRUE	UP	FALSE
-3.63612	1.60659	-63.3365	0	0	1306.63	ENSG00000236438	Normal_vs_GBM	TRUE	DOWN	FALSE
0.957005	5.22732	54.3834	0	0	1048.47	FYTTD1	Normal_vs_GBM	TRUE	UP	FALSE
-1.28389	5.51763	-55.8051	0	0	1089.39	RUBCN	Normal_vs_GBM	TRUE	DOWN	FALSE
-5.90028	-1.6197	-178.656	0	0	3912.95	MIR922	Normal_vs_GBM	TRUE	DOWN	FALSE
-1.75386	-0.508456	-50.7388	0	0	944.31	NCBP2-AS1	Normal_vs_GBM	TRUE	DOWN	FALSE
1.03483	1.67799	69.788	0	0	1490.45	WDR53	Normal_vs_GBM	TRUE	UP	FALSE
-7.21268	-0.123341	-170.827	0	0	3778.93	ENSG00000273331	Normal_vs_GBM	TRUE	DOWN	FALSE
-2.45563	2.56738	-63.4348	0	0	1309.38	DYNLT2B	Normal_vs_GBM	TRUE	DOWN	FALSE
-9.17215	1.27331	-226.252	0	0	4636.35	ENSG00000272741	Normal_vs_GBM	TRUE	DOWN	FALSE
-1.65886	7.56691	-51.9393	0	0	978.255	TNK2	Normal_vs_GBM	TRUE	DOWN	FALSE
-3.53416	1.15969	-62.7074	0	0	1288.59	ENSG00000224614	Normal_vs_GBM	TRUE	DOWN	FALSE
-7.12691	-0.526515	-123.279	0	0	2845.28	SMBD1P	Normal_vs_GBM	TRUE	DOWN	FALSE
-9.01364	1.12019	-152.164	0	0	3438.62	ENSG00000215837	Normal_vs_GBM	TRUE	DOWN	FALSE
1.58193	2.91518	90.9944	0	0	2068.6	XXYLT1	Normal_vs_GBM	TRUE	UP	FALSE
-3.66859	-3.5713	-69.6655	0	0	1487.18	SNORD2	Normal_vs_GBM	TRUE	DOWN	FALSE
-4.68989	-2.69342	-82.512	0	0	1843.33	SNORA63B	Normal_vs_GBM	TRUE	DOWN	FALSE
-4.46326	-2.88049	-104.713	0	0	2414.36	MIR1248	Normal_vs_GBM	TRUE	DOWN	FALSE
-5.30066	-2.14642	-119.838	0	0	2768.52	SNORA81	Normal_vs_GBM	TRUE	DOWN	FALSE
-6.53183	-1.04804	-177.018	0	0	3885.32	SNORA63	Normal_vs_GBM	TRUE	DOWN	FALSE
-5.87246	-1.63882	-135.534	0	0	3107.7	SNORA4	Normal_vs_GBM	TRUE	DOWN	FALSE
2.18525	4.1478	51.5721	0	0	967.717	GNB4	Normal_vs_GBM	TRUE	UP	FALSE
1.34705	2.92662	48.4984	0	0	880.001	RFC4	Normal_vs_GBM	TRUE	UP	FALSE
2.80266	3.25866	49.8137	0	0	917.442	MASP1	Normal_vs_GBM	TRUE	UP	FALSE
-4.05705	0.410988	-46.8753	0	0	834.539	ENSG00000228804	Normal_vs_GBM	TRUE	DOWN	FALSE
1.6899	4.71277	47.7471	0	0	858.688	LPP	Normal_vs_GBM	TRUE	UP	FALSE
3.11155	-1.56386	69.5468	0	0	1483.74	TPRG1	Normal_vs_GBM	TRUE	UP	FALSE
3.50421	2.7033	59.1054	0	0	1184.57	IL1RAP	Normal_vs_GBM	TRUE	UP	FALSE
1.30176	4.29316	71.5593	0	0	1540.36	LSG1	Normal_vs_GBM	TRUE	UP	FALSE
-3.22332	3.04635	-52.4568	0	0	993.381	ENSG00000223803	Normal_vs_GBM	TRUE	DOWN	FALSE
-3.21811	2.24116	-84.9006	0	0	1907.69	ENSG00000251595	Normal_vs_GBM	TRUE	DOWN	FALSE
-9.15145	1.28346	-134.355	0	0	3083.19	ENSG00000242539	Normal_vs_GBM	TRUE	DOWN	FALSE
-2.68543	3.18826	-87.2362	0	0	1969.92	KCNMB3	Normal_vs_GBM	TRUE	DOWN	FALSE
-7.18396	0.945535	-173.296	0	0	3821.65	MLF1-DT	Normal_vs_GBM	TRUE	DOWN	FALSE
6.48731	-2.97855	96.7289	0	0	2216.1	SHOX2	Normal_vs_GBM	TRUE	UP	FALSE
4.21115	-0.0685443	76.2455	0	0	1671.44	PTX3	Normal_vs_GBM	TRUE	UP	FALSE
3.39331	-1.60258	120.231	0	0	2777.73	ENSG00000243176	Normal_vs_GBM	TRUE	UP	FALSE
-3.649	-3.58947	-61.8058	0	0	1262.71	ENSG00000201778	Normal_vs_GBM	TRUE	DOWN	FALSE
-2.86339	2.05555	-123.517	0	0	2850.87	ENSG00000230457	Normal_vs_GBM	TRUE	DOWN	FALSE
2.12901	4.33082	49.2901	0	0	902.518	TIPARP	Normal_vs_GBM	TRUE	UP	FALSE
1.91274	5.53544	60.6094	0	0	1227.94	SSR3	Normal_vs_GBM	TRUE	UP	FALSE
-2.07463	1.96542	-53.9681	0	0	1036.83	ENSG00000272990	Normal_vs_GBM	TRUE	DOWN	FALSE
-2.86114	-1.13451	-67.5629	0	0	1427.49	ENSG00000242017	Normal_vs_GBM	TRUE	DOWN	FALSE
-3.20077	3.4431	-89.1315	0	0	2019.97	ENSG00000240489	Normal_vs_GBM	TRUE	DOWN	FALSE
1.20295	4.76917	51.8361	0	0	975.279	GMPS	Normal_vs_GBM	TRUE	UP	FALSE
-2.0502	2.08472	-94.5491	0	0	2160.6	C3orf33	Normal_vs_GBM	TRUE	DOWN	FALSE
-2.4163	-1.99735	-55.4921	0	0	1080.86	ENSG00000240048	Normal_vs_GBM	TRUE	DOWN	FALSE
-5.07988	-2.34477	-108.237	0	0	2499.37	ENSG00000272087	Normal_vs_GBM	TRUE	DOWN	FALSE
-2.55382	2.66721	-53.3946	0	0	1020.31	IGSF10	Normal_vs_GBM	TRUE	DOWN	FALSE
-3.93727	3.44482	-101.747	0	0	2341.79	TMEM183BP	Normal_vs_GBM	TRUE	DOWN	FALSE
-2.61677	1.45855	-46.0329	0	0	810.695	ANKUB1	Normal_vs_GBM	TRUE	DOWN	FALSE
1.55935	4.09947	70.3172	0	0	1505.31	COMMD2	Normal_vs_GBM	TRUE	UP	FALSE
-4.14309	-2.95922	-84.2906	0	0	1891.27	HLTF-AS1	Normal_vs_GBM	TRUE	DOWN	FALSE
-4.43051	2.3386	-97.7962	0	0	2243.09	ENSG00000241627	Normal_vs_GBM	TRUE	DOWN	FALSE
-6.82115	-0.821355	-47.9519	0	0	864.975	ENSG00000241202	Normal_vs_GBM	TRUE	DOWN	FALSE
2.16086	4.29286	47.7905	0	0	859.916	PLOD2	Normal_vs_GBM	TRUE	UP	FALSE
-5.21796	1.94159	-94.9413	0	0	2170.55	RPL21P39	Normal_vs_GBM	TRUE	DOWN	FALSE
-3.40742	2.01973	-97.2017	0	0	2228.1	ST13P15	Normal_vs_GBM	TRUE	DOWN	FALSE
-4.12428	1.57245	-117.679	0	0	2719.8	ENSG00000244171	Normal_vs_GBM	TRUE	DOWN	FALSE
-3.5418	0.217333	-62.7924	0	0	1291.05	PAQR9-AS1	Normal_vs_GBM	TRUE	DOWN	FALSE
-5.2434	-1.30382	-126.033	0	0	2905.68	U2SURP-AS1	Normal_vs_GBM	TRUE	DOWN	FALSE
2.75631	0.193663	47.2342	0	0	844.319	PCOLCE2	Normal_vs_GBM	TRUE	UP	FALSE
-2.25723	1.03466	-48.9771	0	0	893.996	RPL8P3	Normal_vs_GBM	TRUE	DOWN	FALSE
-4.93264	-2.44936	-93.8034	0	0	2141.34	ENSG00000244668	Normal_vs_GBM	TRUE	DOWN	FALSE
1.75301	0.164484	43.9513	0	0	752.325	RARRES1	Normal_vs_GBM	TRUE	UP	FALSE
-2.90273	-1.03737	-43.3734	0	0	736.606	ENSG00000271778	Normal_vs_GBM	TRUE	DOWN	FALSE
1.80628	4.30006	67.2245	0	0	1417.53	MFSD1	Normal_vs_GBM	TRUE	UP	FALSE
3.05962	-2.4949	56.752	0	0	1117.05	ENSG00000237978	Normal_vs_GBM	TRUE	UP	FALSE
4.47105	-3.92035	74.123	0	0	1612.53	LINC00578	Normal_vs_GBM	TRUE	UP	FALSE
-3.10541	-2.90658	-50.9016	0	0	949.016	ASS1P7	Normal_vs_GBM	TRUE	DOWN	FALSE
3.5658	-4.85043	72.3376	0	0	1562.55	ACTG1P23	Normal_vs_GBM	TRUE	UP	FALSE
2.41771	0.704763	73.0067	0	0	1581.16	NAALADL2	Normal_vs_GBM	TRUE	UP	FALSE
-3.48149	0.833549	-76.9523	0	0	1691.22	ENSG00000214192	Normal_vs_GBM	TRUE	DOWN	FALSE
2.05499	3.63651	72.4481	0	0	1565.37	NLGN1	Normal_vs_GBM	TRUE	UP	FALSE
2.49436	2.39702	103.559	0	0	2386.34	ECT2	Normal_vs_GBM	TRUE	UP	FALSE
3.284	3.10094	88.5201	0	0	2003.72	FNDC3B	Normal_vs_GBM	TRUE	UP	FALSE
3.03256	-4.15286	49.1583	0	0	899.203	LOC102724479	Normal_vs_GBM	TRUE	UP	FALSE
1.61347	4.1668	44.5085	0	0	767.59	SKIL	Normal_vs_GBM	TRUE	UP	FALSE
-8.0538	0.294043	-181.637	0	0	3962.83	ENSG00000270096	Normal_vs_GBM	TRUE	DOWN	FALSE
-6.55129	-1.01886	-167.699	0	0	3723.96	ENSG00000270135	Normal_vs_GBM	TRUE	DOWN	FALSE
-1.86966	1.16913	-59.0559	0	0	1183.46	ENSG00000269984	Normal_vs_GBM	TRUE	DOWN	FALSE
-5.22787	4.89598	-112.091	0	0	2590.87	ENSG00000213178	Normal_vs_GBM	TRUE	DOWN	FALSE
2.48288	-2.19873	43.3536	0	0	735.895	LINC02082	Normal_vs_GBM	TRUE	UP	FALSE
3.04617	-1.06712	50.5749	0	0	939.427	ENSG00000206120	Normal_vs_GBM	TRUE	UP	FALSE
-3.40611	5.85572	-105.627	0	0	2436.75	SCHIP1	Normal_vs_GBM	TRUE	DOWN	FALSE
-4.95605	5.58772	-118.749	0	0	2744.31	IQCJ-SCHIP1	Normal_vs_GBM	TRUE	DOWN	FALSE
-4.11108	2.87182	-117.551	0	0	2717.01	BRD7P2	Normal_vs_GBM	TRUE	DOWN	FALSE
-1.41044	4.82492	-44.8753	0	0	777.85	IFT80	Normal_vs_GBM	TRUE	DOWN	FALSE
2.10189	2.94667	76.5536	0	0	1679.94	SMC4	Normal_vs_GBM	TRUE	UP	FALSE
-10.7051	2.65872	-167.629	0	0	3722.81	TRIM59-IFT80	Normal_vs_GBM	TRUE	DOWN	FALSE
1.07162	4.1246	71.0347	0	0	1525.56	ZNF639	Normal_vs_GBM	TRUE	UP	FALSE
-2.4405	-0.268088	-76.223	0	0	1671.01	ENSG00000244009	Normal_vs_GBM	TRUE	DOWN	FALSE
0.947838	5.72946	55.7049	0	0	1086.55	KPNA4	Normal_vs_GBM	TRUE	UP	FALSE
1.54455	4.34458	79.7471	0	0	1767.9	NMD3	Normal_vs_GBM	TRUE	UP	FALSE
-9.43112	6.03885	-169.682	0	0	3759.21	RPL23AP42	Normal_vs_GBM	TRUE	DOWN	FALSE
-12.7807	4.5414	-223.791	0	0	4602.4	ENSG00000269888	Normal_vs_GBM	TRUE	DOWN	FALSE
-8.83514	4.36558	-134.858	0	0	3093.59	LINC02067	Normal_vs_GBM	TRUE	DOWN	FALSE
3.03817	2.71846	65.2326	0	0	1360.64	BCHE	Normal_vs_GBM	TRUE	UP	FALSE
5.75054	-2.60198	49.9857	0	0	922.568	SCARNA7	Normal_vs_GBM	TRUE	UP	FALSE
-7.87818	0.118069	-152.242	0	0	3440.08	EIF2AK1P1	Normal_vs_GBM	TRUE	DOWN	FALSE
-2.26559	5.48554	-62.3618	0	0	1278.3	ATP5ME	Normal_vs_GBM	TRUE	DOWN	FALSE
-2.05822	-0.566633	-47.4268	0	0	850.098	ENSG00000233799	Normal_vs_GBM	TRUE	DOWN	FALSE
-7.77608	1.98521	-79.1497	0	0	1751.7	FAM47E-STBD1	Normal_vs_GBM	TRUE	DOWN	FALSE
1.16178	3.99197	44.7531	0	0	774.412	NUP54	Normal_vs_GBM	TRUE	UP	FALSE
4.38286	-1.42758	46.8047	0	0	832.233	CXCL10	Normal_vs_GBM	TRUE	UP	FALSE
-3.6943	-1.2326	-61.7552	0	0	1261.26	LOC643014	Normal_vs_GBM	TRUE	DOWN	FALSE
3.81836	-4.16974	48.6594	0	0	884.978	PPBP	Normal_vs_GBM	TRUE	UP	FALSE
4.20963	0.297442	48.0273	0	0	866.689	CXCL8	Normal_vs_GBM	TRUE	UP	FALSE
0.782151	3.41197	51.1745	0	0	956.327	COX18	Normal_vs_GBM	TRUE	UP	FALSE
-3.33475	-3.01688	-47.4934	0	0	852.016	ENSG00000215127	Normal_vs_GBM	TRUE	DOWN	FALSE
-3.2413	0.982037	-95.9491	0	0	2196.29	ENSG00000227725	Normal_vs_GBM	TRUE	DOWN	FALSE
-3.04398	0.176996	-63.1537	0	0	1301.42	ENSG00000270228	Normal_vs_GBM	TRUE	DOWN	FALSE
-3.41159	4.4958	-102.192	0	0	2352.79	RPL6P10	Normal_vs_GBM	TRUE	DOWN	FALSE
-3.20255	0.356809	-65.101	0	0	1357.23	EXOC5P1	Normal_vs_GBM	TRUE	DOWN	FALSE
-3.60581	-1.83633	-82.5494	0	0	1844.33	ENSG00000248692	Normal_vs_GBM	TRUE	DOWN	FALSE
0.761689	3.32002	44.8621	0	0	777.477	NOA1	Normal_vs_GBM	TRUE	UP	FALSE
-1.88469	-0.698868	-45.9641	0	0	808.854	SNX5P1	Normal_vs_GBM	TRUE	DOWN	FALSE
2.53235	2.8969	55.8179	0	0	1089.78	REST	Normal_vs_GBM	TRUE	UP	FALSE
1.22938	5.33568	61.9887	0	0	1267.59	SRP72	Normal_vs_GBM	TRUE	UP	FALSE
1.65427	5.55732	60.1904	0	0	1215.86	PAICS	Normal_vs_GBM	TRUE	UP	FALSE
1.21353	3.14755	62.9258	0	0	1294.51	PPAT	Normal_vs_GBM	TRUE	UP	FALSE
-2.07775	-0.438853	-49.427	0	0	906.877	ENSG00000270147	Normal_vs_GBM	TRUE	DOWN	FALSE
1.13655	3.0336	45.953	0	0	808.059	AASDH	Normal_vs_GBM	TRUE	UP	FALSE
-2.10085	0.816756	-44.0542	0	0	755.371	RPL7AP31	Normal_vs_GBM	TRUE	DOWN	FALSE
1.90781	2.46521	51.0026	0	0	951.419	CRACD	Normal_vs_GBM	TRUE	UP	FALSE
1.70109	1.88709	64.568	0	0	1341.67	CEP135	Normal_vs_GBM	TRUE	UP	FALSE
-10.2652	2.25339	-179.184	0	0	3921.98	ENSG00000282278	Normal_vs_GBM	TRUE	DOWN	FALSE
1.97439	2.0707	78.5619	0	0	1735.41	CHIC2	Normal_vs_GBM	TRUE	UP	FALSE
-1.01411	4.65655	-58.0287	0	0	1153.52	FIP1L1	Normal_vs_GBM	TRUE	DOWN	FALSE
1.79162	3.15257	70.5515	0	0	1511.93	SCFD2	Normal_vs_GBM	TRUE	UP	FALSE
-3.46775	-3.74852	-65.9434	0	0	1381.32	ENSG00000248375	Normal_vs_GBM	TRUE	DOWN	FALSE
-4.32899	-2.99352	-103.444	0	0	2383.35	SNORA26	Normal_vs_GBM	TRUE	DOWN	FALSE
-2.01523	-2.34454	-43.3013	0	0	734.62	LOC285453	Normal_vs_GBM	TRUE	DOWN	FALSE
-2.44813	0.720221	-57.5086	0	0	1138.9	ENSG00000234036	Normal_vs_GBM	TRUE	DOWN	FALSE
-2.65152	2.15673	-84.0901	0	0	1885.93	ENSG00000249565	Normal_vs_GBM	TRUE	DOWN	FALSE
2.92159	2.17158	47.805	0	0	860.331	LOC101928893	Normal_vs_GBM	TRUE	UP	FALSE
-2.93557	1.74597	-44.2958	0	0	762.07	ENSG00000271474	Normal_vs_GBM	TRUE	DOWN	FALSE
1.04852	4.4693	44.1967	0	0	758.899	SMARCAD1	Normal_vs_GBM	TRUE	UP	FALSE
-4.64196	-1.04472	-58.8829	0	0	1178.55	ENSG00000279013	Normal_vs_GBM	TRUE	DOWN	FALSE
-2.68418	6.23567	-48.8838	0	0	890.932	ENSG00000187653	Normal_vs_GBM	TRUE	DOWN	FALSE
3.58926	-0.476586	54.4483	0	0	1050.49	MMRN1	Normal_vs_GBM	TRUE	UP	FALSE
-3.51431	-2.79221	-60.3277	0	0	1220.18	SNCA-AS1	Normal_vs_GBM	TRUE	DOWN	FALSE
-3.5724	5.91646	-66.3958	0	0	1393.94	SNCA	Normal_vs_GBM	TRUE	DOWN	FALSE
-9.08647	3.0633	-103.052	0	0	2373.71	LOC105377329	Normal_vs_GBM	TRUE	DOWN	FALSE
1.3901	1.39458	50.9702	0	0	950.615	TIGD2	Normal_vs_GBM	TRUE	UP	FALSE
-5.20133	-2.18872	-71.1674	0	0	1529.6	ENSG00000276003	Normal_vs_GBM	TRUE	DOWN	FALSE
-3.98128	-3.30436	-46.7885	0	0	832.093	ENSG00000278151	Normal_vs_GBM	TRUE	DOWN	FALSE
-6.87985	5.50119	-242.385	0	0	4853.22	HERC3	Normal_vs_GBM	TRUE	DOWN	FALSE
-12.2886	4.0332	-284.697	0	0	5359.79	PYURF	Normal_vs_GBM	TRUE	DOWN	FALSE
-9.68478	1.74468	-270.839	0	0	5201.37	PIGY	Normal_vs_GBM	TRUE	DOWN	FALSE
-3.14625	4.32449	-72.9912	0	0	1580.75	HSP90AB3P	Normal_vs_GBM	TRUE	DOWN	FALSE
6.12264	-3.45119	72.7834	0	0	1574.95	IBSP	Normal_vs_GBM	TRUE	UP	FALSE
4.981	-5.23684	83.126	0	0	1859.94	DMP1-AS1	Normal_vs_GBM	TRUE	UP	FALSE
2.6305	2.23956	60.0088	0	0	1210.59	ANTXR2	Normal_vs_GBM	TRUE	UP	FALSE
1.05078	5.93901	58.9425	0	0	1179.9	SEC31A	Normal_vs_GBM	TRUE	UP	FALSE
0.842322	3.40896	45.5785	0	0	797.531	LIN54	Normal_vs_GBM	TRUE	UP	FALSE
2.13579	1.49437	80.0128	0	0	1775.23	COQ2	Normal_vs_GBM	TRUE	UP	FALSE
3.02504	0.294351	57.9114	0	0	1150.24	HPSE	Normal_vs_GBM	TRUE	UP	FALSE
1.04714	2.60036	65.9227	0	0	1380.41	HELQ	Normal_vs_GBM	TRUE	UP	FALSE
-1.87552	-0.459825	-44.9819	0	0	781.307	OCIAD1-AS1	Normal_vs_GBM	TRUE	DOWN	FALSE
-1.2249	3.43922	-63.8883	0	0	1322.24	MRPS18C	Normal_vs_GBM	TRUE	DOWN	FALSE
-5.00218	-1.91625	-85.446	0	0	1922.23	WDFY3-AS1	Normal_vs_GBM	TRUE	DOWN	FALSE
3.29478	-3.52647	51.7751	0	0	973.925	SLC10A6	Normal_vs_GBM	TRUE	UP	FALSE
-5.18587	0.544629	-67.5781	0	0	1427.91	C4orf36	Normal_vs_GBM	TRUE	DOWN	FALSE
-5.38157	4.44597	-115.748	0	0	2675.76	ENSG00000235043	Normal_vs_GBM	TRUE	DOWN	FALSE
1.3589	3.39145	72.9189	0	0	1578.58	KLHL8	Normal_vs_GBM	TRUE	UP	FALSE
-5.96962	-0.436754	-137.789	0	0	3154.18	ENSG00000255723	Normal_vs_GBM	TRUE	DOWN	FALSE
-0.981653	3.10032	-57.7054	0	0	1144.33	ABRAXAS1	Normal_vs_GBM	TRUE	DOWN	FALSE
-2.06176	4.91793	-74.6218	0	0	1626.26	MYL5	Normal_vs_GBM	TRUE	DOWN	FALSE
0.979466	4.00625	61.1066	0	0	1242.18	SLAIN2	Normal_vs_GBM	TRUE	UP	FALSE
-3.99937	4.42451	-85.8182	0	0	1932.17	ENSG00000249936	Normal_vs_GBM	TRUE	DOWN	FALSE
1.11094	6.15954	61.8535	0	0	1263.74	FBXL5	Normal_vs_GBM	TRUE	UP	FALSE
1.78215	3.54402	68.9571	0	0	1466.78	CC2D2A	Normal_vs_GBM	TRUE	UP	FALSE
4.13178	-4.52415	75.2475	0	0	1643.91	LINC01085	Normal_vs_GBM	TRUE	UP	FALSE
4.14711	-4.69239	63.021	0	0	1297.57	NKX3-2	Normal_vs_GBM	TRUE	UP	FALSE
-4.00025	3.08441	-99.223	0	0	2278.98	ENSG00000250896	Normal_vs_GBM	TRUE	DOWN	FALSE
1.77247	6.34507	48.4516	0	0	878.759	WDR1	Normal_vs_GBM	TRUE	UP	FALSE
2.57451	-0.256782	52.0614	0	0	981.945	SLC2A9	Normal_vs_GBM	TRUE	UP	FALSE
-2.42179	-2.92184	-54.9658	0	0	1065.7	FAM90A26	Normal_vs_GBM	TRUE	DOWN	FALSE
1.6047	2.95915	80.6316	0	0	1792.07	ACOX3	Normal_vs_GBM	TRUE	UP	FALSE
-1.3615	3.07667	-51.6491	0	0	970.098	ENSG00000251615	Normal_vs_GBM	TRUE	DOWN	FALSE
2.59403	-0.086809	52.2821	0	0	988.258	HTRA3	Normal_vs_GBM	TRUE	UP	FALSE
-2.95445	-0.259112	-83.4168	0	0	1867.78	GMPSP1	Normal_vs_GBM	TRUE	DOWN	FALSE
-8.44099	4.77954	-155.595	0	0	3503.59	CFAP184-OT1	Normal_vs_GBM	TRUE	DOWN	FALSE
0.975565	2.45743	54.0332	0	0	1038.45	BLOC1S4	Normal_vs_GBM	TRUE	UP	FALSE
-1.57161	4.77818	-65.006	0	0	1354.18	FAM200B	Normal_vs_GBM	TRUE	DOWN	FALSE
-4.60857	6.9094	-91.7815	0	0	2089.09	PPP2R2C	Normal_vs_GBM	TRUE	DOWN	FALSE
2.47741	1.84254	53.2714	0	0	1016.51	EVC	Normal_vs_GBM	TRUE	UP	FALSE
2.68968	-0.0603763	50.0599	0	0	924.644	EVC2	Normal_vs_GBM	TRUE	UP	FALSE
4.45844	-5.11965	81.1352	0	0	1805.99	LINC01587	Normal_vs_GBM	TRUE	UP	FALSE
3.44368	-0.200486	54.77	0	0	1059.73	CYTL1	Normal_vs_GBM	TRUE	UP	FALSE
2.0963	0.981078	88.7275	0	0	2009.28	STX18-AS1	Normal_vs_GBM	TRUE	UP	FALSE
-4.35178	-2.96192	-92.7046	0	0	2113.01	ENSG00000253917	Normal_vs_GBM	TRUE	DOWN	FALSE
-7.12823	-0.531152	-111.423	0	0	2574.91	MIR4800	Normal_vs_GBM	TRUE	DOWN	FALSE
-2.22761	2.19174	-58.2266	0	0	1159.51	POLN	Normal_vs_GBM	TRUE	DOWN	FALSE
-4.47074	-2.87414	-134.441	0	0	3084.93	MIR943	Normal_vs_GBM	TRUE	DOWN	FALSE
2.42324	2.60332	81.8991	0	0	1826.57	TACC3	Normal_vs_GBM	TRUE	UP	FALSE
0.722713	3.35797	47.1559	0	0	841.957	CTBP1-DT	Normal_vs_GBM	TRUE	UP	FALSE
-4.68401	4.59048	-112.975	0	0	2611.56	CTBP1-AS	Normal_vs_GBM	TRUE	DOWN	FALSE
-3.87534	1.75272	-48.3063	0	0	874.96	RNF212	Normal_vs_GBM	TRUE	DOWN	FALSE
-4.77705	6.25807	-55.28	0	0	1074.42	CPLX1	Normal_vs_GBM	TRUE	DOWN	FALSE
-7.74864	4.0072	-52.7966	0	0	1003.28	JAKMIP1	Normal_vs_GBM	TRUE	DOWN	FALSE
1.77018	0.0893813	49.2054	0	0	900.339	BST1	Normal_vs_GBM	TRUE	UP	FALSE
-7.64012	-0.0559909	-152.012	0	0	3435.67	ENSG00000242358	Normal_vs_GBM	TRUE	DOWN	FALSE
-2.69206	7.43061	-45.065	0	0	783.127	QDPR	Normal_vs_GBM	TRUE	DOWN	FALSE
-9.43109	1.53109	-70.88	0	0	1521.49	ENSG00000260878	Normal_vs_GBM	TRUE	DOWN	FALSE
-5.12901	4.57131	-47.0957	0	0	840.57	GABRG1	Normal_vs_GBM	TRUE	DOWN	FALSE
-7.3791	-0.30296	-179.48	0	0	3926.85	ENSG00000272936	Normal_vs_GBM	TRUE	DOWN	FALSE
-4.03582	1.0083	-106.897	0	0	2467.28	NDUFB4P12	Normal_vs_GBM	TRUE	DOWN	FALSE
1.29059	4.86296	55.6496	0	0	1084.94	TMEM33	Normal_vs_GBM	TRUE	UP	FALSE
-3.46846	0.0615557	-56.6404	0	0	1113.93	ENSG00000250906	Normal_vs_GBM	TRUE	DOWN	FALSE
3.88892	0.279284	68.4965	0	0	1453.76	RBM47	Normal_vs_GBM	TRUE	UP	FALSE
6.55832	-4.02217	97.522	0	0	2236.18	CHRNA9	Normal_vs_GBM	TRUE	UP	FALSE
3.42607	-1.88827	53.3801	0	0	1019.89	RHOH	Normal_vs_GBM	TRUE	UP	FALSE
2.74161	1.85725	89.061	0	0	2018	N4BP2	Normal_vs_GBM	TRUE	UP	FALSE
1.03539	5.57211	52.9378	0	0	1006.92	PDS5A	Normal_vs_GBM	TRUE	UP	FALSE
1.55503	3.21732	67.5749	0	0	1427.5	UGDH	Normal_vs_GBM	TRUE	UP	FALSE
4.35549	4.84815	78.7937	0	0	1741.83	RPL9	Normal_vs_GBM	TRUE	UP	FALSE
1.05499	4.89833	55.4862	0	0	1080.22	RFC1	Normal_vs_GBM	TRUE	UP	FALSE
1.89288	3.27701	51.217	0	0	957.532	FAM114A1	Normal_vs_GBM	TRUE	UP	FALSE
2.56859	0.0859848	45.8266	0	0	804.68	TLR6	Normal_vs_GBM	TRUE	UP	FALSE
3.90047	0.381413	77.3908	0	0	1703.13	TLR1	Normal_vs_GBM	TRUE	UP	FALSE
2.1056	5.13078	49.2366	0	0	901.026	LAP3	Normal_vs_GBM	TRUE	UP	FALSE
3.16163	-2.60278	66.513	0	0	1397.52	MED28-DT	Normal_vs_GBM	TRUE	UP	FALSE
-2.39014	4.17573	-82.5701	0	0	1844.85	FAM184B	Normal_vs_GBM	TRUE	DOWN	FALSE
2.33651	1.52262	67.562	0	0	1427.19	NCAPG	Normal_vs_GBM	TRUE	UP	FALSE
-2.46533	0.0709855	-51.5534	0	0	967.622	RPL21P46	Normal_vs_GBM	TRUE	DOWN	FALSE
1.20799	3.09883	56.928	0	0	1121.79	PACRGL	Normal_vs_GBM	TRUE	UP	FALSE
1.9363	3.21171	59.3686	0	0	1192.13	ATP10D	Normal_vs_GBM	TRUE	UP	FALSE
-2.63588	2.96912	-70.963	0	0	1523.77	ENSG00000237350	Normal_vs_GBM	TRUE	DOWN	FALSE
1.35526	2.29425	58.1661	0	0	1157.53	PI4K2B	Normal_vs_GBM	TRUE	UP	FALSE
1.33392	2.16376	63.7459	0	0	1318.1	ZCCHC4	Normal_vs_GBM	TRUE	UP	FALSE
1.62206	1.80428	75.6685	0	0	1655.44	TBC1D19	Normal_vs_GBM	TRUE	UP	FALSE
0.894381	4.47436	47.1461	0	0	841.659	STIM2	Normal_vs_GBM	TRUE	UP	FALSE
4.02709	1.64025	107.879	0	0	2491.02	RELL1	Normal_vs_GBM	TRUE	UP	FALSE
2.29709	2.85847	102.787	0	0	2367.38	PGM2	Normal_vs_GBM	TRUE	UP	FALSE
1.19118	5.65114	51.2761	0	0	959.268	DHX15	Normal_vs_GBM	TRUE	UP	FALSE
1.1182	4.7219	59.4154	0	0	1193.48	TFDP2	Normal_vs_GBM	TRUE	UP	FALSE
2.06123	3.67127	65.4883	0	0	1367.95	PXYLP1	Normal_vs_GBM	TRUE	UP	FALSE
2.73753	0.668661	56.1299	0	0	1098.87	SPSB4	Normal_vs_GBM	TRUE	UP	FALSE
-4.70484	-2.64147	-73.6365	0	0	1598.96	MIR6872	Normal_vs_GBM	TRUE	DOWN	FALSE
-4.07754	3.93501	-102.903	0	0	2370.28	SEMA3F-AS1	Normal_vs_GBM	TRUE	DOWN	FALSE
-3.77076	1.73633	-48.4473	0	0	878.962	RBM5-AS1	Normal_vs_GBM	TRUE	DOWN	FALSE
-4.84393	-2.51753	-107.548	0	0	2482.86	MIR5193	Normal_vs_GBM	TRUE	DOWN	FALSE
-8.54112	1.29161	-174.219	0	0	3837.66	AMIGO3	Normal_vs_GBM	TRUE	DOWN	FALSE
-7.23583	-0.398773	-184.649	0	0	4012.45	ENSG00000259970	Normal_vs_GBM	TRUE	DOWN	FALSE
1.29191	5.23597	48.6219	0	0	883.518	APEH	Normal_vs_GBM	TRUE	UP	FALSE
1.77564	5.81834	57.4161	0	0	1135.92	DAG1	Normal_vs_GBM	TRUE	UP	FALSE
-11.6396	3.5014	-210.582	0	0	4414.05	NICN1	Normal_vs_GBM	TRUE	DOWN	FALSE
-12.3947	4.18765	-200.312	0	0	4260.31	ENSG00000283189	Normal_vs_GBM	TRUE	DOWN	FALSE
-5.60747	3.62773	-73.9267	0	0	1607.04	AMT	Normal_vs_GBM	TRUE	DOWN	FALSE
2.14586	6.0049	46.0096	0	0	809.733	GPX1	Normal_vs_GBM	TRUE	UP	FALSE
-1.34497	3.62857	-61.9907	0	0	1267.74	C3orf62	Normal_vs_GBM	TRUE	DOWN	FALSE
-3.56623	-3.66114	-81.2073	0	0	1807.93	ENSG00000199546	Normal_vs_GBM	TRUE	DOWN	FALSE
-2.86405	1.50345	-68.4094	0	0	1451.53	LSMEM2	Normal_vs_GBM	TRUE	DOWN	FALSE
2.1257	2.29377	100.373	0	0	2307.64	CCDC71	Normal_vs_GBM	TRUE	UP	FALSE
1.23262	5.38692	69.2224	0	0	1474.33	QARS1	Normal_vs_GBM	TRUE	UP	FALSE
-4.13116	-0.397422	-91.2171	0	0	2074.42	ENSG00000272434	Normal_vs_GBM	TRUE	DOWN	FALSE
1.33969	5.40442	70.0005	0	0	1496.38	IMPDH2	Normal_vs_GBM	TRUE	UP	FALSE
-1.3577	5.40333	-65.9959	0	0	1382.45	DALRD3	Normal_vs_GBM	TRUE	DOWN	FALSE
-5.23453	2.94151	-164.397	0	0	3665.55	LOC124909376	Normal_vs_GBM	TRUE	DOWN	FALSE
-6.679	-0.907339	-193.705	0	0	4157.72	ENSG00000273211	Normal_vs_GBM	TRUE	DOWN	FALSE
-4.23772	1.06165	-105.112	0	0	2424.11	ENSG00000235236	Normal_vs_GBM	TRUE	DOWN	FALSE
1.73292	4.44892	85.44	0	0	1921.95	PRKAR2A	Normal_vs_GBM	TRUE	UP	FALSE
2.05555	-3.59079	48.6959	0	0	886.069	ENSG00000228350	Normal_vs_GBM	TRUE	UP	FALSE
-4.59777	-2.49712	-55.9232	0	0	1093.25	MIR4793	Normal_vs_GBM	TRUE	DOWN	FALSE
-3.52938	-3.57972	-60.3758	0	0	1221.56	MIR711	Normal_vs_GBM	TRUE	DOWN	FALSE
1.74632	3.21471	64.0627	0	0	1327.13	PFKFB4	Normal_vs_GBM	TRUE	UP	FALSE
-10.2512	2.2422	-209.48	0	0	4397.84	TREX1	Normal_vs_GBM	TRUE	DOWN	FALSE
1.3119	2.36803	51.6776	0	0	970.786	ATRIP	Normal_vs_GBM	TRUE	UP	FALSE
2.55939	5.6867	58.4737	0	0	1166.43	LAMB2	Normal_vs_GBM	TRUE	UP	FALSE
-5.34214	-1.60548	-138.127	0	0	3161.13	RASSF1-AS1	Normal_vs_GBM	TRUE	DOWN	FALSE
-5.28369	-2.12782	-74.0366	0	0	1610.13	ENSG00000235058	Normal_vs_GBM	TRUE	DOWN	FALSE
0.89827	4.3357	50.2528	0	0	929.954	TMEM115	Normal_vs_GBM	TRUE	UP	FALSE
3.02221	2.06422	80.6746	0	0	1793.24	WNT5A	Normal_vs_GBM	TRUE	UP	FALSE
4.53524	-4.2599	82.1232	0	0	1832.83	WNT5A-AS1	Normal_vs_GBM	TRUE	UP	FALSE
1.41985	3.71341	100.473	0	0	2310.1	ACTR8	Normal_vs_GBM	TRUE	UP	FALSE
1.15041	3.35138	81.5929	0	0	1818.24	RFT1	Normal_vs_GBM	TRUE	UP	FALSE
-1.71352	0.321834	-73.4546	0	0	1593.87	ENSG00000272305	Normal_vs_GBM	TRUE	DOWN	FALSE
1.26889	2.56038	58.0785	0	0	1154.99	SFMBT1	Normal_vs_GBM	TRUE	UP	FALSE
-3.9346	3.40205	-140.071	0	0	3201.3	STIMATE	Normal_vs_GBM	TRUE	DOWN	FALSE
-6.41854	3.75071	-131.819	0	0	3030.15	STIMATE-MUSTN1	Normal_vs_GBM	TRUE	DOWN	FALSE
-3.94661	3.52288	-74.1759	0	0	1613.98	ENSG00000243696	Normal_vs_GBM	TRUE	DOWN	FALSE
-7.45237	1.97038	-83.9814	0	0	1882.93	MUSTN1	Normal_vs_GBM	TRUE	DOWN	FALSE
-5.14693	2.48722	-86.1573	0	0	1941.23	ITIH4	Normal_vs_GBM	TRUE	DOWN	FALSE
-4.13963	-1.81788	-77.6679	0	0	1710.96	ITIH4-AS1	Normal_vs_GBM	TRUE	DOWN	FALSE
1.06328	4.85577	77.1642	0	0	1696.83	GLT8D1	Normal_vs_GBM	TRUE	UP	FALSE
1.00341	4.7994	50.8018	0	0	945.654	GNL3	Normal_vs_GBM	TRUE	UP	FALSE
1.3337	4.56781	54.253	0	0	1044.72	PBRM1	Normal_vs_GBM	TRUE	UP	FALSE
-2.7652	0.323455	-67.1517	0	0	1415.77	PPP2R5CP	Normal_vs_GBM	TRUE	DOWN	FALSE
1.3362	1.4455	45.3749	0	0	791.967	GLYCTK	Normal_vs_GBM	TRUE	UP	FALSE
-7.53617	-0.173746	-251.901	0	0	4972.35	ENSG00000272104	Normal_vs_GBM	TRUE	DOWN	FALSE
-6.59559	0.886073	-87.1607	0	0	1967.84	LOC101928965	Normal_vs_GBM	TRUE	DOWN	FALSE
1.48611	3.72867	46.5903	0	0	825.975	MANF	Normal_vs_GBM	TRUE	UP	FALSE
0.836936	5.00338	51.4836	0	0	965.174	RBM15B	Normal_vs_GBM	TRUE	UP	FALSE
1.25329	4.45917	46.5092	0	0	823.693	TEX264	Normal_vs_GBM	TRUE	UP	FALSE
1.40909	3.20083	77.3222	0	0	1701.2	RRP9	Normal_vs_GBM	TRUE	UP	FALSE
-7.35559	2.89624	-141.261	0	0	3224.74	ENSG00000244380	Normal_vs_GBM	TRUE	DOWN	FALSE
-2.25414	0.75044	-51.4944	0	0	965.891	ENSG00000280422	Normal_vs_GBM	TRUE	DOWN	FALSE
-2.56027	4.596	-68.5863	0	0	1456.35	ABHD14A	Normal_vs_GBM	TRUE	DOWN	FALSE
-9.35704	3.61402	-178.178	0	0	3904.85	ABHD14A-ACY1	Normal_vs_GBM	TRUE	DOWN	FALSE
-5.83811	2.70893	-119.936	0	0	2770.84	ACY1	Normal_vs_GBM	TRUE	DOWN	FALSE
2.98714	0.51558	98.8527	0	0	2269.68	POC1A	Normal_vs_GBM	TRUE	UP	FALSE
-4.95081	0.0679703	-61.4229	0	0	1251.69	TLR9	Normal_vs_GBM	TRUE	DOWN	FALSE
-10.1413	2.11186	-186.524	0	0	4043.12	ENSG00000173366	Normal_vs_GBM	TRUE	DOWN	FALSE
-9.48174	1.53444	-139.755	0	0	3194.37	ENSG00000272762	Normal_vs_GBM	TRUE	DOWN	FALSE
4.23864	-4.22557	66.6051	0	0	1400.15	SPATA12	Normal_vs_GBM	TRUE	UP	FALSE
-2.18009	5.27667	-59.539	0	0	1197.06	TMA7	Normal_vs_GBM	TRUE	DOWN	FALSE
1.93549	2.56277	86.6473	0	0	1954.15	NME6	Normal_vs_GBM	TRUE	UP	FALSE
2.59848	6.90073	64.9125	0	0	1351.64	RPSA	Normal_vs_GBM	TRUE	UP	FALSE
-4.39524	-2.94424	-108.414	0	0	2503.58	SNORA62	Normal_vs_GBM	TRUE	DOWN	FALSE
-3.66782	-3.57174	-74.8837	0	0	1633.78	SNORA6	Normal_vs_GBM	TRUE	DOWN	FALSE
4.3539	-4.0765	91.1425	0	0	2072.59	EEF1A1P24	Normal_vs_GBM	TRUE	UP	FALSE
1.11076	2.96453	53.415	0	0	1020.63	EXOG	Normal_vs_GBM	TRUE	UP	FALSE
1.96754	0.437329	51.3372	0	0	961.173	XYLB	Normal_vs_GBM	TRUE	UP	FALSE
-2.13552	4.02946	-51.0756	0	0	953.634	DLEC1	Normal_vs_GBM	TRUE	DOWN	FALSE
-4.38269	-2.95263	-82.8148	0	0	1851.52	RPL21P135	Normal_vs_GBM	TRUE	DOWN	FALSE
-2.79863	3.10881	-67.292	0	0	1419.67	ENSG00000230409	Normal_vs_GBM	TRUE	DOWN	FALSE
1.58398	-0.0829669	48.5288	0	0	881.126	GOLGA4-AS1	Normal_vs_GBM	TRUE	UP	FALSE
-2.13361	-0.492602	-52.7627	0	0	1002.32	ENSG00000225558	Normal_vs_GBM	TRUE	DOWN	FALSE
1.33761	4.37884	98.2345	0	0	2254.08	MLH1	Normal_vs_GBM	TRUE	UP	FALSE
-3.4486	3.39023	-70.8397	0	0	1520.29	ENSG00000224858	Normal_vs_GBM	TRUE	DOWN	FALSE
3.18803	-1.74522	94.5212	0	0	2159.88	PDCD6IP-DT	Normal_vs_GBM	TRUE	UP	FALSE
-5.61715	7.64127	-46.876	0	0	834.132	MOBP	Normal_vs_GBM	TRUE	DOWN	FALSE
-8.79707	0.997502	-132.048	0	0	3034.77	ENSG00000272149	Normal_vs_GBM	TRUE	DOWN	FALSE
2.71521	-0.786339	56.5688	0	0	1111.66	TMPPE	Normal_vs_GBM	TRUE	UP	FALSE
1.08094	3.54304	76.5732	0	0	1680.47	CNOT10	Normal_vs_GBM	TRUE	UP	FALSE
-2.30595	-2.8701	-53.7478	0	0	1030.66	CNOT10-AS1	Normal_vs_GBM	TRUE	DOWN	FALSE
1.95309	3.96576	62.6821	0	0	1287.5	CMTM6	Normal_vs_GBM	TRUE	UP	FALSE
0.974383	5.56147	54.5087	0	0	1052.1	STT3B	Normal_vs_GBM	TRUE	UP	FALSE
-3.00223	-0.53983	-48.1213	0	0	869.803	ENSG00000283563	Normal_vs_GBM	TRUE	DOWN	FALSE
-1.36836	4.97666	-71.949	0	0	1551.33	AZI2	Normal_vs_GBM	TRUE	DOWN	FALSE
-1.84616	4.78039	-88.8262	0	0	2011.82	CMC1	Normal_vs_GBM	TRUE	DOWN	FALSE
4.86422	-3.53191	93.3092	0	0	2128.72	ENSG00000271943	Normal_vs_GBM	TRUE	UP	FALSE
2.38151	3.23709	75.5004	0	0	1650.7	SLC4A7	Normal_vs_GBM	TRUE	UP	FALSE
0.966018	2.3116	56.259	0	0	1102.57	OXSM	Normal_vs_GBM	TRUE	UP	FALSE
-2.94811	-0.532897	-62.0707	0	0	1270.32	RPL24P7	Normal_vs_GBM	TRUE	DOWN	FALSE
-3.98591	5.38518	-133.973	0	0	3075.84	ENSG00000132967	Normal_vs_GBM	TRUE	DOWN	FALSE
4.59213	-2.57945	94.5333	0	0	2160.18	SGO1	Normal_vs_GBM	TRUE	UP	FALSE
2.2304	3.91386	128.213	0	0	2953.51	GLB1	Normal_vs_GBM	TRUE	UP	FALSE
1.56664	0.715341	52.3957	0	0	991.525	ENTPD3-AS1	Normal_vs_GBM	TRUE	UP	FALSE
1.69414	1.55501	79.5008	0	0	1761.23	ZNF619	Normal_vs_GBM	TRUE	UP	FALSE
1.69243	1.20995	61.5198	0	0	1254.21	ZNF620	Normal_vs_GBM	TRUE	UP	FALSE
-7.76192	0.0397633	-245.672	0	0	4893.68	ENSG00000228638	Normal_vs_GBM	TRUE	DOWN	FALSE
3.10238	0.225267	83.8869	0	0	1880.37	CDC25A	Normal_vs_GBM	TRUE	UP	FALSE
-4.57311	-1.7994	-103.345	0	0	2380.92	ENSG00000274420	Normal_vs_GBM	TRUE	DOWN	FALSE
1.03343	4.00422	63.8668	0	0	1321.5	ELP6	Normal_vs_GBM	TRUE	UP	FALSE
-4.53042	-0.630081	-65.1698	0	0	1359.2	ENSG00000206549	Normal_vs_GBM	TRUE	DOWN	FALSE
-6.3582	-1.20274	-104.1	0	0	2399.43	PRSS50	Normal_vs_GBM	TRUE	DOWN	FALSE
5.8589	0.791241	64.8989	0	0	1351.14	LTF	Normal_vs_GBM	TRUE	UP	FALSE
2.54411	-0.617698	47.6054	0	0	854.916	CCRL2	Normal_vs_GBM	TRUE	UP	FALSE
3.57681	-1.2907	49.0641	0	0	896.314	CCR5	Normal_vs_GBM	TRUE	UP	FALSE
3.55551	-3.24111	48.9448	0	0	893.058	CCR2	Normal_vs_GBM	TRUE	UP	FALSE
3.69833	0.620368	54.0106	0	0	1037.8	CCR1	Normal_vs_GBM	TRUE	UP	FALSE
4.01973	-3.18892	58.0854	0	0	1155.46	CXCR6	Normal_vs_GBM	TRUE	UP	FALSE
-1.76455	1.2793	-43.6623	0	0	744.434	ENSG00000230530	Normal_vs_GBM	TRUE	DOWN	FALSE
-3.6583	2.7123	-84.5001	0	0	1896.94	ENSG00000224094	Normal_vs_GBM	TRUE	DOWN	FALSE
3.85206	-0.246105	62.7786	0	0	1290.38	CDCP1	Normal_vs_GBM	TRUE	UP	FALSE
-3.46661	3.22907	-46.4377	0	0	822.004	CLEC3B	Normal_vs_GBM	TRUE	DOWN	FALSE
0.992192	4.99603	60.099	0	0	1213.18	ZDHHC3	Normal_vs_GBM	TRUE	UP	FALSE
-5.36912	5.2148	-84.9159	0	0	1908.05	ENSG00000234287	Normal_vs_GBM	TRUE	DOWN	FALSE
1.71516	7.42181	65.0513	0	0	1355.6	CTNNB1	Normal_vs_GBM	TRUE	UP	FALSE
2.38679	1.02789	69.563	0	0	1484.06	ULK4	Normal_vs_GBM	TRUE	UP	FALSE
-5.41644	3.33886	-55.0308	0	0	1067.48	CCDC13	Normal_vs_GBM	TRUE	DOWN	FALSE
-10.8816	2.80225	-171.237	0	0	3786.15	ENSG00000280571	Normal_vs_GBM	TRUE	DOWN	FALSE
-9.96023	3.79405	-134.385	0	0	3083.73	ENSG00000235288	Normal_vs_GBM	TRUE	DOWN	FALSE
3.82268	-2.3874	64.8504	0	0	1349.95	SPINK8	Normal_vs_GBM	TRUE	UP	FALSE
-2.99335	0.108452	-54.8437	0	0	1062.16	KRABD1	Normal_vs_GBM	TRUE	DOWN	FALSE
-3.26506	1.2604	-60.9948	0	0	1239.34	ENSG00000234617	Normal_vs_GBM	TRUE	DOWN	FALSE
2.68486	2.66671	90.0504	0	0	2043.95	ABHD5	Normal_vs_GBM	TRUE	UP	FALSE
-3.9305	-2.43112	-91.5778	0	0	2083.81	ENSG00000271937	Normal_vs_GBM	TRUE	DOWN	FALSE
-3.16251	-0.789113	-66.019	0	0	1383.48	ENSG00000225873	Normal_vs_GBM	TRUE	DOWN	FALSE
-2.25778	1.45839	-60.1623	0	0	1215.33	ENSG00000214820	Normal_vs_GBM	TRUE	DOWN	FALSE
2.27651	-2.54739	67.143	0	0	1415.5	ENSG00000233509	Normal_vs_GBM	TRUE	UP	FALSE
-2.18408	0.677936	-52.222	0	0	986.748	ENSG00000273291	Normal_vs_GBM	TRUE	DOWN	FALSE
0.892666	4.96613	46.2638	0	0	816.786	APPL1	Normal_vs_GBM	TRUE	UP	FALSE
1.13567	4.05932	84.5169	0	0	1897.21	PDE12	Normal_vs_GBM	TRUE	UP	FALSE
1.37518	5.81935	51.6298	0	0	969.415	ARF4	Normal_vs_GBM	TRUE	UP	FALSE
-4.22283	-3.08096	-84.5047	0	0	1897.02	ENSG00000282860	Normal_vs_GBM	TRUE	DOWN	FALSE
1.76289	1.44539	79.0962	0	0	1750.13	TXNRD3	Normal_vs_GBM	TRUE	UP	FALSE
1.00439	4.11878	43.5192	0	0	740.067	ZXDC	Normal_vs_GBM	TRUE	UP	FALSE
-3.7983	0.00361087	-51.5118	0	0	966.471	ALDH1L1-AS1	Normal_vs_GBM	TRUE	DOWN	FALSE
2.13036	-0.885755	71.3593	0	0	1534.95	ENSG00000250012	Normal_vs_GBM	TRUE	UP	FALSE
0.973254	4.30933	43.9218	0	0	751.246	SNX4	Normal_vs_GBM	TRUE	UP	FALSE
1.26847	4.58959	73.5366	0	0	1595.89	ZNF148	Normal_vs_GBM	TRUE	UP	FALSE
1.66572	3.33756	115.071	0	0	2660.22	UMPS	Normal_vs_GBM	TRUE	UP	FALSE
-9.2756	1.36901	-76.8887	0	0	1689.42	ENSG00000260391	Normal_vs_GBM	TRUE	DOWN	FALSE
-8.88556	1.02395	-95.9801	0	0	2196.99	ENSG00000272678	Normal_vs_GBM	TRUE	DOWN	FALSE
0.738925	2.96229	51.7881	0	0	973.936	SEC22A	Normal_vs_GBM	TRUE	UP	FALSE
2.01124	1.51322	78.7486	0	0	1740.57	PDIA5	Normal_vs_GBM	TRUE	UP	FALSE
2.78867	3.23501	54.1585	0	0	1042	DTX3L	Normal_vs_GBM	TRUE	UP	FALSE
2.59244	3.76144	47.5123	0	0	852.041	PARP9	Normal_vs_GBM	TRUE	UP	FALSE
2.65647	2.7016	81.9313	0	0	1827.43	MCM2	Normal_vs_GBM	TRUE	UP	FALSE
-3.16064	3.52518	-136.195	0	0	3122	WDR5B-DT	Normal_vs_GBM	TRUE	DOWN	FALSE
1.09747	1.97686	55.6597	0	0	1085.32	MIX23	Normal_vs_GBM	TRUE	UP	FALSE
3.69141	0.731432	54.1531	0	0	1041.89	CD86	Normal_vs_GBM	TRUE	UP	FALSE
2.96236	3.09907	43.839	0	0	748.976	HCLS1	Normal_vs_GBM	TRUE	UP	FALSE
4.07984	-1.14929	84.4756	0	0	1896.21	POLQ	Normal_vs_GBM	TRUE	UP	FALSE
-2.36587	2.19028	-72.7304	0	0	1573.53	RPL7AP11	Normal_vs_GBM	TRUE	DOWN	FALSE
-4.3653	1.21443	-83.1814	0	0	1861.44	NAP1L1P3	Normal_vs_GBM	TRUE	DOWN	FALSE
1.17293	2.56516	81.1365	0	0	1805.86	GTF2E1	Normal_vs_GBM	TRUE	UP	FALSE
2.85335	5.09309	50.2281	0	0	929.335	FSTL1	Normal_vs_GBM	TRUE	UP	FALSE
-5.24602	-2.15953	-96.3458	0	0	2206.3	MIR198	Normal_vs_GBM	TRUE	DOWN	FALSE
2.73598	-0.617482	50.5872	0	0	939.757	GPR156	Normal_vs_GBM	TRUE	UP	FALSE
2.05199	-0.396432	64.2921	0	0	1333.94	GSK3B-DT	Normal_vs_GBM	TRUE	UP	FALSE
2.1678	1.41821	60.4191	0	0	1222.48	ADPRH	Normal_vs_GBM	TRUE	UP	FALSE
3.18902	-3.83136	48.2203	0	0	872.524	CD80	Normal_vs_GBM	TRUE	UP	FALSE
1.18097	3.29976	62.7407	0	0	1289.19	POGLUT1	Normal_vs_GBM	TRUE	UP	FALSE
1.84775	1.73551	73.2516	0	0	1587.97	WDR5B	Normal_vs_GBM	TRUE	UP	FALSE
-2.346	5.79052	-45.8708	0	0	805.733	ABTB1	Normal_vs_GBM	TRUE	DOWN	FALSE
2.06322	6.41285	83.4304	0	0	1868.07	SEC61A1	Normal_vs_GBM	TRUE	UP	FALSE
1.62632	4.1902	85.9496	0	0	1935.55	RUVBL1	Normal_vs_GBM	TRUE	UP	FALSE
-5.06027	-2.34277	-130.422	0	0	3000.24	DTWD1P1	Normal_vs_GBM	TRUE	DOWN	FALSE
3.43412	0.150216	139.362	0	0	3187.12	COPB2-DT	Normal_vs_GBM	TRUE	UP	FALSE
2.93233	-2.66014	65.3832	0	0	1365.26	ENSG00000178631	Normal_vs_GBM	TRUE	UP	FALSE
1.87658	5.652	118.404	0	0	2736.53	COPB2	Normal_vs_GBM	TRUE	UP	FALSE
4.85508	-3.94963	104.352	0	0	2405.75	EEF1A1P25	Normal_vs_GBM	TRUE	UP	FALSE
1.42018	2.90892	90.565	0	0	2057.4	DBR1	Normal_vs_GBM	TRUE	UP	FALSE
0.981171	3.35957	54.3807	0	0	1048.39	NCK1	Normal_vs_GBM	TRUE	UP	FALSE
1.79068	-0.0981819	47.4932	0	0	851.751	NCK1-DT	Normal_vs_GBM	TRUE	UP	FALSE
-1.39904	0.857995	-48.1014	0	0	869.095	ENSG00000240695	Normal_vs_GBM	TRUE	DOWN	FALSE
0.856727	5.13323	51.9686	0	0	979.078	PCCB	Normal_vs_GBM	TRUE	UP	FALSE
-2.8954	-2.46376	-57.1479	0	0	1128.57	ENSG00000273455	Normal_vs_GBM	TRUE	DOWN	FALSE
-4.36935	0.884464	-74.1557	0	0	1613.48	ENSG00000214289	Normal_vs_GBM	TRUE	DOWN	FALSE
1.64159	3.94747	86.5136	0	0	1950.58	RYK	Normal_vs_GBM	TRUE	UP	FALSE
1.4032	4.10657	67.0741	0	0	1413.23	TOPBP1	Normal_vs_GBM	TRUE	UP	FALSE
-10.7173	4.11662	-176.768	0	0	3881.06	NPHP3-ACAD11	Normal_vs_GBM	TRUE	DOWN	FALSE
-1.98463	4.08538	-55.6296	0	0	1084.47	NPHP3	Normal_vs_GBM	TRUE	DOWN	FALSE
-5.17196	4.45863	-114.901	0	0	2656.25	ACAD11	Normal_vs_GBM	TRUE	DOWN	FALSE
2.2058	6.09153	90.6375	0	0	2059.35	RPN1	Normal_vs_GBM	TRUE	UP	FALSE
-4.32765	-2.99883	-94.7155	0	0	2164.73	ENSG00000279507	Normal_vs_GBM	TRUE	DOWN	FALSE
-3.96703	2.98554	-96.3959	0	0	2207.69	RAB43	Normal_vs_GBM	TRUE	DOWN	FALSE
-10.9678	2.86246	-320.043	0	0	5733.09	ISY1-RAB43	Normal_vs_GBM	TRUE	DOWN	FALSE
-0.826293	3.8814	-59.7972	0	0	1204.54	ISY1	Normal_vs_GBM	TRUE	DOWN	FALSE
1.24514	6.03123	56.647	0	0	1113.73	COPG1	Normal_vs_GBM	TRUE	UP	FALSE
1.43958	3.08809	58.306	0	0	1161.51	TMEM39A	Normal_vs_GBM	TRUE	UP	FALSE
-2.80819	3.45976	-64.8396	0	0	1349.6	ENSG00000206417	Normal_vs_GBM	TRUE	DOWN	FALSE
1.50016	1.28662	46.4904	0	0	823.317	TMCC1-DT	Normal_vs_GBM	TRUE	UP	FALSE
1.12478	4.0478	62.5648	0	0	1284.12	PIK3R4	Normal_vs_GBM	TRUE	UP	FALSE
2.03505	-1.3106	45.2711	0	0	789.269	NUDT16-DT	Normal_vs_GBM	TRUE	UP	FALSE
1.06583	4.58625	49.0468	0	0	895.573	MRPL3	Normal_vs_GBM	TRUE	UP	FALSE
3.0823	-2.08009	44.0072	0	0	753.989	ACP3	Normal_vs_GBM	TRUE	UP	FALSE
1.07304	4.80881	59.8203	0	0	1205.15	DNAJC13	Normal_vs_GBM	TRUE	UP	FALSE
3.49911	-4.01788	46.6438	0	0	827.928	SNORA7B	Normal_vs_GBM	TRUE	UP	FALSE
2.04253	4.45494	52.3498	0	0	990.023	ARHGAP31	Normal_vs_GBM	TRUE	UP	FALSE
3.37868	-3.47385	60.4745	0	0	1224.34	ARHGAP31-AS1	Normal_vs_GBM	TRUE	UP	FALSE
-2.54307	-2.27914	-52.4708	0	0	993.98	B4GALT4-AS1	Normal_vs_GBM	TRUE	DOWN	FALSE
2.72874	3.08196	51.9679	0	0	979.061	PROS1	Normal_vs_GBM	TRUE	UP	FALSE
2.33923	1.47221	47.877	0	0	862.422	EPHA3	Normal_vs_GBM	TRUE	UP	FALSE
1.99044	3.00493	109.635	0	0	2532.91	C3orf38	Normal_vs_GBM	TRUE	UP	FALSE
-2.53578	-2.06391	-52.2643	0	0	988.058	PPATP1	Normal_vs_GBM	TRUE	DOWN	FALSE
2.50596	3.32473	72.6857	0	0	1572.04	GBE1	Normal_vs_GBM	TRUE	UP	FALSE
1.78021	5.04235	56.1351	0	0	1098.95	ROBO1	Normal_vs_GBM	TRUE	UP	FALSE
-5.85137	-1.61626	-110.858	0	0	2561.61	ENSG00000282912	Normal_vs_GBM	TRUE	DOWN	FALSE
2.21093	-0.983603	65.3627	0	0	1364.61	ENSG00000238278	Normal_vs_GBM	TRUE	UP	FALSE
-5.53849	4.09744	-120.953	0	0	2793.84	ENSG00000213300	Normal_vs_GBM	TRUE	DOWN	FALSE
-4.94335	-2.44266	-163.824	0	0	3654.7	MIR4444-2	Normal_vs_GBM	TRUE	DOWN	FALSE
-4.41023	4.0332	-50.9389	0	0	949.879	ENSG00000242960	Normal_vs_GBM	TRUE	DOWN	FALSE
-2.17766	-2.74795	-43.7052	0	0	745.812	PSMD12P1	Normal_vs_GBM	TRUE	DOWN	FALSE
1.32272	2.52508	85.5869	0	0	1925.9	SHQ1	Normal_vs_GBM	TRUE	UP	FALSE
-3.65645	4.13777	-50.7728	0	0	945.074	GPR27	Normal_vs_GBM	TRUE	DOWN	FALSE
-1.83699	5.07517	-61.647	0	0	1257.76	EIF4E3	Normal_vs_GBM	TRUE	DOWN	FALSE
-4.96361	-1.00034	-92.0154	0	0	2095.17	RNPC3P1	Normal_vs_GBM	TRUE	DOWN	FALSE
-2.44542	2.08406	-92.2306	0	0	2100.86	ENSG00000244513	Normal_vs_GBM	TRUE	DOWN	FALSE
-3.51187	1.3577	-62.0941	0	0	1270.96	FLNB-AS1	Normal_vs_GBM	TRUE	DOWN	FALSE
-6.10494	1.73534	-139.481	0	0	3188.7	HTD2	Normal_vs_GBM	TRUE	DOWN	FALSE
-1.09274	4.09213	-50.5996	0	0	939.928	RPP14	Normal_vs_GBM	TRUE	DOWN	FALSE
-6.89897	2.03971	-173.849	0	0	3831.07	ENSG00000272182	Normal_vs_GBM	TRUE	DOWN	FALSE
-3.69417	4.66958	-102.531	0	0	2361.14	RPL10AP6	Normal_vs_GBM	TRUE	DOWN	FALSE
1.25183	5.0211	43.9199	0	0	751.22	PTPRG	Normal_vs_GBM	TRUE	UP	FALSE
1.32647	2.5818	55.8783	0	0	1091.56	ARL13B	Normal_vs_GBM	TRUE	UP	FALSE
-5.04303	-2.37148	-106.12	0	0	2448.49	PSMD6-AS1	Normal_vs_GBM	TRUE	DOWN	FALSE
-5.03931	-2.36359	-70.6507	0	0	1515.03	ENSG00000241572	Normal_vs_GBM	TRUE	DOWN	FALSE
-4.43212	1.26379	-44.6766	0	0	772.793	PRICKLE2-AS1	Normal_vs_GBM	TRUE	DOWN	FALSE
2.49801	-0.519741	49.61	0	0	911.869	ADAMTS9-AS2	Normal_vs_GBM	TRUE	UP	FALSE
3.07587	-0.723506	67.98	0	0	1439.21	SUCLG2-DT	Normal_vs_GBM	TRUE	UP	FALSE
-2.87223	0.942635	-72.787	0	0	1575.16	ENSG00000214552	Normal_vs_GBM	TRUE	DOWN	FALSE
-4.85538	4.41143	-152.705	0	0	3449.59	PSMC1P1	Normal_vs_GBM	TRUE	DOWN	FALSE
0.615633	5.16284	45.3214	0	0	790.318	PSMD6	Normal_vs_GBM	TRUE	UP	FALSE
-5.51821	1.42563	-127.619	0	0	2940.08	ENSG00000213383	Normal_vs_GBM	TRUE	DOWN	FALSE
1.52509	2.19352	82.5609	0	0	1844.53	NSUN3	Normal_vs_GBM	TRUE	UP	FALSE
-2.49171	-1.35815	-44.4293	0	0	765.946	ENSG00000234629	Normal_vs_GBM	TRUE	DOWN	FALSE
0.875917	3.45064	46.0201	0	0	809.93	B4GALT4	Normal_vs_GBM	TRUE	UP	FALSE
-3.12738	3.24552	-79.7553	0	0	1768.31	ENSG00000198406	Normal_vs_GBM	TRUE	DOWN	FALSE
3.63257	-4.08457	75.3027	0	0	1645.45	ENSG00000242880	Normal_vs_GBM	TRUE	UP	FALSE
3.93128	-3.27928	46.0935	0	0	812.381	ZBTB20-AS1	Normal_vs_GBM	TRUE	UP	FALSE
-12.7879	4.47251	-183.599	0	0	3995.26	ENSG00000259976	Normal_vs_GBM	TRUE	DOWN	FALSE
-5.8849	-1.61761	-133.57	0	0	3066.76	MIR568	Normal_vs_GBM	TRUE	DOWN	FALSE
1.52146	2.7548	78.2539	0	0	1726.91	QTRT2	Normal_vs_GBM	TRUE	UP	FALSE
-3.42105	-0.78747	-44.8052	0	0	776.432	ENSG00000273394	Normal_vs_GBM	TRUE	DOWN	FALSE
-2.64511	1.46636	-98.0549	0	0	2249.63	ENSG00000241889	Normal_vs_GBM	TRUE	DOWN	FALSE
0.945927	5.28706	50.9112	0	0	948.801	NAA50	Normal_vs_GBM	TRUE	UP	FALSE
-1.30792	1.91075	-46.5868	0	0	826.183	SPICE1	Normal_vs_GBM	TRUE	DOWN	FALSE
-2.49836	-1.94648	-64.8341	0	0	1349.6	ENSG00000272844	Normal_vs_GBM	TRUE	DOWN	FALSE
3.64678	3.71279	70.6592	0	0	1515	CCDC80	Normal_vs_GBM	TRUE	UP	FALSE
2.25384	1.16588	64.1866	0	0	1330.77	CIP2A	Normal_vs_GBM	TRUE	UP	FALSE
-3.1195	-0.632709	-50.1924	0	0	928.748	ENSG00000272597	Normal_vs_GBM	TRUE	DOWN	FALSE
-6.85586	-0.761979	-153.035	0	0	3455.14	ENSG00000249474	Normal_vs_GBM	TRUE	DOWN	FALSE
-1.64247	1.47757	-47.9406	0	0	864.505	ENSG00000244119	Normal_vs_GBM	TRUE	DOWN	FALSE
-2.6926	3.71461	-105.653	0	0	2437.42	HNRNPKP4	Normal_vs_GBM	TRUE	DOWN	FALSE
-5.88744	1.46667	-48.1641	0	0	871.011	ENSG00000261292	Normal_vs_GBM	TRUE	DOWN	FALSE
-5.51385	-0.719576	-121.77	0	0	2811.75	ENSG00000282527	Normal_vs_GBM	TRUE	DOWN	FALSE
-5.82071	-1.18389	-68.4939	0	0	1453.94	CLDND1-AS1	Normal_vs_GBM	TRUE	DOWN	FALSE
-3.55559	-0.456879	-78.635	0	0	1737.59	ENSG00000244153	Normal_vs_GBM	TRUE	DOWN	FALSE
1.75246	3.85447	53.5354	0	0	1024.06	DCBLD2	Normal_vs_GBM	TRUE	UP	FALSE
-3.78777	1.13682	-81.5705	0	0	1817.83	ENSG00000178660	Normal_vs_GBM	TRUE	DOWN	FALSE
3.67719	0.941274	54.5425	0	0	1053.09	COL8A1	Normal_vs_GBM	TRUE	UP	FALSE
-3.63785	-0.253187	-68.5004	0	0	1454.15	ENSG00000243974	Normal_vs_GBM	TRUE	DOWN	FALSE
1.09645	4.27326	60.1791	0	0	1215.48	TBC1D23	Normal_vs_GBM	TRUE	UP	FALSE
3.1869	1.06074	53.3209	0	0	1017.96	TMEM45A	Normal_vs_GBM	TRUE	UP	FALSE
1.95005	-0.910535	44.4102	0	0	765.19	IMPG2	Normal_vs_GBM	TRUE	UP	FALSE
1.2079	3.06049	50.667	0	0	941.812	TRMT10C	Normal_vs_GBM	TRUE	UP	FALSE
-3.35454	6.02678	-82.1926	0	0	1834.52	RPS18P5	Normal_vs_GBM	TRUE	DOWN	FALSE
2.72652	2.03286	61.1994	0	0	1244.88	FILIP1L	Normal_vs_GBM	TRUE	UP	FALSE
-2.79465	-1.47858	-50.7748	0	0	945.396	ENSG00000236764	Normal_vs_GBM	TRUE	DOWN	FALSE
1.63987	4.77368	55.2197	0	0	1072.56	SNRPB	Normal_vs_GBM	TRUE	UP	FALSE
-4.39463	1.59526	-61.0081	0	0	1239.73	ENSG00000274322	Normal_vs_GBM	TRUE	DOWN	FALSE
1.27249	2.24027	50.5577	0	0	938.742	ZNF180	Normal_vs_GBM	TRUE	UP	FALSE
-4.76533	-2.61686	-112.638	0	0	2603.37	ENSG00000267188	Normal_vs_GBM	TRUE	DOWN	FALSE
-5.55006	-1.92522	-121.586	0	0	2807.67	ENSG00000267173	Normal_vs_GBM	TRUE	DOWN	FALSE
1.69251	2.3349	71.0609	0	0	1526.34	ZNF234	Normal_vs_GBM	TRUE	UP	FALSE
1.1448	2.20097	56.121	0	0	1098.59	ZNF225	Normal_vs_GBM	TRUE	UP	FALSE
-3.56712	3.42014	-92.072	0	0	2096.75	ZNF225-AS1	Normal_vs_GBM	TRUE	DOWN	FALSE
-1.56112	4.48062	-49.6194	0	0	911.942	ZNF224	Normal_vs_GBM	TRUE	DOWN	FALSE
-9.06238	1.16386	-263.1	0	0	5109.63	ENSG00000267022	Normal_vs_GBM	TRUE	DOWN	FALSE
-1.69967	1.81555	-62.3183	0	0	1277.32	ZNF223	Normal_vs_GBM	TRUE	DOWN	FALSE
-2.55816	1.77784	-91.3958	0	0	2079.18	ZNF230-DT	Normal_vs_GBM	TRUE	DOWN	FALSE
2.36533	-0.217607	43.238	0	0	732.533	ZNF221	Normal_vs_GBM	TRUE	UP	FALSE
1.80906	2.77711	87.5775	0	0	1978.83	ZNF45	Normal_vs_GBM	TRUE	UP	FALSE
2.57724	-2.19317	59.7564	0	0	1203.64	ENSG00000267191	Normal_vs_GBM	TRUE	UP	FALSE
-1.80943	0.895598	-45.6277	0	0	799.314	ENSG00000278917	Normal_vs_GBM	TRUE	DOWN	FALSE
-8.85336	0.992662	-203.881	0	0	4314.42	ENSG00000279095	Normal_vs_GBM	TRUE	DOWN	FALSE
1.34639	2.11991	43.2142	0	0	731.709	ZNF283	Normal_vs_GBM	TRUE	UP	FALSE
-4.63632	3.53803	-142.074	0	0	3241.65	SRRM5	Normal_vs_GBM	TRUE	DOWN	FALSE
-7.51958	-0.19213	-227.557	0	0	4654.15	ENSG00000268361	Normal_vs_GBM	TRUE	DOWN	FALSE
-6.26814	-0.939266	-180.485	0	0	3943.6	ENSG00000269583	Normal_vs_GBM	TRUE	DOWN	FALSE
-3.50556	-1.31922	-78.3724	0	0	1730.36	ENSG00000269177	Normal_vs_GBM	TRUE	DOWN	FALSE
-1.70971	2.23141	-55.7849	0	0	1089.1	ZNF575	Normal_vs_GBM	TRUE	DOWN	FALSE
-2.37764	2.2908	-98.0365	0	0	2249.19	LIPE-AS1	Normal_vs_GBM	TRUE	DOWN	FALSE
-7.48228	1.28097	-142.464	0	0	3248.93	LOC732229	Normal_vs_GBM	TRUE	DOWN	FALSE
-10.605	2.52451	-193.005	0	0	4146.86	ENSG00000268643	Normal_vs_GBM	TRUE	DOWN	FALSE
-1.89109	6.05114	-61.8754	0	0	1264.29	GSK3A	Normal_vs_GBM	TRUE	DOWN	FALSE
1.2111	2.08535	57.6936	0	0	1143.93	ZNF526	Normal_vs_GBM	TRUE	UP	FALSE
-6.8176	6.97576	-61.8723	0	0	1264.44	ATP1A3	Normal_vs_GBM	TRUE	DOWN	FALSE
-2.87195	5.69846	-108.793	0	0	2512.9	RABAC1	Normal_vs_GBM	TRUE	DOWN	FALSE
2.92429	-3.5809	43.2168	0	0	732.162	ENSG00000268355	Normal_vs_GBM	TRUE	UP	FALSE
-3.09519	1.55726	-70.3869	0	0	1507.56	ENSG00000268034	Normal_vs_GBM	TRUE	DOWN	FALSE
2.98654	1.8959	56.5969	0	0	1112.25	PLAUR	Normal_vs_GBM	TRUE	UP	FALSE
0.894312	4.74143	43.9213	0	0	751.237	TOMM40	Normal_vs_GBM	TRUE	UP	FALSE
-6.72613	1.4798	-46.8838	0	0	834.784	ENSG00000224916	Normal_vs_GBM	TRUE	DOWN	FALSE
2.06455	1.58881	46.2845	0	0	817.441	RELB	Normal_vs_GBM	TRUE	UP	FALSE
2.63285	3.05476	52.8239	0	0	1003.63	EMP3	Normal_vs_GBM	TRUE	UP	FALSE
2.11876	-0.240065	56.4469	0	0	1108.14	CARD8-AS1	Normal_vs_GBM	TRUE	UP	FALSE
-2.57261	4.1521	-52.6674	0	0	999.285	ZSWIM9	Normal_vs_GBM	TRUE	DOWN	FALSE
-2.76962	-0.699758	-60.7918	0	0	1233.54	ENSG00000269534	Normal_vs_GBM	TRUE	DOWN	FALSE
-6.08778	0.47942	-136.873	0	0	3135.32	PLA2G4C-AS1	Normal_vs_GBM	TRUE	DOWN	FALSE
-3.60077	-3.22461	-65.0927	0	0	1357	ENSG00000271150	Normal_vs_GBM	TRUE	DOWN	FALSE
-3.41074	-2.81873	-59.3639	0	0	1192.42	RPL23AP80	Normal_vs_GBM	TRUE	DOWN	FALSE
-1.90881	6.75537	-58.8083	0	0	1175.97	NAPA	Normal_vs_GBM	TRUE	DOWN	FALSE
-3.1085	2.58652	-76.9882	0	0	1692.18	ENSG00000268061	Normal_vs_GBM	TRUE	DOWN	FALSE
-6.39083	5.30819	-125.937	0	0	2903.96	ENSG00000279861	Normal_vs_GBM	TRUE	DOWN	FALSE
2.92044	1.50707	45.466	0	0	794.416	C5AR1	Normal_vs_GBM	TRUE	UP	FALSE
2.83161	1.46696	47.023	0	0	838.239	SLC1A5	Normal_vs_GBM	TRUE	UP	FALSE
-4.58995	0.624163	-84.3298	0	0	1892.32	ENSG00000269487	Normal_vs_GBM	TRUE	DOWN	FALSE
-13.1483	4.79891	-133.34	0	0	3061.96	ENSG00000269292	Normal_vs_GBM	TRUE	DOWN	FALSE
-6.4221	2.3996	-58.5485	0	0	1168.91	ENSG00000204850	Normal_vs_GBM	TRUE	DOWN	FALSE
-7.61476	-0.0804279	-221.144	0	0	4565.3	ENSG00000269151	Normal_vs_GBM	TRUE	DOWN	FALSE
-6.55749	-1.04676	-114.8	0	0	2653.64	ENSG00000268810	Normal_vs_GBM	TRUE	DOWN	FALSE
-1.13524	0.820923	-46.1453	0	0	813.822	ENSG00000267348	Normal_vs_GBM	TRUE	DOWN	FALSE
-3.54028	2.12481	-113.127	0	0	2615.03	GEMIN7	Normal_vs_GBM	TRUE	DOWN	FALSE
3.66639	-2.3149	61.842	0	0	1263.63	EXOC3L2	Normal_vs_GBM	TRUE	UP	FALSE
-4.33121	0.557908	-85.9328	0	0	1935.22	KLC3	Normal_vs_GBM	TRUE	DOWN	FALSE
-2.98575	3.86053	-107.178	0	0	2474.25	POLR1G	Normal_vs_GBM	TRUE	DOWN	FALSE
-2.41849	1.55642	-45.1263	0	0	785.247	PPM1N	Normal_vs_GBM	TRUE	DOWN	FALSE
-6.8024	3.65624	-157.336	0	0	3536.22	BCKDHA	Normal_vs_GBM	TRUE	DOWN	FALSE
2.01702	3.66367	60.7875	0	0	1233	VASP	Normal_vs_GBM	TRUE	UP	FALSE
-5.21254	1.61733	-79.5301	0	0	1762.15	ENSG00000259605	Normal_vs_GBM	TRUE	DOWN	FALSE
-4.32398	2.48176	-112.897	0	0	2609.65	ENSG00000267395	Normal_vs_GBM	TRUE	DOWN	FALSE
-1.44485	6.04457	-54.201	0	0	1043.19	DMPK	Normal_vs_GBM	TRUE	DOWN	FALSE
-10.4745	2.42483	-268.43	0	0	5173.15	ENSG00000268434	Normal_vs_GBM	TRUE	DOWN	FALSE
-1.96591	-0.96042	-52.0513	0	0	981.92	ENSG00000269148	Normal_vs_GBM	TRUE	DOWN	FALSE
-3.54467	0.545366	-43.2991	0	0	734.496	LOC93429	Normal_vs_GBM	TRUE	DOWN	FALSE
-8.50426	0.972087	-149.825	0	0	3393.72	EML2-AS1	Normal_vs_GBM	TRUE	DOWN	FALSE
1.27973	5.25946	56.2067	0	0	1101.01	KDELR1	Normal_vs_GBM	TRUE	UP	FALSE
-11.3967	3.31362	-256.293	0	0	5027.05	ENSG00000255730	Normal_vs_GBM	TRUE	DOWN	FALSE
2.33773	-2.86195	55.3357	0	0	1076.28	ENSG00000237118	Normal_vs_GBM	TRUE	UP	FALSE
-1.9747	1.8087	-44.1716	0	0	758.563	ENSG00000267605	Normal_vs_GBM	TRUE	DOWN	FALSE
-5.37181	0.133164	-128.196	0	0	2952.5	ENSG00000267360	Normal_vs_GBM	TRUE	DOWN	FALSE
-3.75212	-1.73475	-80.7154	0	0	1794.53	ENSG00000267437	Normal_vs_GBM	TRUE	DOWN	FALSE
1.16261	3.07145	64.1163	0	0	1328.68	ZNF568	Normal_vs_GBM	TRUE	UP	FALSE
1.85447	1.33233	83.7065	0	0	1875.5	ZNF829	Normal_vs_GBM	TRUE	UP	FALSE
0.984019	1.75294	46.9554	0	0	836.423	ZNF345	Normal_vs_GBM	TRUE	UP	FALSE
1.21948	2.02016	62.9128	0	0	1294.21	ZNF790	Normal_vs_GBM	TRUE	UP	FALSE
1.80716	1.33115	74.691	0	0	1628.24	ZNF790-AS1	Normal_vs_GBM	TRUE	UP	FALSE
-3.63109	-0.758507	-70.1036	0	0	1499.58	ENSG00000267353	Normal_vs_GBM	TRUE	DOWN	FALSE
2.76579	0.466733	78.7528	0	0	1740.72	ZNF850	Normal_vs_GBM	TRUE	UP	FALSE
1.30944	2.00272	52.1886	0	0	985.471	ZNF567	Normal_vs_GBM	TRUE	UP	FALSE
2.05471	0.189207	74.8042	0	0	1631.47	ENSG00000225975	Normal_vs_GBM	TRUE	UP	FALSE
1.2344	1.17493	59.9074	0	0	1207.82	ZNF529-AS1	Normal_vs_GBM	TRUE	UP	FALSE
1.50354	3.74221	79.1787	0	0	1752.31	ZNF260	Normal_vs_GBM	TRUE	UP	FALSE
1.32383	2.32648	84.37	0	0	1893.31	ZNF527	Normal_vs_GBM	TRUE	UP	FALSE
-2.56553	4.93881	-90.5846	0	0	2057.96	POLR2I	Normal_vs_GBM	TRUE	DOWN	FALSE
3.01902	0.955926	90.9583	0	0	2067.71	WDR62	Normal_vs_GBM	TRUE	UP	FALSE
-5.74904	2.02318	-96.2533	0	0	2203.96	LOC101927572	Normal_vs_GBM	TRUE	DOWN	FALSE
-2.05847	7.73903	-50.5691	0	0	939.01	CLIP3	Normal_vs_GBM	TRUE	DOWN	FALSE
-3.65014	3.54312	-122.473	0	0	2827.82	ALKBH6	Normal_vs_GBM	TRUE	DOWN	FALSE
-10.24	2.217	-273.705	0	0	5234.75	ENSG00000248101	Normal_vs_GBM	TRUE	DOWN	FALSE
3.26563	2.80091	46.7404	0	0	830.239	TYROBP	Normal_vs_GBM	TRUE	UP	FALSE
-3.08192	-0.155584	-43.5131	0	0	740.446	ENSG00000280194	Normal_vs_GBM	TRUE	DOWN	FALSE
-2.70389	2.26125	-52.4439	0	0	993.04	ENSG00000225872	Normal_vs_GBM	TRUE	DOWN	FALSE
-1.55177	5.90788	-44.0235	0	0	754.058	ARHGAP33	Normal_vs_GBM	TRUE	DOWN	FALSE
-2.72516	-0.341147	-74.1017	0	0	1611.97	ENSG00000267049	Normal_vs_GBM	TRUE	DOWN	FALSE
-10.5785	2.56779	-98.8299	0	0	2268.97	ENSG00000267328	Normal_vs_GBM	TRUE	DOWN	FALSE
-10.8534	2.77044	-378.191	0	0	6269.37	ENSG00000188223	Normal_vs_GBM	TRUE	DOWN	FALSE
-3.01834	3.1867	-92.7075	0	0	2113.2	LIN37	Normal_vs_GBM	TRUE	DOWN	FALSE
-7.64453	1.73747	-204.865	0	0	4328.97	ENSG00000267439	Normal_vs_GBM	TRUE	DOWN	FALSE
-11.1505	3.03665	-254.921	0	0	5010.12	ENSG00000279504	Normal_vs_GBM	TRUE	DOWN	FALSE
1.21275	2.91063	69.54	0	0	1483.33	ZNF570	Normal_vs_GBM	TRUE	UP	FALSE
-2.48694	3.9699	-54.3145	0	0	1046.65	ZNF540	Normal_vs_GBM	TRUE	DOWN	FALSE
1.16964	3.4446	50.5447	0	0	938.304	ZFP30	Normal_vs_GBM	TRUE	UP	FALSE
-3.46336	5.57576	-127.369	0	0	2935.28	EGLN2	Normal_vs_GBM	TRUE	DOWN	FALSE
-12.9986	4.65993	-413.042	0	0	6553.76	ENSG00000171570	Normal_vs_GBM	TRUE	DOWN	FALSE
-6.00684	3.055	-116.827	0	0	2700.36	ENSG00000282951	Normal_vs_GBM	TRUE	DOWN	FALSE
-6.04931	4.54804	-139.018	0	0	3179.81	RAB4B	Normal_vs_GBM	TRUE	DOWN	FALSE
-10.4834	2.44251	-260.916	0	0	5083.41	ENSG00000268975	Normal_vs_GBM	TRUE	DOWN	FALSE
1.05413	4.58374	47.2097	0	0	843.462	COQ8B	Normal_vs_GBM	TRUE	UP	FALSE
1.60046	2.44307	51.1768	0	0	956.424	SERTAD3	Normal_vs_GBM	TRUE	UP	FALSE
1.83191	2.73935	44.5342	0	0	768.32	SERTAD1	Normal_vs_GBM	TRUE	UP	FALSE
-2.30947	6.19423	-49.4242	0	0	906.307	MAP3K10	Normal_vs_GBM	TRUE	DOWN	FALSE
-5.72645	-1.75354	-168.013	0	0	3729.48	ENSG00000269749	Normal_vs_GBM	TRUE	DOWN	FALSE
-3.57324	2.05931	-99.5227	0	0	2286.46	ENSG00000187534	Normal_vs_GBM	TRUE	DOWN	FALSE
-6.03513	-0.197784	-94.3559	0	0	2155.51	ENSG00000269792	Normal_vs_GBM	TRUE	DOWN	FALSE
0.900122	5.15747	51.1454	0	0	955.496	TIMM50	Normal_vs_GBM	TRUE	UP	FALSE
2.28909	3.30302	56.3205	0	0	1104.26	PLEKHG2	Normal_vs_GBM	TRUE	UP	FALSE
-2.47211	3.27566	-48.4797	0	0	879.696	FBXO27	Normal_vs_GBM	TRUE	DOWN	FALSE
-5.47781	-0.758182	-100.374	0	0	2307.56	ENSG00000267992	Normal_vs_GBM	TRUE	DOWN	FALSE
-10.1085	2.37129	-252.103	0	0	4975.07	ENSG00000269547	Normal_vs_GBM	TRUE	DOWN	FALSE
-3.75674	-1.14596	-79.2116	0	0	1753.41	ENSG00000267552	Normal_vs_GBM	TRUE	DOWN	FALSE
-2.12336	1.23285	-57.2545	0	0	1131.54	ENSG00000267152	Normal_vs_GBM	TRUE	DOWN	FALSE
-2.72054	1.86168	-98.9991	0	0	2273.37	ENSG00000267422	Normal_vs_GBM	TRUE	DOWN	FALSE
1.65616	1.19203	49.5765	0	0	910.817	ZNF573	Normal_vs_GBM	TRUE	UP	FALSE
-4.11689	1.09354	-71.5112	0	0	1539.3	ENSG00000225868	Normal_vs_GBM	TRUE	DOWN	FALSE
-3.51206	4.87968	-65.5872	0	0	1370.92	SPINT2	Normal_vs_GBM	TRUE	DOWN	FALSE
-8.38784	0.579978	-250.821	0	0	4958.91	ENSG00000268797	Normal_vs_GBM	TRUE	DOWN	FALSE
-9.52978	1.56289	-149.333	0	0	3384.2	ENSG00000267748	Normal_vs_GBM	TRUE	DOWN	FALSE
-4.42185	-2.74269	-62.3463	0	0	1278.24	ENSG00000266963	Normal_vs_GBM	TRUE	DOWN	FALSE
1.35608	6.00775	58.1231	0	0	1156.29	PSMD8	Normal_vs_GBM	TRUE	UP	FALSE
-4.35981	-2.95355	-91.9029	0	0	2092.26	ENSG00000267090	Normal_vs_GBM	TRUE	DOWN	FALSE
-5.6415	-1.36365	-95.2905	0	0	2179.44	ENSG00000269445	Normal_vs_GBM	TRUE	DOWN	FALSE
-5.80007	3.19314	-95.4152	0	0	2182.67	CAPN12	Normal_vs_GBM	TRUE	DOWN	FALSE
-12.8373	4.51702	-578.341	0	0	7641.86	ENSG00000268083	Normal_vs_GBM	TRUE	DOWN	FALSE
-4.91854	-2.43797	-71.6481	0	0	1543.15	C19orf33	Normal_vs_GBM	TRUE	DOWN	FALSE
-2.88327	3.578	-96.7148	0	0	2215.79	U2AF1L4	Normal_vs_GBM	TRUE	DOWN	FALSE
1.45223	3.74489	80.6582	0	0	1792.79	GRWD1	Normal_vs_GBM	TRUE	UP	FALSE
-9.06808	1.17736	-285.236	0	0	5365.62	ENSG00000268465	Normal_vs_GBM	TRUE	DOWN	FALSE
-10.1934	2.19198	-153.674	0	0	3467.3	ENSG00000268729	Normal_vs_GBM	TRUE	DOWN	FALSE
-3.67114	3.86193	-85.5368	0	0	1924.68	ENSG00000276570	Normal_vs_GBM	TRUE	DOWN	FALSE
-3.14961	2.75222	-68.4543	0	0	1452.76	TMEM86B	Normal_vs_GBM	TRUE	DOWN	FALSE
-5.33383	-2.08097	-59.7946	0	0	1204.81	ENSG00000267110	Normal_vs_GBM	TRUE	DOWN	FALSE
-1.22225	6.66565	-52.3882	0	0	991.111	PPP1R12C	Normal_vs_GBM	TRUE	DOWN	FALSE
-4.31473	0.522468	-78.9696	0	0	1746.78	ENSG00000267149	Normal_vs_GBM	TRUE	DOWN	FALSE
-8.33493	3.34096	-75.9744	0	0	1664.08	ENSG00000227407	Normal_vs_GBM	TRUE	DOWN	FALSE
-4.22134	2.84046	-123.236	0	0	2844.62	ENSG00000237017	Normal_vs_GBM	TRUE	DOWN	FALSE
-2.08413	6.02148	-45.8467	0	0	805.037	CACNG7	Normal_vs_GBM	TRUE	DOWN	FALSE
-9.11438	1.21978	-208.986	0	0	4390.51	ENSG00000232220	Normal_vs_GBM	TRUE	DOWN	FALSE
-3.6413	-3.09782	-68.633	0	0	1457.91	ENSG00000274892	Normal_vs_GBM	TRUE	DOWN	FALSE
2.25215	0.588833	68.1482	0	0	1443.94	ZNF813	Normal_vs_GBM	TRUE	UP	FALSE
1.53949	2.50249	73.3391	0	0	1590.39	ZNF765	Normal_vs_GBM	TRUE	UP	FALSE
-4.47588	-2.8662	-100.581	0	0	2312.69	ENSG00000249435	Normal_vs_GBM	TRUE	DOWN	FALSE
-2.42118	6.9494	-61.942	0	0	1266.2	BRSK1	Normal_vs_GBM	TRUE	DOWN	FALSE
-5.4117	-2.03786	-138.29	0	0	3164.46	ENSG00000241069	Normal_vs_GBM	TRUE	DOWN	FALSE
1.22652	3.02005	45.8327	0	0	804.678	ZNF677	Normal_vs_GBM	TRUE	UP	FALSE
-5.11342	-2.30178	-124.239	0	0	2866.41	ENSG00000269288	Normal_vs_GBM	TRUE	DOWN	FALSE
-3.48037	3.17114	-122.207	0	0	2821.89	NDUFV2P1	Normal_vs_GBM	TRUE	DOWN	FALSE
1.4558	0.844258	51.3542	0	0	961.659	ZNF665	Normal_vs_GBM	TRUE	UP	FALSE
-4.36255	-2.77093	-46.0788	0	0	812.104	ENSG00000269082	Normal_vs_GBM	TRUE	DOWN	FALSE
-5.21685	-2.20841	-119.639	0	0	2764.03	ZNF816-ZNF321P	Normal_vs_GBM	TRUE	DOWN	FALSE
1.17455	3.83662	43.4239	0	0	737.429	ZNF320	Normal_vs_GBM	TRUE	UP	FALSE
1.89914	2.08532	62.2731	0	0	1275.79	ZNF468	Normal_vs_GBM	TRUE	UP	FALSE
1.7975	2.5225	61.6403	0	0	1257.57	ZNF28	Normal_vs_GBM	TRUE	UP	FALSE
-2.56482	-1.982	-50.5283	0	0	938.35	ENSG00000255875	Normal_vs_GBM	TRUE	DOWN	FALSE
1.28618	2.52423	49.2065	0	0	900.169	ZNF611	Normal_vs_GBM	TRUE	UP	FALSE
1.03439	1.94293	47.7584	0	0	859.109	ZNF701	Normal_vs_GBM	TRUE	UP	FALSE
-4.23342	-3.0734	-103.902	0	0	2394.56	ENSG00000268886	Normal_vs_GBM	TRUE	DOWN	FALSE
-5.60595	-1.85792	-191.94	0	0	4129.79	ENSG00000242255	Normal_vs_GBM	TRUE	DOWN	FALSE
2.43531	1.43992	99.7525	0	0	2292.18	ZNF845	Normal_vs_GBM	TRUE	UP	FALSE
2.50721	-2.68975	44.4787	0	0	767.192	TMEM150B	Normal_vs_GBM	TRUE	UP	FALSE
1.46569	3.90409	47.0753	0	0	839.661	UBE2S	Normal_vs_GBM	TRUE	UP	FALSE
-3.80099	4.95113	-51.2799	0	0	959.526	SHISA7	Normal_vs_GBM	TRUE	DOWN	FALSE
2.40323	1.6047	87.6188	0	0	1979.95	ZNF586	Normal_vs_GBM	TRUE	UP	FALSE
2.00133	0.77753	78.3237	0	0	1728.94	ZNF552	Normal_vs_GBM	TRUE	UP	FALSE
-6.97327	-0.679668	-133.281	0	0	3060.72	ENSG00000269026	Normal_vs_GBM	TRUE	DOWN	FALSE
1.18953	3.77409	44.808	0	0	775.948	ZNF134	Normal_vs_GBM	TRUE	UP	FALSE
1.62265	1.48033	46.782	0	0	831.505	ZNF530	Normal_vs_GBM	TRUE	UP	FALSE
2.0656	2.42765	70.844	0	0	1520.21	ZIK1	Normal_vs_GBM	TRUE	UP	FALSE
1.89627	1.61985	81.2524	0	0	1809.04	ZNF416	Normal_vs_GBM	TRUE	UP	FALSE
-6.70283	-0.911887	-192.392	0	0	4137.01	ENSG00000268107	Normal_vs_GBM	TRUE	DOWN	FALSE
1.46203	3.0047	55.7475	0	0	1087.76	ZNF772	Normal_vs_GBM	TRUE	UP	FALSE
-3.90018	0.0781945	-73.0177	0	0	1581.63	ENSG00000268163	Normal_vs_GBM	TRUE	DOWN	FALSE
-2.78071	-0.217976	-49.0596	0	0	896.434	ENSG00000268533	Normal_vs_GBM	TRUE	DOWN	FALSE
-2.66988	-0.132977	-61.5688	0	0	1255.88	ENSG00000269533	Normal_vs_GBM	TRUE	DOWN	FALSE
-6.86456	-0.765534	-246.295	0	0	4901.56	ENSG00000268133	Normal_vs_GBM	TRUE	DOWN	FALSE
2.02147	2.12261	118.376	0	0	2735.88	TRAPPC2	Normal_vs_GBM	TRUE	UP	FALSE
2.4681	1.28827	84.4484	0	0	1895.43	ZNF543	Normal_vs_GBM	TRUE	UP	FALSE
3.72714	0.446131	53.4477	0	0	1021.62	ZNF460	Normal_vs_GBM	TRUE	UP	FALSE
-8.30618	0.77258	-251.846	0	0	4971.73	ENSG00000268713	Normal_vs_GBM	TRUE	DOWN	FALSE
-1.33766	4.58793	-43.4071	0	0	736.998	ZNF580	Normal_vs_GBM	TRUE	DOWN	FALSE
-4.39778	1.23098	-59.4662	0	0	1195.34	ENSG00000267523	Normal_vs_GBM	TRUE	DOWN	FALSE
-3.63554	-3.59883	-60.1642	0	0	1215.47	VN1R106P	Normal_vs_GBM	TRUE	DOWN	FALSE
-1.13467	2.82615	-50.5268	0	0	937.981	ZNF582-DT	Normal_vs_GBM	TRUE	DOWN	FALSE
0.710634	2.93276	43.6602	0	0	744.033	ZNF583	Normal_vs_GBM	TRUE	UP	FALSE
-4.90734	1.28056	-100.706	0	0	2315.82	ENSG00000276578	Normal_vs_GBM	TRUE	DOWN	FALSE
-4.58889	-2.77371	-88.1454	0	0	1993.92	ENSG00000269349	Normal_vs_GBM	TRUE	DOWN	FALSE
0.948909	3.63421	47.009	0	0	837.79	ZNF470	Normal_vs_GBM	TRUE	UP	FALSE
-4.03396	-2.92918	-79.6361	0	0	1765.05	ENSG00000268067	Normal_vs_GBM	TRUE	DOWN	FALSE
-5.21843	0.389052	-107.442	0	0	2480.28	ENSG00000269793	Normal_vs_GBM	TRUE	DOWN	FALSE
-2.69719	6.63116	-46.2659	0	0	816.829	PEG3	Normal_vs_GBM	TRUE	DOWN	FALSE
-3.67775	-3.5623	-66.337	0	0	1392.55	ENSG00000274777	Normal_vs_GBM	TRUE	DOWN	FALSE
1.25433	4.11451	53.9252	0	0	1035.27	ZNF264	Normal_vs_GBM	TRUE	UP	FALSE
4.66658	-0.210178	155.968	0	0	3511.53	ZNF805	Normal_vs_GBM	TRUE	UP	FALSE
1.26462	2.81153	68.8828	0	0	1464.7	ZNF71	Normal_vs_GBM	TRUE	UP	FALSE
-6.71953	0.545627	-156.802	0	0	3525.95	LOC105372430	Normal_vs_GBM	TRUE	DOWN	FALSE
2.57894	-0.644984	54.8243	0	0	1061.4	ZNF578	Normal_vs_GBM	TRUE	UP	FALSE
1.36924	2.63593	59.3394	0	0	1191.32	ZNF480	Normal_vs_GBM	TRUE	UP	FALSE
-1.24376	5.52197	-62.1019	0	0	1270.81	PNKP	Normal_vs_GBM	TRUE	DOWN	FALSE
-2.31685	6.8064	-91.6809	0	0	2086.45	PTOV1	Normal_vs_GBM	TRUE	DOWN	FALSE
-4.15839	4.02159	-115.425	0	0	2668.37	ENSG00000269352	Normal_vs_GBM	TRUE	DOWN	FALSE
-4.45016	1.48921	-111.51	0	0	2577.05	ENSG00000268047	Normal_vs_GBM	TRUE	DOWN	FALSE
-2.68273	2.92432	-103.621	0	0	2387.9	PTOV1-AS1	Normal_vs_GBM	TRUE	DOWN	FALSE
-6.45284	1.10188	-155.94	0	0	3509.8	LOC105372435	Normal_vs_GBM	TRUE	DOWN	FALSE
-5.68342	-1.78317	-112.12	0	0	2591.28	ENSG00000268677	Normal_vs_GBM	TRUE	DOWN	FALSE
1.04603	6.00481	48.3791	0	0	876.649	PRMT1	Normal_vs_GBM	TRUE	UP	FALSE
-7.64607	-0.0590523	-160.278	0	0	3590.32	ENSG00000268636	Normal_vs_GBM	TRUE	DOWN	FALSE
1.54437	-1.60281	45.1735	0	0	786.582	PRRG2	Normal_vs_GBM	TRUE	UP	FALSE
0.97125	4.57796	48.4223	0	0	877.817	NOSIP	Normal_vs_GBM	TRUE	UP	FALSE
2.60018	4.82274	47.1664	0	0	842.296	FCGRT	Normal_vs_GBM	TRUE	UP	FALSE
-4.86473	-2.52019	-122.39	0	0	2825.55	SNORD35B	Normal_vs_GBM	TRUE	DOWN	FALSE
2.88631	7.09641	80.4123	0	0	1786.23	RPL13A	Normal_vs_GBM	TRUE	UP	FALSE
-5.2259	-2.192	-141.838	0	0	3236.38	MIR4750	Normal_vs_GBM	TRUE	DOWN	FALSE
-3.90752	-3.36253	-82.2757	0	0	1836.93	SNORD35A	Normal_vs_GBM	TRUE	DOWN	FALSE
-4.56767	0.388831	-75.8144	0	0	1659.66	ENSG00000273189	Normal_vs_GBM	TRUE	DOWN	FALSE
-7.41147	-0.263199	-217.439	0	0	4512.9	ENSG00000269469	Normal_vs_GBM	TRUE	DOWN	FALSE
-3.45908	0.769841	-59.7483	0	0	1203.47	FLT3LG	Normal_vs_GBM	TRUE	DOWN	FALSE
2.22817	1.98634	52.0607	0	0	981.748	TEAD2	Normal_vs_GBM	TRUE	UP	FALSE
-3.80757	-1.25249	-86.4907	0	0	1950.06	ENSG00000235555	Normal_vs_GBM	TRUE	DOWN	FALSE
1.30633	5.18141	61.2332	0	0	1245.86	RUVBL2	Normal_vs_GBM	TRUE	UP	FALSE
1.55602	3.83958	66.7338	0	0	1403.52	BAX	Normal_vs_GBM	TRUE	UP	FALSE
-6.12288	1.00615	-154.979	0	0	3491.75	NUCB1-AS1	Normal_vs_GBM	TRUE	DOWN	FALSE
3.09061	2.66013	47.7787	0	0	859.585	PLEKHA4	Normal_vs_GBM	TRUE	UP	FALSE
-4.57707	3.00323	-58.3895	0	0	1164.25	ENSG00000232871	Normal_vs_GBM	TRUE	DOWN	FALSE
-2.34254	0.981558	-45.3111	0	0	790.459	NTN5	Normal_vs_GBM	TRUE	DOWN	FALSE
-3.64881	7.44133	-69.665	0	0	1486.83	CA11	Normal_vs_GBM	TRUE	DOWN	FALSE
-1.98181	4.94029	-54.0136	0	0	1037.85	DBP	Normal_vs_GBM	TRUE	DOWN	FALSE
-2.13021	-0.251008	-52.9749	0	0	1008.4	ENSG00000268093	Normal_vs_GBM	TRUE	DOWN	FALSE
-4.54003	-2.80014	-111.834	0	0	2584.56	SNORD32A	Normal_vs_GBM	TRUE	DOWN	FALSE
-1.08383	5.93996	-47.8222	0	0	860.783	TBC1D17	Normal_vs_GBM	TRUE	DOWN	FALSE
-5.66725	-1.80272	-144.427	0	0	3288.06	MIR4751	Normal_vs_GBM	TRUE	DOWN	FALSE
-7.79371	0.0443607	-185.304	0	0	4023.17	ENSG00000269179	Normal_vs_GBM	TRUE	DOWN	FALSE
1.09386	3.04583	62.0872	0	0	1270.42	ZNF766	Normal_vs_GBM	TRUE	UP	FALSE
-4.23632	1.26599	-95.375	0	0	2181.63	ENSG00000268015	Normal_vs_GBM	TRUE	DOWN	FALSE
-6.94275	-0.666957	-218.129	0	0	4522.69	ENSG00000267827	Normal_vs_GBM	TRUE	DOWN	FALSE
-2.03302	0.722578	-43.7865	0	0	747.933	ENSG00000243680	Normal_vs_GBM	TRUE	DOWN	FALSE
1.84625	2.12988	91.2399	0	0	2075.02	ZNF616	Normal_vs_GBM	TRUE	UP	FALSE
-1.9054	0.119741	-52.2664	0	0	988.039	ENSG00000275055	Normal_vs_GBM	TRUE	DOWN	FALSE
1.52249	3.0972	63.2008	0	0	1302.4	ZNF614	Normal_vs_GBM	TRUE	UP	FALSE
1.55015	1.72852	91.6782	0	0	2086.45	ZNF613	Normal_vs_GBM	TRUE	UP	FALSE
1.71761	2.47415	66.3513	0	0	1392.64	ZNF649	Normal_vs_GBM	TRUE	UP	FALSE
5.30632	-1.37384	83.4459	0	0	1868.47	FPR3	Normal_vs_GBM	TRUE	UP	FALSE
4.21578	1.4799	56.465	0	0	1108.46	FPR1	Normal_vs_GBM	TRUE	UP	FALSE
-5.57922	-1.84392	-76.0681	0	0	1666.69	SIGLEC5	Normal_vs_GBM	TRUE	DOWN	FALSE
-10.2445	3.16012	-138.115	0	0	3160.87	ENSG00000269403	Normal_vs_GBM	TRUE	DOWN	FALSE
-2.23269	5.34809	-58.0691	0	0	1154.69	ETFB	Normal_vs_GBM	TRUE	DOWN	FALSE
-10.0631	2.09622	-154.866	0	0	3489.81	ENSG00000267984	Normal_vs_GBM	TRUE	DOWN	FALSE
3.05444	-1.54822	45.9577	0	0	808.482	SIGLEC7	Normal_vs_GBM	TRUE	UP	FALSE
3.70569	-0.221593	60.4385	0	0	1223.07	SIGLEC9	Normal_vs_GBM	TRUE	UP	FALSE
0.774101	4.40275	56.1398	0	0	1099.04	VRK3	Normal_vs_GBM	TRUE	UP	FALSE
-3.27193	0.594499	-48.189	0	0	871.672	ENSG00000267890	Normal_vs_GBM	TRUE	DOWN	FALSE
-10.25	2.26428	-180.007	0	0	3935.76	ENSG00000267815	Normal_vs_GBM	TRUE	DOWN	FALSE
-2.27731	5.69357	-54.7035	0	0	1057.68	MYH14	Normal_vs_GBM	TRUE	DOWN	FALSE
3.69581	0.683547	53.2321	0	0	1015.41	ENSG00000131401	Normal_vs_GBM	TRUE	UP	FALSE
1.45018	2.98016	47.4075	0	0	849.068	POLD1	Normal_vs_GBM	TRUE	UP	FALSE
1.82167	2.54892	64.2675	0	0	1333.02	ZNF880	Normal_vs_GBM	TRUE	UP	FALSE
-7.31913	-0.349024	-170.443	0	0	3772.24	ENSG00000142539	Normal_vs_GBM	TRUE	DOWN	FALSE
-10.6744	2.63229	-199.699	0	0	4250.96	ENSG00000268854	Normal_vs_GBM	TRUE	DOWN	FALSE
-7.75886	0.0705795	-77.0831	0	0	1694.8	ENSG00000268518	Normal_vs_GBM	TRUE	DOWN	FALSE
-3.44807	3.58148	-67.1111	0	0	1414.5	ASPDH	Normal_vs_GBM	TRUE	DOWN	FALSE
2.20819	3.18969	87.9329	0	0	1988.23	ENSG00000167747	Normal_vs_GBM	TRUE	UP	FALSE
-8.97515	1.29054	-58.7466	0	0	1174.61	ENSG00000269495	Normal_vs_GBM	TRUE	DOWN	FALSE
-4.84431	-2.5617	-60.1766	0	0	1215.81	ENSG00000268739	Normal_vs_GBM	TRUE	DOWN	FALSE
-2.63682	2.49073	-60.8715	0	0	1235.71	GARIN5A	Normal_vs_GBM	TRUE	DOWN	FALSE
-10.2722	2.25322	-311.687	0	0	5648.43	ENSG00000267120	Normal_vs_GBM	TRUE	DOWN	FALSE
-2.02509	1.8327	-45.1918	0	0	787.042	IGFLR1	Normal_vs_GBM	TRUE	DOWN	FALSE
4.38661	-4.16213	64.2062	0	0	1331.54	ENSG00000283907	Normal_vs_GBM	TRUE	UP	FALSE
-3.08349	6.8054	-67.3938	0	0	1422.31	ELAVL3	Normal_vs_GBM	TRUE	DOWN	FALSE
-1.38434	4.78962	-65.2666	0	0	1361.62	CCDC159	Normal_vs_GBM	TRUE	DOWN	FALSE
-1.50866	5.42211	-71.1206	0	0	1527.98	TMEM205	Normal_vs_GBM	TRUE	DOWN	FALSE
-9.72816	1.79031	-195.849	0	0	4191.42	ENSG00000267576	Normal_vs_GBM	TRUE	DOWN	FALSE
4.24371	0.049	123.049	0	0	2840.66	SPC24	Normal_vs_GBM	TRUE	UP	FALSE
-5.41457	-1.4308	-132.939	0	0	3053.5	ENSG00000278643	Normal_vs_GBM	TRUE	DOWN	FALSE
0.883519	3.08501	65.0884	0	0	1356.53	TIMM29	Normal_vs_GBM	TRUE	UP	FALSE
-3.46676	0.203375	-103.253	0	0	2378.69	HIKESHIP2	Normal_vs_GBM	TRUE	DOWN	FALSE
-2.30726	5.02883	-47.5705	0	0	853.726	CDKN2D	Normal_vs_GBM	TRUE	DOWN	FALSE
1.01063	5.4725	55.8204	0	0	1089.87	KEAP1	Normal_vs_GBM	TRUE	UP	FALSE
-7.97258	0.210741	-248.802	0	0	4933.46	MIR1181	Normal_vs_GBM	TRUE	DOWN	FALSE
-3.54865	1.88939	-88.5638	0	0	2005.02	ICAM3	Normal_vs_GBM	TRUE	DOWN	FALSE
-5.10458	1.856	-115.797	0	0	2676.67	ENSG00000274425	Normal_vs_GBM	TRUE	DOWN	FALSE
-10.2656	2.77761	-246.68	0	0	4906.69	ENSG00000267303	Normal_vs_GBM	TRUE	DOWN	FALSE
-9.50354	1.53339	-133.377	0	0	3062.73	ENSG00000267477	Normal_vs_GBM	TRUE	DOWN	FALSE
-8.21766	3.07982	-117.084	0	0	2706.03	FDX2	Normal_vs_GBM	TRUE	DOWN	FALSE
-2.64189	2.50481	-44.6681	0	0	772.378	ZGLP1	Normal_vs_GBM	TRUE	DOWN	FALSE
-5.97401	0.389951	-50.8869	0	0	948.579	ICAM4-AS1	Normal_vs_GBM	TRUE	DOWN	FALSE
-7.73581	1.01137	-175.475	0	0	3859.08	ENSG00000266978	Normal_vs_GBM	TRUE	DOWN	FALSE
-8.87645	1.02684	-250.849	0	0	4959.29	ENSG00000267105	Normal_vs_GBM	TRUE	DOWN	FALSE
2.54143	1.05367	78.8003	0	0	1742	S1PR2	Normal_vs_GBM	TRUE	UP	FALSE
-2.45753	3.76425	-89.0317	0	0	2017.31	P2RY11	Normal_vs_GBM	TRUE	DOWN	FALSE
-10.7319	2.92298	-264.712	0	0	5129.04	PPAN-P2RY11	Normal_vs_GBM	TRUE	DOWN	FALSE
-2.06353	3.57247	-80.2761	0	0	1782.49	PPAN	Normal_vs_GBM	TRUE	DOWN	FALSE
-3.35532	2.81879	-106.151	0	0	2449.45	ANGPTL6	Normal_vs_GBM	TRUE	DOWN	FALSE
-1.5822	5.05654	-61.4323	0	0	1251.57	SHFL	Normal_vs_GBM	TRUE	DOWN	FALSE
-6.18667	1.25094	-141.755	0	0	3234.65	ENSG00000267387	Normal_vs_GBM	TRUE	DOWN	FALSE
-3.5871	-1.26093	-49.3602	0	0	905.017	ENSG00000267650	Normal_vs_GBM	TRUE	DOWN	FALSE
1.55973	4.08287	87.2021	0	0	1968.87	ZNF562	Normal_vs_GBM	TRUE	UP	FALSE
1.03716	2.19603	53.0176	0	0	1009.27	ZNF561-AS1	Normal_vs_GBM	TRUE	UP	FALSE
-9.02305	3.30021	-144.571	0	0	3290.87	ENSG00000167807	Normal_vs_GBM	TRUE	DOWN	FALSE
3.02862	-0.548367	58.6135	0	0	1170.56	ACP5	Normal_vs_GBM	TRUE	UP	FALSE
2.34142	2.9575	119.044	0	0	2751.01	ZNF627	Normal_vs_GBM	TRUE	UP	FALSE
-5.47898	4.82618	-133.965	0	0	3075.54	ENSG00000214223	Normal_vs_GBM	TRUE	DOWN	FALSE
-6.42904	-1.13608	-169.11	0	0	3748.85	ENSG00000267791	Normal_vs_GBM	TRUE	DOWN	FALSE
-4.29572	4.99937	-116.278	0	0	2688.01	DHPS	Normal_vs_GBM	TRUE	DOWN	FALSE
-3.06224	4.17898	-105.682	0	0	2438.13	WDR83	Normal_vs_GBM	TRUE	DOWN	FALSE
-12.228	4.04501	-360.574	0	0	6115.83	WDR83OS	Normal_vs_GBM	TRUE	DOWN	FALSE
-9.94903	1.97248	-384.309	0	0	6320.97	ENSG00000269590	Normal_vs_GBM	TRUE	DOWN	FALSE
1.53798	4.17293	52.8108	0	0	1003.25	MAN2B1	Normal_vs_GBM	TRUE	UP	FALSE
-11.4335	4.0066	-224.314	0	0	4609.62	ENSG00000269242	Normal_vs_GBM	TRUE	DOWN	FALSE
-4.95858	6.19117	-132.663	0	0	3048.33	RPL10P16	Normal_vs_GBM	TRUE	DOWN	FALSE
1.7679	1.52243	73.4001	0	0	1592.15	ZNF490	Normal_vs_GBM	TRUE	UP	FALSE
1.01698	4.15216	57.6088	0	0	1141.39	ZNF791	Normal_vs_GBM	TRUE	UP	FALSE
-9.63183	1.68424	-349.644	0	0	6016.67	ENSG00000269693	Normal_vs_GBM	TRUE	DOWN	FALSE
-3.45581	1.82412	-103.125	0	0	2375.68	ZNF564	Normal_vs_GBM	TRUE	DOWN	FALSE
-8.60631	0.772445	-194.013	0	0	4162.66	ENSG00000196826	Normal_vs_GBM	TRUE	DOWN	FALSE
-2.74829	1.63665	-68.2374	0	0	1446.64	ZNF709	Normal_vs_GBM	TRUE	DOWN	FALSE
-4.9067	-1.98021	-123.552	0	0	2851.27	ENSG00000268870	Normal_vs_GBM	TRUE	DOWN	FALSE
-3.26537	-0.588553	-75.4605	0	0	1649.83	ENSG00000268744	Normal_vs_GBM	TRUE	DOWN	FALSE
-6.19465	-1.34794	-157.307	0	0	3535.42	ENSG00000248406	Normal_vs_GBM	TRUE	DOWN	FALSE
-6.54056	-0.66445	-112.774	0	0	2606.58	ENSG00000267343	Normal_vs_GBM	TRUE	DOWN	FALSE
1.43926	1.20113	47.0882	0	0	840.196	ZNF823	Normal_vs_GBM	TRUE	UP	FALSE
1.77443	0.735713	50.5934	0	0	939.877	ZNF491	Normal_vs_GBM	TRUE	UP	FALSE
1.52309	2.6048	60.5348	0	0	1225.76	ZNF440	Normal_vs_GBM	TRUE	UP	FALSE
2.11199	0.799537	81.1404	0	0	1806.04	ZNF69	Normal_vs_GBM	TRUE	UP	FALSE
-4.97976	0.865557	-121.684	0	0	2809.8	ENSG00000267179	Normal_vs_GBM	TRUE	DOWN	FALSE
1.87121	3.38373	108.09	0	0	2496.08	ZNF561	Normal_vs_GBM	TRUE	UP	FALSE
-4.67638	-2.67454	-124.666	0	0	2875.78	ENSG00000257355	Normal_vs_GBM	TRUE	DOWN	FALSE
-2.52603	0.709483	-63.1872	0	0	1302.36	ZNF625	Normal_vs_GBM	TRUE	DOWN	FALSE
-8.29466	0.505972	-221.685	0	0	4572.92	ENSG00000213297	Normal_vs_GBM	TRUE	DOWN	FALSE
1.7155	2.58617	79.3489	0	0	1757	ZNF136	Normal_vs_GBM	TRUE	UP	FALSE
2.81229	-3.63893	43.9949	0	0	753.756	RPS2P53	Normal_vs_GBM	TRUE	UP	FALSE
1.42956	0.376785	63.249	0	0	1303.99	ZNF563	Normal_vs_GBM	TRUE	UP	FALSE
1.76861	0.663028	48.5986	0	0	883.026	ZNF442	Normal_vs_GBM	TRUE	UP	FALSE
-2.1263	0.9045	-58.7178	0	0	1173.73	ZNF20	Normal_vs_GBM	TRUE	DOWN	FALSE
1.46036	5.32395	63.0875	0	0	1299.18	GET3	Normal_vs_GBM	TRUE	UP	FALSE
1.69559	3.80111	73.0167	0	0	1581.32	ZNF121	Normal_vs_GBM	TRUE	UP	FALSE
2.45355	-2.00466	52.6348	0	0	998.551	ENSG00000283108	Normal_vs_GBM	TRUE	UP	FALSE
-4.65474	8.65387	-87.2103	0	0	1969.06	TUBB4A	Normal_vs_GBM	TRUE	DOWN	FALSE
-14.4991	5.99692	-188.705	0	0	4078.26	ENSG00000268191	Normal_vs_GBM	TRUE	DOWN	FALSE
-13.6856	5.27382	-172.915	0	0	3815.18	ENSG00000268203	Normal_vs_GBM	TRUE	DOWN	FALSE
-3.00092	-2.26027	-56.8929	0	0	1121.22	ENSG00000275234	Normal_vs_GBM	TRUE	DOWN	FALSE
-2.28124	7.95036	-45.3436	0	0	790.956	SLC25A23	Normal_vs_GBM	TRUE	DOWN	FALSE
-5.71106	-1.76907	-207.385	0	0	4366.64	MIR3940	Normal_vs_GBM	TRUE	DOWN	FALSE
-8.38049	0.638588	-91.1363	0	0	2072.32	ENSG00000267314	Normal_vs_GBM	TRUE	DOWN	FALSE
-2.5294	5.49703	-105.468	0	0	2432.9	NDUFA11	Normal_vs_GBM	TRUE	DOWN	FALSE
-11.8698	3.73416	-245.605	0	0	4893.05	ENSG00000267740	Normal_vs_GBM	TRUE	DOWN	FALSE
-2.9654	-2.19161	-62.1028	0	0	1271.25	ENSG00000266941	Normal_vs_GBM	TRUE	DOWN	FALSE
-7.42265	-0.25697	-217.976	0	0	4520.54	ENSG00000267157	Normal_vs_GBM	TRUE	DOWN	FALSE
-2.53671	1.59308	-68.0892	0	0	1442.42	ENSG00000233270	Normal_vs_GBM	TRUE	DOWN	FALSE
4.8306	0.767429	102.764	0	0	2366.77	UHRF1	Normal_vs_GBM	TRUE	UP	FALSE
-8.40478	0.75946	-92.524	0	0	2108.33	ENSG00000267484	Normal_vs_GBM	TRUE	DOWN	FALSE
4.49538	-2.86388	57.5985	0	0	1141.39	ADGRE1	Normal_vs_GBM	TRUE	UP	FALSE
-2.5501	4.61759	-114.678	0	0	2651.15	FEM1A	Normal_vs_GBM	TRUE	DOWN	FALSE
-3.39707	0.933745	-81.8231	0	0	1824.69	DPP9-AS1	Normal_vs_GBM	TRUE	DOWN	FALSE
1.63028	4.208	59.5541	0	0	1197.48	MYDGF	Normal_vs_GBM	TRUE	UP	FALSE
-8.23941	0.467695	-106.297	0	0	2452.74	ENSG00000268565	Normal_vs_GBM	TRUE	DOWN	FALSE
-4.54473	-0.261042	-51.4702	0	0	965.28	ENSG00000267385	Normal_vs_GBM	TRUE	DOWN	FALSE
-3.49284	-0.139219	-80.7348	0	0	1795.06	ENSG00000267769	Normal_vs_GBM	TRUE	DOWN	FALSE
-5.60992	-1.888	-83.8431	0	0	1879.24	ENSG00000267030	Normal_vs_GBM	TRUE	DOWN	FALSE
1.34556	2.88843	51.2945	0	0	959.774	CHAF1A	Normal_vs_GBM	TRUE	UP	FALSE
-3.2422	1.63379	-94.4099	0	0	2157.01	ENSG00000267980	Normal_vs_GBM	TRUE	DOWN	FALSE
-2.86356	1.72541	-67.9376	0	0	1438.11	ENSG00000269318	Normal_vs_GBM	TRUE	DOWN	FALSE
-1.90566	-2.92056	-49.2443	0	0	901.728	ENSG00000269807	Normal_vs_GBM	TRUE	DOWN	FALSE
-2.20661	-2.0697	-62.4681	0	0	1281.75	ENSG00000280247	Normal_vs_GBM	TRUE	DOWN	FALSE
-1.68301	5.74269	-46.098	0	0	812.096	ZBTB7A	Normal_vs_GBM	TRUE	DOWN	FALSE
-4.83025	-2.56108	-106.876	0	0	2466.71	MIR637	Normal_vs_GBM	TRUE	DOWN	FALSE
1.2636	3.75069	48.8467	0	0	889.877	MRPL54	Normal_vs_GBM	TRUE	UP	FALSE
-11.4591	3.30008	-341.772	0	0	5943.7	ENSG00000269604	Normal_vs_GBM	TRUE	DOWN	FALSE
2.44185	2.16836	103.922	0	0	2395.21	ZNF557	Normal_vs_GBM	TRUE	UP	FALSE
-11.6483	3.46935	-370.716	0	0	6205.11	ENSG00000268861	Normal_vs_GBM	TRUE	DOWN	FALSE
-2.15138	-0.309949	-50.5133	0	0	937.869	SAXO5	Normal_vs_GBM	TRUE	DOWN	FALSE
-5.67996	2.44384	-103.354	0	0	2381.23	ZNF177	Normal_vs_GBM	TRUE	DOWN	FALSE
-3.697	2.88773	-90.5602	0	0	2057.41	ZNF559-ZNF177	Normal_vs_GBM	TRUE	DOWN	FALSE
1.25649	3.11916	53.98	0	0	1036.86	ZNF559	Normal_vs_GBM	TRUE	UP	FALSE
3.63947	0.140432	107.293	0	0	2476.99	ZNF699	Normal_vs_GBM	TRUE	UP	FALSE
-5.79484	-1.70002	-165.03	0	0	3676.4	ENSG00000267510	Normal_vs_GBM	TRUE	DOWN	FALSE
1.16331	4.17522	65.8137	0	0	1377.25	ZNF317	Normal_vs_GBM	TRUE	UP	FALSE
1.49513	3.79263	66.1158	0	0	1385.88	ZNF558	Normal_vs_GBM	TRUE	UP	FALSE
-2.7984	-2.31212	-50.9666	0	0	950.879	ENSG00000269300	Normal_vs_GBM	TRUE	DOWN	FALSE
2.48383	2.7189	44.2836	0	0	761.334	MYO1F	Normal_vs_GBM	TRUE	UP	FALSE
-3.86023	0.488086	-71.8452	0	0	1548.7	ENSG00000279827	Normal_vs_GBM	TRUE	DOWN	FALSE
-2.01066	3.36683	-49.5182	0	0	909.212	KANK3	Normal_vs_GBM	TRUE	DOWN	FALSE
2.97023	4.6533	93.7452	0	0	2139.87	RPS28	Normal_vs_GBM	TRUE	UP	FALSE
-5.08883	3.72651	-116.43	0	0	2691.4	NDUFA7	Normal_vs_GBM	TRUE	DOWN	FALSE
-9.9571	3.11196	-179.429	0	0	3925.99	ENSG00000167774	Normal_vs_GBM	TRUE	DOWN	FALSE
1.21835	4.40786	43.8652	0	0	749.68	CD320	Normal_vs_GBM	TRUE	UP	FALSE
-9.23773	1.33116	-228.703	0	0	4669.92	ENSG00000269813	Normal_vs_GBM	TRUE	DOWN	FALSE
-4.10306	0.119626	-61.801	0	0	1262.57	ENSG00000269139	Normal_vs_GBM	TRUE	DOWN	FALSE
-10.606	2.76682	-201.058	0	0	4271.74	ENSG00000267952	Normal_vs_GBM	TRUE	DOWN	FALSE
-10.4472	2.42698	-144.294	0	0	3285.45	ENSG00000269371	Normal_vs_GBM	TRUE	DOWN	FALSE
-2.16255	6.1746	-60.201	0	0	1216.09	ZNF358	Normal_vs_GBM	TRUE	DOWN	FALSE
-9.29175	1.37604	-305.984	0	0	5589.33	ENSG00000268614	Normal_vs_GBM	TRUE	DOWN	FALSE
-2.02381	2.67039	-64.0965	0	0	1328.33	PET100	Normal_vs_GBM	TRUE	DOWN	FALSE
-7.87762	1.43909	-175.515	0	0	3859.74	ENSG00000268400	Normal_vs_GBM	TRUE	DOWN	FALSE
1.97009	3.26352	107.323	0	0	2477.68	ZNF426	Normal_vs_GBM	TRUE	UP	FALSE
-11.1756	3.05718	-172.11	0	0	3801.3	ENSG00000269711	Normal_vs_GBM	TRUE	DOWN	FALSE
-7.65702	-0.065773	-65.5517	0	0	1370.1	CLEC4G	Normal_vs_GBM	TRUE	DOWN	FALSE
-10.0342	1.98937	-81.7028	0	0	1821.38	ENSG00000268120	Normal_vs_GBM	TRUE	DOWN	FALSE
-3.34223	-1.27342	-72.6829	0	0	1572.23	ENSG00000269153	Normal_vs_GBM	TRUE	DOWN	FALSE
-8.59776	0.77128	-203.839	0	0	4313.79	ENSG00000268149	Normal_vs_GBM	TRUE	DOWN	FALSE
-4.14774	1.43648	-43.9143	0	0	751.534	TGFBR3L	Normal_vs_GBM	TRUE	DOWN	FALSE
-5.4215	0.280306	-59.1748	0	0	1186.96	ENSG00000260500	Normal_vs_GBM	TRUE	DOWN	FALSE
-3.56333	4.33557	-95.8924	0	0	2194.9	TRAPPC5	Normal_vs_GBM	TRUE	DOWN	FALSE
-10.9415	3.54795	-210.406	0	0	4411.4	ENSG00000267062	Normal_vs_GBM	TRUE	DOWN	FALSE
-5.35574	1.36693	-135.699	0	0	3111.08	RNASEH2A	Normal_vs_GBM	TRUE	DOWN	FALSE
-4.85982	-1.2634	-45.0617	0	0	783.584	RTBDN-AS1	Normal_vs_GBM	TRUE	DOWN	FALSE
1.18297	2.3799	54.4762	0	0	1051.19	ZNF675	Normal_vs_GBM	TRUE	UP	FALSE
-6.80132	-0.821046	-200.152	0	0	4257.72	ENSG00000269107	Normal_vs_GBM	TRUE	DOWN	FALSE
3.04926	-1.66196	70.4225	0	0	1508.52	ZNF724	Normal_vs_GBM	TRUE	UP	FALSE
2.71175	-1.92097	45.3945	0	0	792.732	ZNF730	Normal_vs_GBM	TRUE	UP	FALSE
3.69503	-4.01634	55.9669	0	0	1094.45	ENSG00000267886	Normal_vs_GBM	TRUE	UP	FALSE
-5.12997	1.54838	-87.5512	0	0	1978.23	ENSG00000241282	Normal_vs_GBM	TRUE	DOWN	FALSE
-3.21091	0.767102	-64.4614	0	0	1338.91	ENSG00000236312	Normal_vs_GBM	TRUE	DOWN	FALSE
-2.59948	-1.63296	-58.9398	0	0	1180.21	ENSG00000268140	Normal_vs_GBM	TRUE	DOWN	FALSE
-6.13273	-0.890313	-83.2971	0	0	1864.52	ENSG00000279377	Normal_vs_GBM	TRUE	DOWN	FALSE
-4.20098	-3.04531	-55.92	0	0	1093.17	MTDHP2	Normal_vs_GBM	TRUE	DOWN	FALSE
1.54945	2.93212	78.5578	0	0	1735.27	ZNF429	Normal_vs_GBM	TRUE	UP	FALSE
-5.56561	-1.92572	-98.1079	0	0	2250.85	ENSG00000269237	Normal_vs_GBM	TRUE	DOWN	FALSE
-4.14371	-3.15725	-85.1075	0	0	1913.17	ENSG00000268995	Normal_vs_GBM	TRUE	DOWN	FALSE
-5.38441	-2.07911	-97.4142	0	0	2233.35	ENSG00000268357	Normal_vs_GBM	TRUE	DOWN	FALSE
-4.47685	7.16603	-110.23	0	0	2547	ENSG00000225178	Normal_vs_GBM	TRUE	DOWN	FALSE
1.04315	2.82628	52.8964	0	0	1005.74	ZNF626	Normal_vs_GBM	TRUE	UP	FALSE
1.98238	2.07496	70.486	0	0	1510.12	ZNF737	Normal_vs_GBM	TRUE	UP	FALSE
-2.37281	0.674389	-51.2057	0	0	957.631	ENSG00000213985	Normal_vs_GBM	TRUE	DOWN	FALSE
2.54794	0.962796	90.0389	0	0	2043.7	ZNF486	Normal_vs_GBM	TRUE	UP	FALSE
-2.18394	3.28431	-53.2143	0	0	1015.06	ZNF90	Normal_vs_GBM	TRUE	DOWN	FALSE
-10.1957	2.21376	-174.391	0	0	3840.66	ENSG00000224864	Normal_vs_GBM	TRUE	DOWN	FALSE
2.80071	0.599844	101.461	0	0	2334.7	ZNF93	Normal_vs_GBM	TRUE	UP	FALSE
1.40198	2.55933	52.011	0	0	980.325	ZNF253	Normal_vs_GBM	TRUE	UP	FALSE
-2.00634	-0.90519	-47.396	0	0	849.243	ENSG00000267581	Normal_vs_GBM	TRUE	DOWN	FALSE
1.17798	2.38738	50.6018	0	0	939.996	ZNF14	Normal_vs_GBM	TRUE	UP	FALSE
1.32358	2.33479	86.5913	0	0	1952.68	ZNF101	Normal_vs_GBM	TRUE	UP	FALSE
2.17223	2.12827	48.9777	0	0	893.639	GMIP	Normal_vs_GBM	TRUE	UP	FALSE
-4.95834	5.40693	-58.2259	0	0	1159.41	YJEFN3	Normal_vs_GBM	TRUE	DOWN	FALSE
-8.78313	5.83216	-160.573	0	0	3596.07	ENSG00000258674	Normal_vs_GBM	TRUE	DOWN	FALSE
-5.64551	5.88467	-144.293	0	0	3286.15	NDUFA13	Normal_vs_GBM	TRUE	DOWN	FALSE
-4.90768	-1.21812	-117.506	0	0	2715.67	ENSG00000269110	Normal_vs_GBM	TRUE	DOWN	FALSE
-6.44859	2.17099	-80.8276	0	0	1797.56	ENSG00000267924	Normal_vs_GBM	TRUE	DOWN	FALSE
3.13408	0.78277	67.6384	0	0	1429.36	ENSG00000268362	Normal_vs_GBM	TRUE	UP	FALSE
1.08092	3.51064	51.799	0	0	974.209	ZNF254	Normal_vs_GBM	TRUE	UP	FALSE
-4.26931	0.122299	-76.3229	0	0	1673.77	GAPDHS	Normal_vs_GBM	TRUE	DOWN	FALSE
-3.91556	-2.65365	-49.8725	0	0	919.606	KRTDAP	Normal_vs_GBM	TRUE	DOWN	FALSE
4.47886	-3.3834	97.1528	0	0	2226.88	ENSG00000268222	Normal_vs_GBM	TRUE	UP	FALSE
-4.1	-3.11458	-51.1602	0	0	956.398	MIR5196	Normal_vs_GBM	TRUE	DOWN	FALSE
-12.6565	4.35599	-136.318	0	0	3123.97	ENSG00000221857	Normal_vs_GBM	TRUE	DOWN	FALSE
-9.49366	4.58787	-91.9125	0	0	2092.47	FXYD1	Normal_vs_GBM	TRUE	DOWN	FALSE
-2.99053	5.69125	-54.376	0	0	1048.29	LGI4	Normal_vs_GBM	TRUE	DOWN	FALSE
-6.43792	1.51092	-79.2209	0	0	1753.65	ENSG00000279619	Normal_vs_GBM	TRUE	DOWN	FALSE
-3.67274	0.206404	-51.5004	0	0	966.136	FXYD3	Normal_vs_GBM	TRUE	DOWN	FALSE
-3.60065	-1.11616	-50.2405	0	0	930.124	LOC124904701	Normal_vs_GBM	TRUE	DOWN	FALSE
2.30069	0.528083	74.3406	0	0	1618.5	ZNF792	Normal_vs_GBM	TRUE	UP	FALSE
-2.24545	0.623607	-49.2168	0	0	900.842	ENSG00000268751	Normal_vs_GBM	TRUE	DOWN	FALSE
1.03469	5.90457	58.8672	0	0	1177.73	UBA2	Normal_vs_GBM	TRUE	UP	FALSE
-11.6634	3.46485	-189.089	0	0	4084.52	ENSG00000266953	Normal_vs_GBM	TRUE	DOWN	FALSE
1.15769	5.19068	44.767	0	0	774.827	PEPD	Normal_vs_GBM	TRUE	UP	FALSE
-2.73792	-2.86349	-55.1327	0	0	1070.51	ENSG00000267130	Normal_vs_GBM	TRUE	DOWN	FALSE
-6.91345	-0.713364	-129.422	0	0	2978.92	ENSG00000267727	Normal_vs_GBM	TRUE	DOWN	FALSE
1.93323	3.00416	98.3581	0	0	2257.2	LINC00662	Normal_vs_GBM	TRUE	UP	FALSE
-4.47744	-0.630898	-95.4433	0	0	2183.3	SLC25A1P5	Normal_vs_GBM	TRUE	DOWN	FALSE
-3.40879	0.553125	-45.4428	0	0	794.215	VSTM2B-DT	Normal_vs_GBM	TRUE	DOWN	FALSE
-3.84521	-1.11512	-55.8959	0	0	1092.48	ENSG00000266248	Normal_vs_GBM	TRUE	DOWN	FALSE
-4.65301	4.05476	-63.7875	0	0	1319.49	VSTM2B	Normal_vs_GBM	TRUE	DOWN	FALSE
0.838022	4.07577	54.371	0	0	1048.09	POP4	Normal_vs_GBM	TRUE	UP	FALSE
-10.5818	2.77991	-60.2873	0	0	1218.99	ENSG00000267629	Normal_vs_GBM	TRUE	DOWN	FALSE
3.07261	-3.05978	62.5599	0	0	1284.32	RPL9P32	Normal_vs_GBM	TRUE	UP	FALSE
2.78908	-4.11056	44.3511	0	0	763.691	ENSG00000284430	Normal_vs_GBM	TRUE	UP	FALSE
1.01951	2.39628	58.9033	0	0	1178.79	NUDT19	Normal_vs_GBM	TRUE	UP	FALSE
1.21147	3.99663	74.0605	0	0	1610.54	CEP89	Normal_vs_GBM	TRUE	UP	FALSE
2.66649	-0.870807	88.8203	0	0	2011.78	FAAP24	Normal_vs_GBM	TRUE	UP	FALSE
-11.6468	3.47793	-114.363	0	0	2643.52	ENSG00000273420	Normal_vs_GBM	TRUE	DOWN	FALSE
-9.14267	1.27924	-138.984	0	0	3178.68	ENSG00000267580	Normal_vs_GBM	TRUE	DOWN	FALSE
-4.33441	2.45883	-46.6018	0	0	826.728	ENSG00000280061	Normal_vs_GBM	TRUE	DOWN	FALSE
-9.91881	2.72845	-55.2046	0	0	1072.54	HAPLN4	Normal_vs_GBM	TRUE	DOWN	FALSE
-9.20272	1.29033	-65.9469	0	0	1381.39	ENSG00000280282	Normal_vs_GBM	TRUE	DOWN	FALSE
-1.32396	4.10932	-49.5402	0	0	909.7	BORCS8	Normal_vs_GBM	TRUE	DOWN	FALSE
1.34882	-0.190362	49.4257	0	0	906.666	ENSG00000268087	Normal_vs_GBM	TRUE	UP	FALSE
-7.10607	1.30183	-146.948	0	0	3337.69	ENSG00000141979	Normal_vs_GBM	TRUE	DOWN	FALSE
-1.82127	1.7541	-54.6506	0	0	1056.47	LOC105372295	Normal_vs_GBM	TRUE	DOWN	FALSE
-7.97699	0.216113	-239.406	0	0	4812.69	ENSG00000268309	Normal_vs_GBM	TRUE	DOWN	FALSE
-1.67281	4.21056	-69.9316	0	0	1494.47	C19orf44	Normal_vs_GBM	TRUE	DOWN	FALSE
0.965784	5.3231	44.6273	0	0	770.924	FAM32A	Normal_vs_GBM	TRUE	UP	FALSE
-5.67727	3.05323	-137.202	0	0	3142.41	ENSG00000269243	Normal_vs_GBM	TRUE	DOWN	FALSE
-3.37549	-2.11795	-73.989	0	0	1608.81	LOC100421620	Normal_vs_GBM	TRUE	DOWN	FALSE
-5.69693	3.39848	-107.718	0	0	2487.09	ENSG00000225067	Normal_vs_GBM	TRUE	DOWN	FALSE
-9.97323	2.02185	-194.407	0	0	4168.89	ENSG00000267135	Normal_vs_GBM	TRUE	DOWN	FALSE
-3.80059	3.45469	-54.1702	0	0	1042.62	ENSG00000279716	Normal_vs_GBM	TRUE	DOWN	FALSE
-5.01795	3.52021	-84.1596	0	0	1887.77	ENSG00000268189	Normal_vs_GBM	TRUE	DOWN	FALSE
2.39693	2.8422	56.728	0	0	1116.01	SYDE1	Normal_vs_GBM	TRUE	UP	FALSE
-7.33116	-0.338858	-181.541	0	0	3961.21	ENSG00000256210	Normal_vs_GBM	TRUE	DOWN	FALSE
-3.6389	2.80148	-45.7253	0	0	802.014	ENSG00000269378	Normal_vs_GBM	TRUE	DOWN	FALSE
3.41744	-2.20087	46.9237	0	0	835.727	CLEC17A	Normal_vs_GBM	TRUE	UP	FALSE
-6.10295	-1.43375	-210.401	0	0	4411.14	MIR639	Normal_vs_GBM	TRUE	DOWN	FALSE
1.85762	3.77273	60.49	0	0	1224.44	DNASE2	Normal_vs_GBM	TRUE	UP	FALSE
-5.55441	-0.991583	-116.684	0	0	2696.93	ENSG00000267735	Normal_vs_GBM	TRUE	DOWN	FALSE
-10.7288	2.6752	-195.58	0	0	4187.26	ENSG00000267458	Normal_vs_GBM	TRUE	DOWN	FALSE
2.04958	7.22824	60.0143	0	0	1210.91	CALR	Normal_vs_GBM	TRUE	UP	FALSE
-9.73815	1.79334	-259.094	0	0	5061.25	ENSG00000267512	Normal_vs_GBM	TRUE	DOWN	FALSE
-10.4996	2.46409	-145.576	0	0	3310.8	ENSG00000267598	Normal_vs_GBM	TRUE	DOWN	FALSE
1.53654	-0.404572	43.2149	0	0	731.972	ENSG00000267904	Normal_vs_GBM	TRUE	UP	FALSE
-10.0071	2.08969	-227.263	0	0	4650.28	ENSG00000267633	Normal_vs_GBM	TRUE	DOWN	FALSE
-2.43539	2.00665	-47.2855	0	0	845.962	EEF1DP1	Normal_vs_GBM	TRUE	DOWN	FALSE
6.01538	-1.73534	142.218	0	0	3244.8	ASF1B	Normal_vs_GBM	TRUE	UP	FALSE
-1.44551	2.7601	-44.9274	0	0	779.524	ADGRL1-AS1	Normal_vs_GBM	TRUE	DOWN	FALSE
-5.35579	-2.06195	-90.0642	0	0	2044.36	ENSG00000267379	Normal_vs_GBM	TRUE	DOWN	FALSE
2.27261	2.90011	50.5786	0	0	939.274	ADGRE5	Normal_vs_GBM	TRUE	UP	FALSE
1.78142	4.45851	58.2916	0	0	1161.1	DDX39A	Normal_vs_GBM	TRUE	UP	FALSE
2.33399	1.68258	44.9444	0	0	779.824	ENSG00000267519	Normal_vs_GBM	TRUE	UP	FALSE
2.25688	1.48761	68.6175	0	0	1457.21	ZNF587B	Normal_vs_GBM	TRUE	UP	FALSE
-1.3831	1.82146	-52.2472	0	0	987.363	ENSG00000269427	Normal_vs_GBM	TRUE	DOWN	FALSE
1.87935	1.03554	86.6024	0	0	1953.03	HAUS8	Normal_vs_GBM	TRUE	UP	FALSE
-7.95134	2.25896	-190.985	0	0	4114.58	ENSG00000064489	Normal_vs_GBM	TRUE	DOWN	FALSE
-4.86561	1.02244	-83.2518	0	0	1863.32	BORCS8-MEF2B	Normal_vs_GBM	TRUE	DOWN	FALSE
0.997815	3.70225	47.7458	0	0	858.629	TMEM161A	Normal_vs_GBM	TRUE	UP	FALSE
1.02662	4.31484	50.733	0	0	943.679	ARMC6	Normal_vs_GBM	TRUE	UP	FALSE
-11.6588	3.47978	-236.209	0	0	4770.81	ENSG00000268193	Normal_vs_GBM	TRUE	DOWN	FALSE
1.22758	4.71153	60.6915	0	0	1230.25	DDX49	Normal_vs_GBM	TRUE	UP	FALSE
-2.62267	6.76955	-60.2625	0	0	1217.86	CERS1	Normal_vs_GBM	TRUE	DOWN	FALSE
-13.5045	5.10969	-171.355	0	0	3788.14	GDF1	Normal_vs_GBM	TRUE	DOWN	FALSE
-10.3722	2.36486	-226.279	0	0	4636.78	ENSG00000268983	Normal_vs_GBM	TRUE	DOWN	FALSE
-2.21325	1.45211	-66.6865	0	0	1402.47	ENSG00000268030	Normal_vs_GBM	TRUE	DOWN	FALSE
-6.34589	0.23864	-136.41	0	0	3125.79	ENSG00000268199	Normal_vs_GBM	TRUE	DOWN	FALSE
3.80226	-0.183942	67.3185	0	0	1420.29	LRRC25	Normal_vs_GBM	TRUE	UP	FALSE
3.63701	-0.607319	56.4415	0	0	1107.91	GDF15	Normal_vs_GBM	TRUE	UP	FALSE
-3.9745	6.21662	-49.5705	0	0	910.578	RAB3A	Normal_vs_GBM	TRUE	DOWN	FALSE
-11.2423	4.64359	-148.244	0	0	3362.95	ENSG00000268173	Normal_vs_GBM	TRUE	DOWN	FALSE
-8.1164	4.78393	-101.989	0	0	2347.63	PIK3R2	Normal_vs_GBM	TRUE	DOWN	FALSE
-10.7769	2.75746	-52.3326	0	0	989.97	ENSG00000269145	Normal_vs_GBM	TRUE	DOWN	FALSE
-5.02739	0.254816	-85.7282	0	0	1929.75	ENSG00000269480	Normal_vs_GBM	TRUE	DOWN	FALSE
-7.69582	-0.0131474	-183.986	0	0	4001.59	ENSG00000269095	Normal_vs_GBM	TRUE	DOWN	FALSE
-1.41508	5.43331	-59.4392	0	0	1194.16	BABAM1	Normal_vs_GBM	TRUE	DOWN	FALSE
-11.4738	3.30267	-246.713	0	0	4907.17	ENSG00000269307	Normal_vs_GBM	TRUE	DOWN	FALSE
4.21849	0.572544	81.2621	0	0	1809.27	PLVAP	Normal_vs_GBM	TRUE	UP	FALSE
1.54641	3.47482	66.9456	0	0	1409.56	MVB12A	Normal_vs_GBM	TRUE	UP	FALSE
-8.91851	2.19831	-194.917	0	0	4176.75	ENSG00000268790	Normal_vs_GBM	TRUE	DOWN	FALSE
-5.50332	-1.93532	-78.7183	0	0	1739.87	ENSG00000269035	Normal_vs_GBM	TRUE	DOWN	FALSE
1.31273	4.13753	45.1659	0	0	785.957	PGLS	Normal_vs_GBM	TRUE	UP	FALSE
-8.52397	0.704772	-174.062	0	0	3834.96	ENSG00000268112	Normal_vs_GBM	TRUE	DOWN	FALSE
-2.14703	4.46833	-54.0316	0	0	1038.43	FCHO1	Normal_vs_GBM	TRUE	DOWN	FALSE
2.99489	5.43937	91.2756	0	0	2075.99	RPL18A	Normal_vs_GBM	TRUE	UP	FALSE
-7.3158	-0.3191	-91.7371	0	0	2087.94	ENSG00000279172	Normal_vs_GBM	TRUE	DOWN	FALSE
-2.79953	2.02931	-75.4273	0	0	1648.9	ENSG00000273654	Normal_vs_GBM	TRUE	DOWN	FALSE
-3.36308	-2.78825	-53.7738	0	0	1031.4	NXNL1	Normal_vs_GBM	TRUE	DOWN	FALSE
-5.18714	-1.9821	-64.3805	0	0	1336.59	TGM3	Normal_vs_GBM	TRUE	DOWN	FALSE
-7.50435	-0.206049	-179.801	0	0	3932.22	ENSG00000268750	Normal_vs_GBM	TRUE	DOWN	FALSE
-7.41374	-0.277049	-289.222	0	0	5409.58	ENSG00000269476	Normal_vs_GBM	TRUE	DOWN	FALSE
-2.16113	3.66877	-56.7489	0	0	1116.79	CD302	Normal_vs_GBM	TRUE	DOWN	FALSE
2.25253	-2.30999	47.748	0	0	859.107	ENSG00000226266	Normal_vs_GBM	TRUE	UP	FALSE
-4.37706	-2.95134	-103.954	0	0	2395.84	ENSG00000225369	Normal_vs_GBM	TRUE	DOWN	FALSE
2.01614	4.56379	51.3125	0	0	960.289	TANC1	Normal_vs_GBM	TRUE	UP	FALSE
-3.01942	1.66866	-95.0073	0	0	2172.31	ENSG00000213189	Normal_vs_GBM	TRUE	DOWN	FALSE
-3.42167	2.36825	-45.4777	0	0	795.088	PKP4-AS1	Normal_vs_GBM	TRUE	DOWN	FALSE
2.8403	-0.131176	45.5849	0	0	797.896	CYTIP	Normal_vs_GBM	TRUE	UP	FALSE
-3.52924	0.411944	-78.5702	0	0	1735.82	ENSG00000230562	Normal_vs_GBM	TRUE	DOWN	FALSE
-2.46106	-2.2763	-57.4074	0	0	1136.05	ENSG00000213194	Normal_vs_GBM	TRUE	DOWN	FALSE
-2.4815	-0.9253	-49.8102	0	0	917.835	ENSG00000227682	Normal_vs_GBM	TRUE	DOWN	FALSE
1.27147	3.21656	46.8169	0	0	832.377	ARL6IP6	Normal_vs_GBM	TRUE	UP	FALSE
1.04197	5.22309	48.006	0	0	866.026	PRPF40A	Normal_vs_GBM	TRUE	UP	FALSE
1.24959	4.2015	73.3719	0	0	1591.28	STAM2	Normal_vs_GBM	TRUE	UP	FALSE
-9.94839	1.95693	-218.815	0	0	4532.59	ENSG00000283228	Normal_vs_GBM	TRUE	DOWN	FALSE
-8.01879	0.279766	-145.739	0	0	3314.03	LY75-CD302	Normal_vs_GBM	TRUE	DOWN	FALSE
3.74848	-0.227049	54.1004	0	0	1040.44	TNFAIP6	Normal_vs_GBM	TRUE	UP	FALSE
2.4967	2.97945	49.0026	0	0	894.324	RND3	Normal_vs_GBM	TRUE	UP	FALSE
1.08601	4.54543	60.9733	0	0	1238.35	MMADHC	Normal_vs_GBM	TRUE	UP	FALSE
3.79676	-3.7327	43.892	0	0	750.854	ENSG00000279166	Normal_vs_GBM	TRUE	UP	FALSE
-2.89902	-1.68435	-46.7683	0	0	831.548	QTMAN-AS1	Normal_vs_GBM	TRUE	DOWN	FALSE
2.81121	0.00220556	48.233	0	0	872.624	ARHGAP15	Normal_vs_GBM	TRUE	UP	FALSE
3.11928	-0.673152	51.9509	0	0	978.776	KYNU	Normal_vs_GBM	TRUE	UP	FALSE
-5.11131	-2.02702	-138.096	0	0	3160.49	ENSG00000277306	Normal_vs_GBM	TRUE	DOWN	FALSE
-4.04928	-0.420965	-70.3623	0	0	1506.89	ENSG00000241772	Normal_vs_GBM	TRUE	DOWN	FALSE
3.27324	-3.98922	53.775	0	0	1031.37	ENSG00000228043	Normal_vs_GBM	TRUE	UP	FALSE
2.11332	3.7252	55.6935	0	0	1086.19	HNMT	Normal_vs_GBM	TRUE	UP	FALSE
2.90246	-3.37145	57.202	0	0	1130.06	ENSG00000230037	Normal_vs_GBM	TRUE	UP	FALSE
-1.5229	1.38317	-53.8123	0	0	1032.36	HNRNPKP2	Normal_vs_GBM	TRUE	DOWN	FALSE
3.04664	2.90568	44.7462	0	0	774.249	CXCR4	Normal_vs_GBM	TRUE	UP	FALSE
2.00293	3.65299	75.2655	0	0	1644.16	MCM6	Normal_vs_GBM	TRUE	UP	FALSE
2.22818	1.38998	46.8949	0	0	834.655	NMI	Normal_vs_GBM	TRUE	UP	FALSE
1.22916	4.17451	56.5315	0	0	1110.34	TANK	Normal_vs_GBM	TRUE	UP	FALSE
-3.62267	1.97073	-66.1648	0	0	1387.59	ENSG00000232320	Normal_vs_GBM	TRUE	DOWN	FALSE
1.16109	5.10842	57.7703	0	0	1146.07	PSMD14	Normal_vs_GBM	TRUE	UP	FALSE
1.08021	4.43204	43.9569	0	0	752.226	AGPS	Normal_vs_GBM	TRUE	UP	FALSE
2.04415	1.33133	63.3713	0	0	1307.39	IFT70B	Normal_vs_GBM	TRUE	UP	FALSE
-4.59995	-2.75195	-146.873	0	0	3336.22	MIR4444-1	Normal_vs_GBM	TRUE	DOWN	FALSE
5.30658	-4.70535	124.55	0	0	2873.6	ENSG00000229337	Normal_vs_GBM	TRUE	UP	FALSE
-4.10856	5.01133	-68.9701	0	0	1467.3	ENSG00000218175	Normal_vs_GBM	TRUE	DOWN	FALSE
4.81795	-4.69523	55.22	0	0	1072.92	HOXD4	Normal_vs_GBM	TRUE	UP	FALSE
4.75178	-4.97642	59.4481	0	0	1194.77	ENSG00000237380	Normal_vs_GBM	TRUE	UP	FALSE
5.10117	-4.27676	54.4406	0	0	1050.45	HOXD8	Normal_vs_GBM	TRUE	UP	FALSE
5.53308	-4.46691	78.5211	0	0	1734.44	HOXD9	Normal_vs_GBM	TRUE	UP	FALSE
6.59491	-4.80903	99.0874	0	0	2275.55	HOXD10	Normal_vs_GBM	TRUE	UP	FALSE
5.11023	-5.30836	82.6998	0	0	1848.42	HOXD11	Normal_vs_GBM	TRUE	UP	FALSE
5.9008	-5.21238	83.9508	0	0	1882.16	HOXD13	Normal_vs_GBM	TRUE	UP	FALSE
1.45726	4.62818	68.2899	0	0	1447.84	LNPK	Normal_vs_GBM	TRUE	UP	FALSE
-5.8322	-1.6642	-149.489	0	0	3387.17	ENSG00000200121	Normal_vs_GBM	TRUE	DOWN	FALSE
-1.47563	5.08628	-51.3416	0	0	961.107	ENSG00000235655	Normal_vs_GBM	TRUE	DOWN	FALSE
1.59579	5.00394	79.7876	0	0	1769.02	SP3	Normal_vs_GBM	TRUE	UP	FALSE
4.10634	0.123046	90.2815	0	0	2050	CDCA7	Normal_vs_GBM	TRUE	UP	FALSE
-2.43512	1.89853	-57.1653	0	0	1128.94	ENSG00000226121	Normal_vs_GBM	TRUE	DOWN	FALSE
4.14758	-1.27043	57.0622	0	0	1125.83	DPP4	Normal_vs_GBM	TRUE	UP	FALSE
2.09634	2.20123	44.6389	0	0	771.261	IFIH1	Normal_vs_GBM	TRUE	UP	FALSE
-4.57924	2.60472	-95.0236	0	0	2172.71	EIF3EP3	Normal_vs_GBM	TRUE	DOWN	FALSE
2.8726	-3.94723	45.3423	0	0	791.377	ENSG00000228222	Normal_vs_GBM	TRUE	UP	FALSE
-8.59458	3.58328	-89.3661	0	0	2026.02	CERS6-AS1	Normal_vs_GBM	TRUE	DOWN	FALSE
1.18865	1.98411	54.044	0	0	1038.79	ZRANB3	Normal_vs_GBM	TRUE	UP	FALSE
-1.45262	3.99607	-58.6665	0	0	1171.98	BBS5	Normal_vs_GBM	TRUE	DOWN	FALSE
-3.52118	3.27914	-105.265	0	0	2428	ENSG00000128692	Normal_vs_GBM	TRUE	DOWN	FALSE
1.65512	-1.17636	44.4982	0	0	767.678	ERICH2-DT	Normal_vs_GBM	TRUE	UP	FALSE
1.16082	3.5301	44.3997	0	0	764.555	METTL8	Normal_vs_GBM	TRUE	UP	FALSE
-4.14926	5.45588	-90.3667	0	0	2052.27	RPS15P4	Normal_vs_GBM	TRUE	DOWN	FALSE
1.53006	3.79591	69.4027	0	0	1479.41	HAT1	Normal_vs_GBM	TRUE	UP	FALSE
1.87104	2.98757	66.3228	0	0	1391.8	PDK1	Normal_vs_GBM	TRUE	UP	FALSE
-9.0107	1.12928	-261.483	0	0	5090.15	ENSG00000251569	Normal_vs_GBM	TRUE	DOWN	FALSE
-4.36435	-2.74908	-85.5557	0	0	1925.16	ENSG00000237655	Normal_vs_GBM	TRUE	DOWN	FALSE
1.64862	-0.173619	47.1137	0	0	841.038	ENSG00000224043	Normal_vs_GBM	TRUE	UP	FALSE
-2.44796	0.69039	-51.1604	0	0	956.337	NBEAP2	Normal_vs_GBM	TRUE	DOWN	FALSE
2.41632	2.30909	44.9289	0	0	779.351	GYPC	Normal_vs_GBM	TRUE	UP	FALSE
-3.07173	1.83085	-58.7752	0	0	1175.37	ENSG00000213236	Normal_vs_GBM	TRUE	DOWN	FALSE
0.80183	5.57566	49.5523	0	0	909.998	TSN	Normal_vs_GBM	TRUE	UP	FALSE
0.851489	3.80181	43.9066	0	0	750.824	NIFK	Normal_vs_GBM	TRUE	UP	FALSE
1.97112	-2.84104	46.7478	0	0	830.875	ENSG00000265451	Normal_vs_GBM	TRUE	UP	FALSE
3.76684	-3.44419	65.1332	0	0	1358.1	RNU4ATAC	Normal_vs_GBM	TRUE	UP	FALSE
2.58624	2.63587	79.9687	0	0	1773.96	TMEM185B	Normal_vs_GBM	TRUE	UP	FALSE
-6.48782	-0.754977	-112.364	0	0	2597	ENSG00000224789	Normal_vs_GBM	TRUE	DOWN	FALSE
3.41468	-0.660727	65.8904	0	0	1379.6	TMEM37	Normal_vs_GBM	TRUE	UP	FALSE
3.47659	2.49346	66.9601	0	0	1409.99	STEAP3	Normal_vs_GBM	TRUE	UP	FALSE
5.0411	-3.24993	53.3102	0	0	1017.88	EN1	Normal_vs_GBM	TRUE	UP	FALSE
4.02046	-4.93017	51.1198	0	0	955.18	LINC01956	Normal_vs_GBM	TRUE	UP	FALSE
3.05687	-4.3983	48.127	0	0	869.906	THORLNC	Normal_vs_GBM	TRUE	UP	FALSE
-2.22631	-1.34168	-46.2978	0	0	818.286	HTR5BP	Normal_vs_GBM	TRUE	DOWN	FALSE
-3.55578	-0.796048	-57.8338	0	0	1148.34	ENSG00000260634	Normal_vs_GBM	TRUE	DOWN	FALSE
1.19675	4.88423	68.3791	0	0	1450.38	DDX18	Normal_vs_GBM	TRUE	UP	FALSE
2.45265	3.90476	103.031	0	0	2373.38	SLC35F5	Normal_vs_GBM	TRUE	UP	FALSE
-3.98467	0.478253	-94.3196	0	0	2154.6	ENSG00000144158	Normal_vs_GBM	TRUE	DOWN	FALSE
-1.73745	4.18605	-65.967	0	0	1381.72	ENSG00000146556	Normal_vs_GBM	TRUE	DOWN	FALSE
5.74442	-2.15331	136.401	0	0	3126.31	CKAP2L	Normal_vs_GBM	TRUE	UP	FALSE
-3.10726	2.03765	-50.0837	0	0	925.505	ENSG00000231747	Normal_vs_GBM	TRUE	DOWN	FALSE
2.22608	3.08965	132.636	0	0	3047.79	POLR1B	Normal_vs_GBM	TRUE	UP	FALSE
2.97023	1.82546	55.3342	0	0	1075.86	MIR4435-2HG	Normal_vs_GBM	TRUE	UP	FALSE
3.22059	-3.98404	54.5422	0	0	1053.44	ENSG00000227992	Normal_vs_GBM	TRUE	UP	FALSE
1.61357	2.33569	49.883	0	0	919.45	BCL2L11	Normal_vs_GBM	TRUE	UP	FALSE
3.69268	-3.16003	75.4626	0	0	1649.89	ACOXL	Normal_vs_GBM	TRUE	UP	FALSE
6.09416	-1.32383	131.769	0	0	3029.4	BUB1	Normal_vs_GBM	TRUE	UP	FALSE
-2.52907	-1.1004	-50.0811	0	0	925.575	ENSG00000216867	Normal_vs_GBM	TRUE	DOWN	FALSE
-5.63488	-1.33844	-63.6738	0	0	1316.33	ENSG00000231536	Normal_vs_GBM	TRUE	DOWN	FALSE
-4.0049	-2.81085	-69.0081	0	0	1468.55	LIMS4	Normal_vs_GBM	TRUE	DOWN	FALSE
1.48291	6.02472	65.4766	0	0	1367.68	ACTR3	Normal_vs_GBM	TRUE	UP	FALSE
-3.66583	-1.00657	-52.4425	0	0	993.163	ENSG00000260163	Normal_vs_GBM	TRUE	DOWN	FALSE
-1.37159	7.57284	-46.6361	0	0	827.309	BIN1	Normal_vs_GBM	TRUE	DOWN	FALSE
-9.19978	1.31339	-327.365	0	0	5805.35	SFT2D3	Normal_vs_GBM	TRUE	DOWN	FALSE
-1.81493	5.40632	-44.9152	0	0	778.947	ENSG00000152117	Normal_vs_GBM	TRUE	DOWN	FALSE
-2.37823	-0.635904	-51.4534	0	0	964.788	ENSG00000273073	Normal_vs_GBM	TRUE	DOWN	FALSE
-3.05779	-0.0863935	-45.6041	0	0	798.762	ENSG00000232742	Normal_vs_GBM	TRUE	DOWN	FALSE
-2.71907	-0.218886	-65.9277	0	0	1380.86	ENSG00000217950	Normal_vs_GBM	TRUE	DOWN	FALSE
-2.31862	-0.572116	-43.7357	0	0	746.615	ENSG00000214077	Normal_vs_GBM	TRUE	DOWN	FALSE
-5.46008	-1.68107	-126.979	0	0	2926.27	ENSG00000283303	Normal_vs_GBM	TRUE	DOWN	FALSE
-4.46243	1.82019	-94.1386	0	0	2150.02	RAB6D	Normal_vs_GBM	TRUE	DOWN	FALSE
-4.23268	-2.11845	-70.7887	0	0	1518.93	ENSG00000224425	Normal_vs_GBM	TRUE	DOWN	FALSE
-5.92226	-1.58734	-69.1053	0	0	1471.29	SMIM39	Normal_vs_GBM	TRUE	DOWN	FALSE
-3.04443	-0.0436733	-50.5441	0	0	938.769	FAR2P3	Normal_vs_GBM	TRUE	DOWN	FALSE
-3.55557	-2.7637	-59.2119	0	0	1188.04	ENSG00000223349	Normal_vs_GBM	TRUE	DOWN	FALSE
1.9402	-3.15748	43.8599	0	0	750.02	POTEJ	Normal_vs_GBM	TRUE	UP	FALSE
-5.47513	-0.614122	-53.6252	0	0	1027.12	CFC1	Normal_vs_GBM	TRUE	DOWN	FALSE
-7.45265	0.00593086	-72.7691	0	0	1574.64	CFC1B	Normal_vs_GBM	TRUE	DOWN	FALSE
-3.18591	3.34204	-49.8375	0	0	918.396	ENSG00000178162	Normal_vs_GBM	TRUE	DOWN	FALSE
-2.56994	0.792734	-73.5435	0	0	1596.36	NOC2LP1	Normal_vs_GBM	TRUE	DOWN	FALSE
-3.70116	-0.0354077	-52.9843	0	0	1008.71	ENSG00000230756	Normal_vs_GBM	TRUE	DOWN	FALSE
-5.22396	-2.20298	-179.377	0	0	3925.03	RNU6-395P	Normal_vs_GBM	TRUE	DOWN	FALSE
-7.66484	-0.043751	-338.045	0	0	5908.06	RPS26P19	Normal_vs_GBM	TRUE	DOWN	FALSE
1.18511	4.25395	84.7319	0	0	1902.98	POLR2D	Normal_vs_GBM	TRUE	UP	FALSE
1.13376	3.92923	69.3472	0	0	1477.84	AMMECR1L	Normal_vs_GBM	TRUE	UP	FALSE
1.79519	4.80637	90.8712	0	0	2065.4	UGGT1	Normal_vs_GBM	TRUE	UP	FALSE
-3.56477	-1.19496	-83.3072	0	0	1864.8	ENSG00000227653	Normal_vs_GBM	TRUE	DOWN	FALSE
-4.91751	3.64448	-46.3607	0	0	819.891	GPR39	Normal_vs_GBM	TRUE	DOWN	FALSE
-5.36805	1.28537	-55.7515	0	0	1088.31	ENSG00000225449	Normal_vs_GBM	TRUE	DOWN	FALSE
-5.50806	-1.92226	-108.108	0	0	2496.29	LOC100422513	Normal_vs_GBM	TRUE	DOWN	FALSE
-5.97686	0.0859171	-100.89	0	0	2320.36	SSBP3P6	Normal_vs_GBM	TRUE	DOWN	FALSE
-5.51899	-1.303	-69.864	0	0	1492.78	ENSG00000180178	Normal_vs_GBM	TRUE	DOWN	FALSE
-4.22447	-2.38778	-63.8153	0	0	1320.41	ENSG00000223760	Normal_vs_GBM	TRUE	DOWN	FALSE
-0.944862	6.21475	-52.6892	0	0	999.746	SMPD4	Normal_vs_GBM	TRUE	DOWN	FALSE
-1.91954	5.9013	-53.5759	0	0	1025.21	MZT2B	Normal_vs_GBM	TRUE	DOWN	FALSE
-4.52835	1.88817	-94.9157	0	0	2169.93	RAB6C	Normal_vs_GBM	TRUE	DOWN	FALSE
-4.3528	-2.86234	-76.0607	0	0	1666.5	ENSG00000257207	Normal_vs_GBM	TRUE	DOWN	FALSE
1.77657	2.23744	57.7862	0	0	1146.56	IFT70A	Normal_vs_GBM	TRUE	UP	FALSE
-2.70489	0.899625	-86.7435	0	0	1956.85	ENSG00000238082	Normal_vs_GBM	TRUE	DOWN	FALSE
-3.40968	-1.25198	-67.1118	0	0	1414.65	ENSG00000172799	Normal_vs_GBM	TRUE	DOWN	FALSE
1.37712	3.30521	43.6219	0	0	742.927	ARMC9	Normal_vs_GBM	TRUE	UP	FALSE
-3.4404	2.69778	-60.3152	0	0	1219.7	ENSG00000237039	Normal_vs_GBM	TRUE	DOWN	FALSE
2.79419	-3.1532	45.2674	0	0	789.243	SPATA3-AS1	Normal_vs_GBM	TRUE	UP	FALSE
-2.41929	-1.83609	-44.6547	0	0	772.237	ENSG00000235013	Normal_vs_GBM	TRUE	DOWN	FALSE
-2.31334	1.41083	-73.2572	0	0	1588.32	ENSG00000237758	Normal_vs_GBM	TRUE	DOWN	FALSE
2.42313	3.11613	45.0842	0	0	783.682	SP100	Normal_vs_GBM	TRUE	UP	FALSE
1.89467	1.43538	44.1632	0	0	758.073	SP140L	Normal_vs_GBM	TRUE	UP	FALSE
1.21487	6.35292	69.9577	0	0	1495.2	TRIP12	Normal_vs_GBM	TRUE	UP	FALSE
-4.05171	-3.22599	-51.1765	0	0	956.865	ENSG00000236116	Normal_vs_GBM	TRUE	DOWN	FALSE
0.868016	5.60919	48.7747	0	0	887.862	AGFG1	Normal_vs_GBM	TRUE	UP	FALSE
1.42405	0.182281	56.5588	0	0	1111.38	MFF-DT	Normal_vs_GBM	TRUE	UP	FALSE
1.31016	3.30433	55.911	0	0	1092.46	RHBDD1	Normal_vs_GBM	TRUE	UP	FALSE
-8.76115	2.27768	-234.927	0	0	4753.49	ENSG00000274629	Normal_vs_GBM	TRUE	DOWN	FALSE
-3.28942	-3.90366	-62.6572	0	0	1287.18	SNORA75	Normal_vs_GBM	TRUE	DOWN	FALSE
0.871324	3.66184	52.9837	0	0	1008.21	MRPL44	Normal_vs_GBM	TRUE	UP	FALSE
-3.53438	0.703817	-53.8239	0	0	1032.8	ENSG00000237732	Normal_vs_GBM	TRUE	DOWN	FALSE
-2.22185	1.36839	-66.4582	0	0	1395.96	ENSG00000226666	Normal_vs_GBM	TRUE	DOWN	FALSE
-2.8837	-0.380624	-64.2142	0	0	1331.84	ENSG00000233868	Normal_vs_GBM	TRUE	DOWN	FALSE
-4.57451	1.11583	-69.9164	0	0	1494.28	ENSG00000269068	Normal_vs_GBM	TRUE	DOWN	FALSE
-3.14473	-0.674762	-52.8969	0	0	1006.21	ENSG00000268896	Normal_vs_GBM	TRUE	DOWN	FALSE
-5.17416	-1.47522	-64.5339	0	0	1340.99	ENSG00000234638	Normal_vs_GBM	TRUE	DOWN	FALSE
1.35987	4.46976	72.1379	0	0	1556.65	DNPEP	Normal_vs_GBM	TRUE	UP	FALSE
-5.73107	-0.175949	-53.7048	0	0	1029.4	ENSG00000230432	Normal_vs_GBM	TRUE	DOWN	FALSE
-1.16899	7.60667	-44.8586	0	0	777.414	DNAJB2	Normal_vs_GBM	TRUE	DOWN	FALSE
1.45003	1.94241	56.0383	0	0	1096.21	GLB1L	Normal_vs_GBM	TRUE	UP	FALSE
-1.63999	6.30671	-72.1965	0	0	1558.28	ATG9A	Normal_vs_GBM	TRUE	DOWN	FALSE
-4.42145	4.53097	-95.2333	0	0	2178.07	ABCB6	Normal_vs_GBM	TRUE	DOWN	FALSE
-6.18052	1.19629	-123.723	0	0	2855.01	ENSG00000280537	Normal_vs_GBM	TRUE	DOWN	FALSE
-4.67713	-0.880215	-51.8429	0	0	975.955	LINC01494	Normal_vs_GBM	TRUE	DOWN	FALSE
-5.38809	-0.413949	-122.371	0	0	2825.11	ENSG00000228802	Normal_vs_GBM	TRUE	DOWN	FALSE
-5.39304	-2.05061	-104.815	0	0	2416.83	ENSG00000277986	Normal_vs_GBM	TRUE	DOWN	FALSE
-11.0789	2.99144	-154.836	0	0	3489.22	MIR1244-1	Normal_vs_GBM	TRUE	DOWN	FALSE
-3.51987	2.58875	-107.091	0	0	2472.11	ENSG00000237126	Normal_vs_GBM	TRUE	DOWN	FALSE
-3.6267	-3.60897	-57.725	0	0	1145.19	MIR6869	Normal_vs_GBM	TRUE	DOWN	FALSE
-4.35985	-0.718151	-52.8953	0	0	1006.15	RAD21L1	Normal_vs_GBM	TRUE	DOWN	FALSE
-2.37345	-2.87556	-47.4781	0	0	851.599	ENSG00000274269	Normal_vs_GBM	TRUE	DOWN	FALSE
0.846357	5.86875	51.704	0	0	971.522	PSMF1	Normal_vs_GBM	TRUE	UP	FALSE
-3.66025	2.79335	-45.0678	0	0	783.588	TMEM74B	Normal_vs_GBM	TRUE	DOWN	FALSE
2.31053	-3.90147	44.4964	0	0	767.755	RPS10P5	Normal_vs_GBM	TRUE	UP	FALSE
-8.51299	3.68606	-133.064	0	0	3056.08	ENSG00000270299	Normal_vs_GBM	TRUE	DOWN	FALSE
-8.73032	3.67422	-138.323	0	0	3165.08	SRXN1	Normal_vs_GBM	TRUE	DOWN	FALSE
1.37621	5.55292	112.541	0	0	2601.43	CSNK2A1	Normal_vs_GBM	TRUE	UP	FALSE
2.38485	2.03549	49.2379	0	0	901.044	TRIB3	Normal_vs_GBM	TRUE	UP	FALSE
2.08174	0.783869	101.481	0	0	2335.19	NRSN2-AS1	Normal_vs_GBM	TRUE	UP	FALSE
-4.21355	-2.97158	-99.4071	0	0	2283.43	ENSG00000244528	Normal_vs_GBM	TRUE	DOWN	FALSE
-6.86453	0.0480088	-123.273	0	0	2845.15	ENSG00000234793	Normal_vs_GBM	TRUE	DOWN	FALSE
-5.61791	-0.599889	-115.075	0	0	2659.96	ENSG00000215692	Normal_vs_GBM	TRUE	DOWN	FALSE
-2.89423	0.65217	-69.1149	0	0	1471.57	ENSG00000235351	Normal_vs_GBM	TRUE	DOWN	FALSE
2.24499	3.26885	92.2925	0	0	2102.34	DTYMK	Normal_vs_GBM	TRUE	UP	FALSE
-4.64225	-1.89228	-61.7036	0	0	1259.76	LOC105373974	Normal_vs_GBM	TRUE	DOWN	FALSE
-3.36167	-1.93307	-65.3127	0	0	1363.29	ENSG00000241409	Normal_vs_GBM	TRUE	DOWN	FALSE
6.96956	-2.79314	137.304	0	0	3144.89	HJURP	Normal_vs_GBM	TRUE	UP	FALSE
-6.85639	-0.745602	-105.18	0	0	2425.71	ENSG00000279809	Normal_vs_GBM	TRUE	DOWN	FALSE
-5.27844	-0.518657	-71.3685	0	0	1535.26	ENSG00000224287	Normal_vs_GBM	TRUE	DOWN	FALSE
4.67359	-2.49308	75.0602	0	0	1638.62	TRPM8	Normal_vs_GBM	TRUE	UP	FALSE
2.41235	2.915	44.4342	0	0	765.528	ACKR3	Normal_vs_GBM	TRUE	UP	FALSE
1.0118	4.80354	60.7469	0	0	1231.84	CNOT9	Normal_vs_GBM	TRUE	UP	FALSE
2.02997	-1.01293	74.7618	0	0	1630.35	COPS8-DT	Normal_vs_GBM	TRUE	UP	FALSE
-7.64318	3.21362	-199.714	0	0	4250.87	UBE2F-SCLY	Normal_vs_GBM	TRUE	DOWN	FALSE
-2.07253	3.23259	-58.6114	0	0	1170.52	SCLY	Normal_vs_GBM	TRUE	DOWN	FALSE
-2.34461	1.51744	-45.3279	0	0	790.891	LINC02610	Normal_vs_GBM	TRUE	DOWN	FALSE
-1.99367	9.3856	-58.2502	0	0	1160	KIF1A	Normal_vs_GBM	TRUE	DOWN	FALSE
1.02916	7.50408	63.7383	0	0	1317.95	HDLBP	Normal_vs_GBM	TRUE	UP	FALSE
-4.05325	2.22954	-93.9512	0	0	2145.23	ENSG00000223374	Normal_vs_GBM	TRUE	DOWN	FALSE
4.17737	1.40874	64.4071	0	0	1337.02	COL6A3	Normal_vs_GBM	TRUE	UP	FALSE
0.974696	2.88015	44.0037	0	0	753.568	CHROMR	Normal_vs_GBM	TRUE	UP	FALSE
-5.98782	2.4749	-118.675	0	0	2742.31	VIL1	Normal_vs_GBM	TRUE	DOWN	FALSE
-3.93939	-2.53452	-51.4234	0	0	963.935	CATIP-AS1	Normal_vs_GBM	TRUE	DOWN	FALSE
1.01115	3.53651	53.6186	0	0	1026.46	NIF3L1	Normal_vs_GBM	TRUE	UP	FALSE
1.48715	5.7256	62.2663	0	0	1275.6	BZW1	Normal_vs_GBM	TRUE	UP	FALSE
-5.03165	-1.83038	-119.97	0	0	2771.47	BZW1-AS1	Normal_vs_GBM	TRUE	DOWN	FALSE
2.65048	0.742977	106.97	0	0	2469.23	SGO2	Normal_vs_GBM	TRUE	UP	FALSE
4.01156	-1.48322	43.5881	0	0	742.234	SATB2-AS1	Normal_vs_GBM	TRUE	UP	FALSE
1.84033	1.71437	104.27	0	0	2403.76	MARS2	Normal_vs_GBM	TRUE	UP	FALSE
-11.5946	3.42494	-194.038	0	0	4163.1	HSPE1-MOB4	Normal_vs_GBM	TRUE	DOWN	FALSE
-2.61852	-0.39178	-74.9235	0	0	1634.89	ENSG00000213104	Normal_vs_GBM	TRUE	DOWN	FALSE
1.86199	3.17612	67.0373	0	0	1412.18	ANKRD44	Normal_vs_GBM	TRUE	UP	FALSE
1.09675	3.92605	70.1673	0	0	1501.06	GTF3C3	Normal_vs_GBM	TRUE	UP	FALSE
2.70715	2.72275	70.973	0	0	1523.82	STK17B	Normal_vs_GBM	TRUE	UP	FALSE
1.43664	5.96789	43.5829	0	0	741.914	STAT1	Normal_vs_GBM	TRUE	UP	FALSE
-2.75603	-0.141336	-51.1477	0	0	956.026	ENSG00000228509	Normal_vs_GBM	TRUE	DOWN	FALSE
2.19981	-0.939326	68.1494	0	0	1444.08	NEMP2-DT	Normal_vs_GBM	TRUE	UP	FALSE
-6.35327	-1.04796	-138.608	0	0	3170.99	ENSG00000183308	Normal_vs_GBM	TRUE	DOWN	FALSE
2.25424	0.0284776	44.951	0	0	780.167	MSTN	Normal_vs_GBM	TRUE	UP	FALSE
2.708	3.47782	47.7247	0	0	858.053	SLC40A1	Normal_vs_GBM	TRUE	UP	FALSE
4.05236	3.25881	50.6938	0	0	942.626	COL5A2	Normal_vs_GBM	TRUE	UP	FALSE
6.34516	2.00029	102.335	0	0	2356.24	COL3A1	Normal_vs_GBM	TRUE	UP	FALSE
3.26472	1.61827	69.5653	0	0	1484.04	TFPI	Normal_vs_GBM	TRUE	UP	FALSE
2.77214	2.87712	64.2099	0	0	1331.35	CALCRL	Normal_vs_GBM	TRUE	UP	FALSE
2.20565	6.30141	59.5988	0	0	1198.88	ITGAV	Normal_vs_GBM	TRUE	UP	FALSE
2.21011	-1.15058	53.6642	0	0	1028.08	ENSG00000237877	Normal_vs_GBM	TRUE	UP	FALSE
-4.60474	3.26421	-88.6657	0	0	2007.7	ENSG00000177855	Normal_vs_GBM	TRUE	DOWN	FALSE
1.60732	2.38476	88.4696	0	0	2002.42	NUP35	Normal_vs_GBM	TRUE	UP	FALSE
3.43921	0.681838	61.1736	0	0	1244.18	ITGA4	Normal_vs_GBM	TRUE	UP	FALSE
-3.81922	-1.70968	-62.5981	0	0	1285.48	ENSG00000238171	Normal_vs_GBM	TRUE	DOWN	FALSE
-4.86226	5.53562	-63.9778	0	0	1324.87	ENSG00000226564	Normal_vs_GBM	TRUE	DOWN	FALSE
-2.81609	-2.27977	-50.3588	0	0	933.507	ENSG00000267784	Normal_vs_GBM	TRUE	DOWN	FALSE
1.75997	1.07856	60.2447	0	0	1217.51	FKBP7	Normal_vs_GBM	TRUE	UP	FALSE
-3.20546	4.7761	-101.654	0	0	2339.49	ENSG00000204253	Normal_vs_GBM	TRUE	DOWN	FALSE
-2.92363	1.38539	-86.1483	0	0	1941.02	ENSG00000225695	Normal_vs_GBM	TRUE	DOWN	FALSE
-4.9515	-0.228778	-69.9806	0	0	1496.09	IMPDH1P10	Normal_vs_GBM	TRUE	DOWN	FALSE
-8.45223	0.655942	-139.128	0	0	3181.62	ENSG00000234431	Normal_vs_GBM	TRUE	DOWN	FALSE
3.25057	-2.66636	66.7113	0	0	1403.18	ENSG00000233143	Normal_vs_GBM	TRUE	UP	FALSE
-4.24868	-0.583531	-63.2538	0	0	1304.3	ENSG00000236886	Normal_vs_GBM	TRUE	DOWN	FALSE
3.41292	6.39071	63.1482	0	0	1301.05	IGFBP5	Normal_vs_GBM	TRUE	UP	FALSE
6.34121	2.58835	88.0234	0	0	1990.67	IGFBP2	Normal_vs_GBM	TRUE	UP	FALSE
1.03374	3.32777	62.3232	0	0	1277.19	SMARCAL1	Normal_vs_GBM	TRUE	UP	FALSE
1.60591	6.64483	98.3555	0	0	2257.19	XRCC5	Normal_vs_GBM	TRUE	UP	FALSE
1.23499	2.19673	59.9851	0	0	1209.97	PECR	Normal_vs_GBM	TRUE	UP	FALSE
4.26089	6.67849	53.0948	0	0	1011.67	FN1	Normal_vs_GBM	TRUE	UP	FALSE
3.0556	-2.26984	56.6744	0	0	1114.8	ABCA12	Normal_vs_GBM	TRUE	UP	FALSE
3.65299	-3.92246	58.6099	0	0	1170.62	SNHG31	Normal_vs_GBM	TRUE	UP	FALSE
3.80784	1.51109	83.7491	0	0	1876.57	BARD1	Normal_vs_GBM	TRUE	UP	FALSE
-2.55813	0.884844	-58.2578	0	0	1160.49	ENSG00000272807	Normal_vs_GBM	TRUE	DOWN	FALSE
-4.13649	-1.17038	-55.0256	0	0	1067.41	ENSG00000229670	Normal_vs_GBM	TRUE	DOWN	FALSE
2.75457	4.40949	106.056	0	0	2447.14	IDH1	Normal_vs_GBM	TRUE	UP	FALSE
2.19748	1.6411	44.6417	0	0	771.376	FZD5	Normal_vs_GBM	TRUE	UP	FALSE
-7.10062	-0.533898	-133.267	0	0	3060.43	ENSG00000272851	Normal_vs_GBM	TRUE	DOWN	FALSE
1.19597	4.47931	60.7657	0	0	1232.38	CREB1	Normal_vs_GBM	TRUE	UP	FALSE
2.24423	1.53678	71.4769	0	0	1538.1	CASP8	Normal_vs_GBM	TRUE	UP	FALSE
-8.65879	0.80966	-176.793	0	0	3881.58	ENSG00000241790	Normal_vs_GBM	TRUE	DOWN	FALSE
-2.30127	-2.53923	-48.4762	0	0	879.89	PSMA2P3	Normal_vs_GBM	TRUE	DOWN	FALSE
-5.41255	-2.05004	-95.08	0	0	2174.06	ENSG00000240761	Normal_vs_GBM	TRUE	DOWN	FALSE
1.19314	3.84536	57.5601	0	0	1139.99	WDR12	Normal_vs_GBM	TRUE	UP	FALSE
-12.387	4.12039	-206.383	0	0	4351.97	ENSG00000204196	Normal_vs_GBM	TRUE	DOWN	FALSE
-4.45568	-2.6158	-85.299	0	0	1918.3	ENSG00000273361	Normal_vs_GBM	TRUE	DOWN	FALSE
-2.25582	5.42917	-47.0284	0	0	838.367	NBEAL1	Normal_vs_GBM	TRUE	DOWN	FALSE
3.2691	-3.37491	49.2807	0	0	902.64	CD28	Normal_vs_GBM	TRUE	UP	FALSE
-8.36428	0.55236	-206.928	0	0	4360	ENSG00000237580	Normal_vs_GBM	TRUE	DOWN	FALSE
-10.1389	2.12112	-247.024	0	0	4911.08	ENSG00000231955	Normal_vs_GBM	TRUE	DOWN	FALSE
-5.69713	-1.79522	-130.549	0	0	3002.96	ENSG00000277502	Normal_vs_GBM	TRUE	DOWN	FALSE
1.81775	3.59515	99.4661	0	0	2284.99	FASTKD2	Normal_vs_GBM	TRUE	UP	FALSE
4.37902	-3.4688	83.8699	0	0	1880	ENSG00000229321	Normal_vs_GBM	TRUE	UP	FALSE
3.73041	1.95087	163.546	0	0	3651.05	CYP20A1	Normal_vs_GBM	TRUE	UP	FALSE
-3.4607	-3.75796	-46.9018	0	0	835.293	ENSG00000273471	Normal_vs_GBM	TRUE	DOWN	FALSE
-5.63304	-1.58945	-57.8511	0	0	1148.81	ENSG00000226065	Normal_vs_GBM	TRUE	DOWN	FALSE
-7.55762	2.87405	-46.6687	0	0	828.716	LINC01106	Normal_vs_GBM	TRUE	DOWN	FALSE
1.73235	2.50546	94.8056	0	0	2167.07	LCLAT1	Normal_vs_GBM	TRUE	UP	FALSE
2.88873	-4.11944	45.1851	0	0	786.979	ENSG00000235997	Normal_vs_GBM	TRUE	UP	FALSE
1.78734	3.59121	97.7022	0	0	2240.67	WDR43	Normal_vs_GBM	TRUE	UP	FALSE
-3.7504	3.4573	-96.9915	0	0	2222.8	SPDYA	Normal_vs_GBM	TRUE	DOWN	FALSE
2.36743	-0.791775	44.9264	0	0	779.557	LOC100505774	Normal_vs_GBM	TRUE	UP	FALSE
-9.78527	1.80273	-238.745	0	0	4804.16	ENSG00000259080	Normal_vs_GBM	TRUE	DOWN	FALSE
1.79782	0.910899	53.5907	0	0	1025.82	SPATA31H1	Normal_vs_GBM	TRUE	UP	FALSE
1.30051	5.38399	79.6323	0	0	1764.77	PPM1G	Normal_vs_GBM	TRUE	UP	FALSE
1.13705	5.93813	62.2361	0	0	1274.73	SNX17	Normal_vs_GBM	TRUE	UP	FALSE
-4.13881	1.25764	-75.8841	0	0	1661.61	GTF3C2-AS1	Normal_vs_GBM	TRUE	DOWN	FALSE
0.685291	5.20337	44.9012	0	0	778.562	MPV17	Normal_vs_GBM	TRUE	UP	FALSE
1.40581	4.64335	48.548	0	0	881.401	CAD	Normal_vs_GBM	TRUE	UP	FALSE
1.71576	4.80186	63.4476	0	0	1309.5	ATRAID	Normal_vs_GBM	TRUE	UP	FALSE
3.48891	-3.97419	49.0398	0	0	895.8	TCF23	Normal_vs_GBM	TRUE	UP	FALSE
-1.6413	3.03357	-98.5552	0	0	2262.24	MEMO1	Normal_vs_GBM	TRUE	DOWN	FALSE
-1.60292	3.71004	-47.1293	0	0	841.328	KHK	Normal_vs_GBM	TRUE	DOWN	FALSE
-3.37773	0.905852	-86.7388	0	0	1956.71	ENSG00000272056	Normal_vs_GBM	TRUE	DOWN	FALSE
-2.12056	6.62011	-60.246	0	0	1217.39	MAPRE3	Normal_vs_GBM	TRUE	DOWN	FALSE
3.77934	-1.4	103.994	0	0	2397.05	CENPA	Normal_vs_GBM	TRUE	UP	FALSE
1.50842	4.45751	70.0215	0	0	1496.95	SLC35F6	Normal_vs_GBM	TRUE	UP	FALSE
-2.91668	0.972676	-68.1846	0	0	1445.15	ENSG00000268412	Normal_vs_GBM	TRUE	DOWN	FALSE
1.25042	4.18393	58.8979	0	0	1178.56	ASXL2	Normal_vs_GBM	TRUE	UP	FALSE
-5.00008	0.340184	-75.1905	0	0	1642.31	ENSG00000224220	Normal_vs_GBM	TRUE	DOWN	FALSE
-0.985678	3.67552	-43.7886	0	0	747.646	DNAJC27	Normal_vs_GBM	TRUE	DOWN	FALSE
-1.30074	4.9661	-58.3155	0	0	1161.78	CENPO	Normal_vs_GBM	TRUE	DOWN	FALSE
-6.29559	1.76962	-116.129	0	0	2684.18	ENSG00000276087	Normal_vs_GBM	TRUE	DOWN	FALSE
-1.38604	3.86552	-64.5391	0	0	1340.87	FAM228B	Normal_vs_GBM	TRUE	DOWN	FALSE
1.94391	-1.01204	64.4383	0	0	1338.17	PFN4	Normal_vs_GBM	TRUE	UP	FALSE
2.13843	1.96463	76.5328	0	0	1679.39	TP53I3	Normal_vs_GBM	TRUE	UP	FALSE
1.1631	4.28861	45.5857	0	0	797.722	SF3B6	Normal_vs_GBM	TRUE	UP	FALSE
2.80754	3.33222	65.0832	0	0	1356.36	EMILIN1	Normal_vs_GBM	TRUE	UP	FALSE
1.78067	3.15184	110.003	0	0	2541.66	SLC30A6	Normal_vs_GBM	TRUE	UP	FALSE
1.61213	0.446252	52.2799	0	0	988.221	NLRC4	Normal_vs_GBM	TRUE	UP	FALSE
1.93085	2.27019	116.589	0	0	2695.14	TTC27	Normal_vs_GBM	TRUE	UP	FALSE
1.98706	1.91876	49.2182	0	0	900.509	GPR75	Normal_vs_GBM	TRUE	UP	FALSE
1.50363	0.255362	49.1389	0	0	898.447	CHAC2	Normal_vs_GBM	TRUE	UP	FALSE
-2.2814	0.145442	-54.8479	0	0	1062.25	ENSG00000238165	Normal_vs_GBM	TRUE	DOWN	FALSE
-1.14152	5.87632	-45.4006	0	0	792.52	FBXO11	Normal_vs_GBM	TRUE	DOWN	FALSE
-2.39687	3.1372	-59.454	0	0	1194.83	RPL18AP6	Normal_vs_GBM	TRUE	DOWN	FALSE
-5.3431	6.48759	-57.5353	0	0	1139.44	BCYRN1	Normal_vs_GBM	TRUE	DOWN	FALSE
-10.6838	3.3264	-193.492	0	0	4154.49	ENSG00000273269	Normal_vs_GBM	TRUE	DOWN	FALSE
-2.55412	-2.90884	-55.3574	0	0	1076.98	ENSG00000272814	Normal_vs_GBM	TRUE	DOWN	FALSE
-2.19539	0.436693	-52.4524	0	0	993.37	MCFD2-AS1	Normal_vs_GBM	TRUE	DOWN	FALSE
-1.61988	4.10665	-43.3671	0	0	735.96	PIGF	Normal_vs_GBM	TRUE	DOWN	FALSE
2.51264	2.11627	108.043	0	0	2494.95	SRBD1	Normal_vs_GBM	TRUE	UP	FALSE
-7.23542	4.33838	-78.5544	0	0	1735.37	SLC3A1	Normal_vs_GBM	TRUE	DOWN	FALSE
-1.97676	5.67523	-89.4003	0	0	2026.88	PPM1B	Normal_vs_GBM	TRUE	DOWN	FALSE
1.76491	3.77018	99.3574	0	0	2282.27	THADA	Normal_vs_GBM	TRUE	UP	FALSE
-1.85302	-0.471569	-52.025	0	0	981.14	ENSG00000234936	Normal_vs_GBM	TRUE	DOWN	FALSE
2.23905	-2.07478	43.8885	0	0	750.741	LINC01126	Normal_vs_GBM	TRUE	UP	FALSE
3.54017	-2.95691	64.7353	0	0	1346.7	LOC107985876	Normal_vs_GBM	TRUE	UP	FALSE
-4.60702	-1.08211	-74.5561	0	0	1624.65	ENSG00000273090	Normal_vs_GBM	TRUE	DOWN	FALSE
-8.36884	0.550254	-140.832	0	0	3216.2	ENSG00000279519	Normal_vs_GBM	TRUE	DOWN	FALSE
0.755323	4.10415	44.1396	0	0	757.3	GPATCH11	Normal_vs_GBM	TRUE	UP	FALSE
1.22934	5.35507	56.991	0	0	1123.62	EIF2AK2	Normal_vs_GBM	TRUE	UP	FALSE
-3.19822	2.25858	-97.9162	0	0	2246.15	ENSG00000272054	Normal_vs_GBM	TRUE	DOWN	FALSE
1.89021	4.18028	73.6601	0	0	1599.36	PRKD3	Normal_vs_GBM	TRUE	UP	FALSE
-3.39021	3.83266	-46.5365	0	0	824.729	FKBP1B	Normal_vs_GBM	TRUE	DOWN	FALSE
-2.6395	-1.31764	-61.8189	0	0	1263.09	ENSG00000225402	Normal_vs_GBM	TRUE	DOWN	FALSE
0.968586	4.53583	50.1826	0	0	927.953	HNRNPLL	Normal_vs_GBM	TRUE	UP	FALSE
2.02061	1.84918	51.3965	0	0	962.731	GALM	Normal_vs_GBM	TRUE	UP	FALSE
1.62273	2.54787	101.804	0	0	2343.15	GEMIN6	Normal_vs_GBM	TRUE	UP	FALSE
[truncated: 25,994 more rows]

## Sheet: Table S2
Differential expression analysis: LGG vs GBM (TCGA GBMLGG, limma-voom)
logFC	AveExpr	t	P.Value	adj.P.Val	B	gene	comparison	significant	direction	npy_panel
5.07924	-3.07358	72.8886	0	0	875.006	POTEE	LGG_vs_GBM	TRUE	UP	FALSE
4.03436	-3.66285	61.5113	0	0	744.945	POTEI	LGG_vs_GBM	TRUE	UP	FALSE
3.93361	-1.75275	64.1945	0	0	777.086	ENSG00000228328	LGG_vs_GBM	TRUE	UP	FALSE
3.63009	-1.25874	62.076	0	0	751.932	PSMD2P1	LGG_vs_GBM	TRUE	UP	FALSE
3.83692	-1.3978	65.2934	0	0	789.991	ENSG00000248180	LGG_vs_GBM	TRUE	UP	FALSE
4.28837	-1.99327	65.214	0	0	788.992	ENSG00000249210	LGG_vs_GBM	TRUE	UP	FALSE
3.90836	-2.3527	61.3249	0	0	742.764	ENSG00000282978	LGG_vs_GBM	TRUE	UP	FALSE
3.04518	-2.18848	60.2176	0	0	729.308	ENSG00000235957	LGG_vs_GBM	TRUE	UP	FALSE
4.48398	-1.58751	59.457	0	0	719.998	ENSG00000236876	LGG_vs_GBM	TRUE	UP	FALSE
3.79923	-2.03452	58.2318	0	0	704.761	TUBAP14	LGG_vs_GBM	TRUE	UP	FALSE
3.36504	0.625713	58.1953	0	0	704.432	ENSG00000235587	LGG_vs_GBM	TRUE	UP	FALSE
3.90692	-3.47017	57.9977	0	1.83798e-307	701.754	HSPA8P7	LGG_vs_GBM	TRUE	UP	FALSE
4.72698	-2.16016	57.9312	0	3.75219e-307	700.985	ENSG00000188765	LGG_vs_GBM	TRUE	UP	FALSE
3.7291	-1.593	57.9286	0	3.75219e-307	701.001	ENSG00000256356	LGG_vs_GBM	TRUE	UP	FALSE
3.30829	-1.28322	57.5873	0	2.55239e-305	696.74	ENSG00000236603	LGG_vs_GBM	TRUE	UP	FALSE
3.15911	-0.823466	57.415	1.41289e-307	2.09664e-304	694.596	RPL5P4	LGG_vs_GBM	TRUE	UP	FALSE
3.85539	-3.48439	57.2573	1.03454e-306	1.44489e-303	692.455	POTEJ	LGG_vs_GBM	TRUE	UP	FALSE
3.40998	0.203071	56.9394	5.76363e-305	7.60255e-302	688.626	RPL5P34	LGG_vs_GBM	TRUE	UP	FALSE
2.29435	-0.783423	56.5431	8.82348e-303	1.10261e-299	683.571	HSP90B2P	LGG_vs_GBM	TRUE	UP	FALSE
4.27877	-1.92932	56.0342	5.79991e-300	6.88537e-297	677.025	ENSG00000248415	LGG_vs_GBM	TRUE	UP	FALSE
3.33535	-2.14751	55.9324	2.1308e-299	2.40913e-296	675.718	ENSG00000241478	LGG_vs_GBM	TRUE	UP	FALSE
3.86184	-3.49731	55.865	5.05082e-299	5.45098e-296	674.789	ENSG00000238084	LGG_vs_GBM	TRUE	UP	FALSE
2.74874	-0.885294	55.8456	6.47153e-299	6.68059e-296	674.677	XRCC6P2	LGG_vs_GBM	TRUE	UP	FALSE
2.522	-1.09799	55.604	1.43206e-297	1.41672e-294	671.576	ENSG00000128692	LGG_vs_GBM	TRUE	UP	FALSE
4.19544	-4.02009	55.5099	4.79535e-297	4.55424e-294	670.233	ENSG00000231313	LGG_vs_GBM	TRUE	UP	FALSE
3.52971	-2.50267	55.4776	7.26142e-297	6.63107e-294	669.872	ENSG00000215482	LGG_vs_GBM	TRUE	UP	FALSE
3.53696	-2.119	55.2187	2.03148e-295	1.78643e-292	666.572	SEPTIN7P6	LGG_vs_GBM	TRUE	UP	FALSE
3.45985	-0.95114	54.9842	4.18365e-294	3.54759e-291	663.61	ENSG00000217094	LGG_vs_GBM	TRUE	UP	FALSE
4.05763	-3.95341	54.9701	5.01842e-294	4.10871e-291	663.294	RPL27P1	LGG_vs_GBM	TRUE	UP	FALSE
4.6718	-2.53561	54.8685	1.86368e-293	1.47498e-290	662.035	ENSG00000253676	LGG_vs_GBM	TRUE	UP	FALSE
5.0973	-3.71675	54.6791	2.16026e-292	1.65455e-289	659.567	ENSG00000259079	LGG_vs_GBM	TRUE	UP	FALSE
3.66339	-3.51168	54.5087	1.96623e-291	1.45888e-288	657.344	ENSG00000214552	LGG_vs_GBM	TRUE	UP	FALSE
3.07769	-2.06085	54.4849	2.67845e-291	1.92711e-288	657.107	ENSG00000230457	LGG_vs_GBM	TRUE	UP	FALSE
3.78666	-3.64452	54.3992	8.14355e-291	5.68683e-288	655.924	CYCSP3	LGG_vs_GBM	TRUE	UP	FALSE
4.64602	-3.05805	54.3453	1.64072e-290	1.11302e-287	655.255	ENSG00000169253	LGG_vs_GBM	TRUE	UP	FALSE
4.41952	-2.90238	54.3178	2.34576e-290	1.5471e-287	654.899	ENSG00000196656	LGG_vs_GBM	TRUE	UP	FALSE
3.84193	-3.9645	53.8629	8.77137e-288	5.62861e-285	648.944	ENSG00000186743	LGG_vs_GBM	TRUE	UP	FALSE
3.57836	0.474202	53.7419	4.25958e-287	2.66145e-284	647.517	TMSB4XP4	LGG_vs_GBM	TRUE	UP	FALSE
4.08367	-2.83572	53.7073	6.69314e-287	4.07475e-284	646.955	ENSG00000214144	LGG_vs_GBM	TRUE	UP	FALSE
3.27901	-2.3035	53.2448	2.86419e-284	1.70011e-281	640.934	ENSG00000260747	LGG_vs_GBM	TRUE	UP	FALSE
3.8083	-4.03297	53.1759	7.07919e-284	4.09954e-281	639.963	RACK1P1	LGG_vs_GBM	TRUE	UP	FALSE
2.91387	-2.32826	52.6801	4.84418e-281	2.73846e-278	633.513	ENSG00000226284	LGG_vs_GBM	TRUE	UP	FALSE
2.74941	0.305391	52.6617	6.17716e-281	3.4108e-278	633.34	ENSG00000213763	LGG_vs_GBM	TRUE	UP	FALSE
3.89215	-0.226681	52.5745	1.95574e-280	1.05534e-277	632.186	ENSG00000235363	LGG_vs_GBM	TRUE	UP	FALSE
2.34827	-0.610458	52.4195	1.51809e-279	8.00978e-277	630.132	ENSG00000251495	LGG_vs_GBM	TRUE	UP	FALSE
3.16429	-1.14465	52.4143	1.62526e-279	8.38881e-277	630.052	ENSG00000248626	LGG_vs_GBM	TRUE	UP	FALSE
3.62076	-3.35272	52.3705	2.90267e-279	1.46634e-276	629.383	ENSG00000234036	LGG_vs_GBM	TRUE	UP	FALSE
3.36567	-1.35797	52.3541	3.60788e-279	1.78462e-276	629.248	ENSG00000216624	LGG_vs_GBM	TRUE	UP	FALSE
2.90244	-0.00117734	51.9323	9.72049e-277	4.71007e-274	623.683	EIF4A1P10	LGG_vs_GBM	TRUE	UP	FALSE
3.28373	-3.13287	51.589	9.39024e-275	4.45905e-272	619.02	ENSG00000228169	LGG_vs_GBM	TRUE	UP	FALSE
3.42229	-3.79076	51.5704	1.20284e-274	5.59982e-272	618.754	ENSG00000183022	LGG_vs_GBM	TRUE	UP	FALSE
3.40468	-2.61258	51.3312	2.93475e-273	1.33999e-270	615.606	RPL15P18	LGG_vs_GBM	TRUE	UP	FALSE
3.25491	-2.08655	51.2955	4.73079e-273	2.11931e-270	615.154	RPS15AP11	LGG_vs_GBM	TRUE	UP	FALSE
3.36814	-2.56572	51.1656	2.69049e-272	1.18297e-269	613.396	ENSG00000266920	LGG_vs_GBM	TRUE	UP	FALSE
2.81518	-1.49335	50.8598	1.6242e-270	7.01151e-268	609.345	ENSG00000228218	LGG_vs_GBM	TRUE	UP	FALSE
3.37235	-1.97096	50.8473	1.92148e-270	8.14672e-268	609.16	ENSG00000236480	LGG_vs_GBM	TRUE	UP	FALSE
3.64345	-3.98763	50.8043	3.42204e-270	1.42543e-267	608.515	ENSG00000236739	LGG_vs_GBM	TRUE	UP	FALSE
2.35087	-1.11215	50.7942	3.9177e-270	1.60376e-267	608.475	HNRNPKP2	LGG_vs_GBM	TRUE	UP	FALSE
3.24891	-3.4562	50.7751	5.0667e-270	2.03896e-267	608.134	ENSG00000215284	LGG_vs_GBM	TRUE	UP	FALSE
2.98561	-0.868847	50.5281	1.40629e-268	5.56492e-266	604.902	ENSG00000237350	LGG_vs_GBM	TRUE	UP	FALSE
2.78003	-2.24292	50.5146	1.68618e-268	6.5631e-266	604.684	RBBP4P2	LGG_vs_GBM	TRUE	UP	FALSE
3.52245	-3.61308	50.4703	3.06182e-268	1.17253e-265	604.04	RPL12P6	LGG_vs_GBM	TRUE	UP	FALSE
3.74527	-3.36548	50.4649	3.293e-268	1.24104e-265	603.977	ENSG00000230593	LGG_vs_GBM	TRUE	UP	FALSE
3.14458	-0.805785	50.2786	4.06359e-267	1.50753e-264	601.542	ENSG00000218582	LGG_vs_GBM	TRUE	UP	FALSE
2.56608	-0.426246	50.1758	1.62887e-266	5.94989e-264	600.158	EIF3CL	LGG_vs_GBM	TRUE	UP	FALSE
3.64926	-3.71028	50.0782	6.09535e-266	2.19276e-263	598.755	ENSG00000232389	LGG_vs_GBM	TRUE	UP	FALSE
3.66705	-3.58734	50.0379	1.05177e-265	3.72719e-263	598.214	RPL27P11	LGG_vs_GBM	TRUE	UP	FALSE
-4.50261	-3.88695	-49.8787	9.07951e-265	3.17022e-262	596.02	ENSG00000210195	LGG_vs_GBM	TRUE	DOWN	FALSE
3.31655	-1.5522	49.8163	2.11354e-264	7.27274e-262	595.281	ENSG00000185607	LGG_vs_GBM	TRUE	UP	FALSE
2.53554	0.0707197	49.5597	6.88425e-263	2.33504e-260	591.816	HNRNPKP4	LGG_vs_GBM	TRUE	UP	FALSE
2.78899	0.0701411	49.3752	8.47015e-262	2.83249e-259	589.308	RPL41P2	LGG_vs_GBM	TRUE	UP	FALSE
3.22695	-2.48236	49.2048	8.62792e-261	2.84518e-258	586.948	RPL31P49	LGG_vs_GBM	TRUE	UP	FALSE
3.28152	-0.3342	49.0651	5.8037e-260	1.88763e-257	585.085	RPSAP12	LGG_vs_GBM	TRUE	UP	FALSE
3.24653	-3.71046	49.046	7.52894e-260	2.41567e-257	584.747	ENSG00000215057	LGG_vs_GBM	TRUE	UP	FALSE
3.29574	-2.03134	48.9131	4.62506e-259	1.46417e-256	582.988	ENSG00000240036	LGG_vs_GBM	TRUE	UP	FALSE
3.11526	0.443506	48.887	6.61179e-259	2.06558e-256	582.648	EEF1A1P4	LGG_vs_GBM	TRUE	UP	FALSE
2.72776	-1.50278	48.8731	7.99572e-259	2.46548e-256	582.455	ENSG00000224415	LGG_vs_GBM	TRUE	UP	FALSE
2.89972	-1.18395	48.8253	1.5371e-258	4.67891e-256	581.807	ENSG00000178458	LGG_vs_GBM	TRUE	UP	FALSE
2.95476	2.25764	48.6026	3.24247e-257	9.74506e-255	578.7	ENSG00000235655	LGG_vs_GBM	TRUE	UP	FALSE
3.51167	0.170817	48.4253	3.69154e-256	1.0956e-253	576.33	ENSG00000234664	LGG_vs_GBM	TRUE	UP	FALSE
3.32326	-2.36438	48.3375	1.23313e-255	3.61458e-253	575.1	ENSG00000261559	LGG_vs_GBM	TRUE	UP	FALSE
4.13264	-2.84582	48.2353	5.0276e-255	1.45574e-252	573.684	ENSG00000251593	LGG_vs_GBM	TRUE	UP	FALSE
3.81753	-2.30542	48.2335	5.15087e-255	1.47346e-252	573.672	RPS19P1	LGG_vs_GBM	TRUE	UP	FALSE
3.57394	-3.71356	48.2058	7.53987e-255	2.13118e-252	573.259	ENSG00000261549	LGG_vs_GBM	TRUE	UP	FALSE
2.96317	-3.30278	48.1798	1.07809e-254	3.01143e-252	572.903	ENSG00000250536	LGG_vs_GBM	TRUE	UP	FALSE
3.29965	-1.7303	48.1397	1.87172e-254	5.16747e-252	572.4	RPS15AP19	LGG_vs_GBM	TRUE	UP	FALSE
2.5608	-1.55364	48.0003	1.27705e-253	3.48517e-251	570.487	ENSG00000240463	LGG_vs_GBM	TRUE	UP	FALSE
3.2905	-0.898668	47.9368	3.06671e-253	8.2742e-251	569.617	ENSG00000224550	LGG_vs_GBM	TRUE	UP	FALSE
3.48346	-2.52109	47.877	6.99646e-253	1.86648e-250	568.763	RPL22P2	LGG_vs_GBM	TRUE	UP	FALSE
3.32983	-1.60822	47.7697	3.07715e-252	8.11787e-250	567.306	ENSG00000239559	LGG_vs_GBM	TRUE	UP	FALSE
3.3832	-0.504745	47.5879	3.79454e-251	9.90041e-249	564.804	ENSG00000234782	LGG_vs_GBM	TRUE	UP	FALSE
3.52507	-3.39488	47.5667	5.08769e-251	1.31301e-248	564.463	RPL26P36	LGG_vs_GBM	TRUE	UP	FALSE
3.79255	-3.22684	47.5126	1.07532e-250	2.7453e-248	563.721	ENSG00000184612	LGG_vs_GBM	TRUE	UP	FALSE
3.20987	-2.80028	47.246	4.32816e-249	1.09323e-246	560.037	ENSG00000259032	LGG_vs_GBM	TRUE	UP	FALSE
3.34156	-3.66913	47.2056	7.57866e-249	1.89411e-246	559.459	ENSG00000250568	LGG_vs_GBM	TRUE	UP	FALSE
2.4344	-1.51732	47.0025	1.2729e-247	3.14817e-245	556.69	RPS4XP6	LGG_vs_GBM	TRUE	UP	FALSE
3.15583	-3.65482	46.935	3.25555e-247	7.96872e-245	555.704	ENSG00000213772	LGG_vs_GBM	TRUE	UP	FALSE
2.51013	0.404192	46.893	5.84302e-247	1.41562e-244	555.159	RPS11P5	LGG_vs_GBM	TRUE	UP	FALSE
3.11698	-2.21962	46.7512	4.20454e-246	1.00837e-243	553.185	RPS2P8	LGG_vs_GBM	TRUE	UP	FALSE
3.6541	-3.19211	46.6547	1.61598e-245	3.83682e-243	551.819	ENSG00000231169	LGG_vs_GBM	TRUE	UP	FALSE
5.76851	-3.67973	46.6381	2.0859e-245	4.90352e-243	551.572	ENSG00000280800	LGG_vs_GBM	TRUE	UP	FALSE
2.68389	-1.55287	46.6323	2.20862e-245	5.14111e-243	551.539	ENSG00000249565	LGG_vs_GBM	TRUE	UP	FALSE
3.33063	-2.41788	46.5832	4.37925e-245	1.00948e-242	550.839	ENSG00000237668	LGG_vs_GBM	TRUE	UP	FALSE
2.25	-0.757452	46.5706	5.21776e-245	1.19121e-242	550.683	ENSG00000249485	LGG_vs_GBM	TRUE	UP	FALSE
3.35453	-2.95305	46.44	3.2317e-244	7.30765e-242	548.83	ENSG00000204434	LGG_vs_GBM	TRUE	UP	FALSE
3.38709	-3.24759	46.4134	4.68701e-244	1.04985e-241	548.454	POTEF	LGG_vs_GBM	TRUE	UP	FALSE
3.09902	-1.87045	46.3942	6.13129e-244	1.36052e-241	548.215	RPS6P1	LGG_vs_GBM	TRUE	UP	FALSE
3.25453	-2.14148	46.3206	1.71536e-243	3.7711e-241	547.183	RPS2P4	LGG_vs_GBM	TRUE	UP	FALSE
3.41289	-3.91556	46.2956	2.43585e-243	5.3059e-241	546.796	SDCBPP3	LGG_vs_GBM	TRUE	UP	FALSE
2.84028	-2.72742	46.2348	5.69668e-243	1.2296e-240	545.971	ENSG00000218502	LGG_vs_GBM	TRUE	UP	FALSE
2.94268	-0.880086	46.0817	4.86261e-242	1.04012e-239	543.852	RPSAP15	LGG_vs_GBM	TRUE	UP	FALSE
3.11772	-3.4787	45.9425	3.42813e-241	7.26733e-239	541.863	ENSG00000238165	LGG_vs_GBM	TRUE	UP	FALSE
2.84917	-1.8058	45.9259	4.32311e-241	9.0835e-239	541.665	ENSG00000231369	LGG_vs_GBM	TRUE	UP	FALSE
3.18998	-3.72663	45.8272	1.72825e-240	3.59945e-238	540.244	ENSG00000225536	LGG_vs_GBM	TRUE	UP	FALSE
2.53292	-0.556446	45.7292	6.85405e-240	1.41509e-237	538.906	RPL9P7	LGG_vs_GBM	TRUE	UP	FALSE
3.43642	-3.56514	45.643	2.3012e-239	4.71011e-237	537.665	ENSG00000234004	LGG_vs_GBM	TRUE	UP	FALSE
2.68745	-1.59261	45.5141	1.41202e-238	2.86543e-236	535.885	EIF4A1P2	LGG_vs_GBM	TRUE	UP	FALSE
3.2511	-2.22975	45.4925	1.91361e-238	3.8504e-236	535.574	ENSG00000213406	LGG_vs_GBM	TRUE	UP	FALSE
2.97466	-1.42319	45.4155	5.67002e-238	1.13129e-235	534.497	RPS2P20	LGG_vs_GBM	TRUE	UP	FALSE
3.23096	-3.60301	45.3622	1.20153e-237	2.37732e-235	533.713	RPL34P5	LGG_vs_GBM	TRUE	UP	FALSE
3.22922	-2.86403	45.2639	4.80355e-237	9.42568e-235	532.342	RPL9P3	LGG_vs_GBM	TRUE	UP	FALSE
2.2112	1.51429	45.2199	8.94689e-237	1.7412e-234	531.689	ENSG00000249353	LGG_vs_GBM	TRUE	UP	FALSE
3.38544	-0.271076	45.1719	1.76114e-236	3.39957e-234	531.056	EEF1A1P35	LGG_vs_GBM	TRUE	UP	FALSE
2.40137	-0.596595	45.1162	3.86942e-236	7.409e-234	530.274	ENSG00000240489	LGG_vs_GBM	TRUE	UP	FALSE
3.26615	-2.03268	45.0882	5.74476e-236	1.09118e-233	529.879	RPL9P32	LGG_vs_GBM	TRUE	UP	FALSE
2.91084	-3.04228	45.0834	6.15042e-236	1.15896e-233	529.792	ENSG00000243498	LGG_vs_GBM	TRUE	UP	FALSE
3.21615	-1.79173	44.9977	2.0642e-235	3.85908e-233	528.604	ENSG00000234589	LGG_vs_GBM	TRUE	UP	FALSE
3.15568	-2.02033	44.9816	2.59462e-235	4.81281e-233	528.373	ENSG00000240695	LGG_vs_GBM	TRUE	UP	FALSE
2.87767	-2.73738	44.9048	7.69184e-235	1.41572e-232	527.276	ENSG00000213352	LGG_vs_GBM	TRUE	UP	FALSE
2.97773	-0.827742	44.858	1.49176e-234	2.72453e-232	526.627	ENSG00000261557	LGG_vs_GBM	TRUE	UP	FALSE
2.54375	-1.40641	44.8358	2.04322e-234	3.70322e-232	526.315	ENSG00000241547	LGG_vs_GBM	TRUE	UP	FALSE
3.80779	-1.81478	44.7122	1.17659e-233	2.11634e-231	524.565	ENSG00000234268	LGG_vs_GBM	TRUE	UP	FALSE
2.53411	-1.93576	44.4903	2.74162e-232	4.8943e-230	521.42	EIF4A1P4	LGG_vs_GBM	TRUE	UP	FALSE
2.25508	-1.67495	44.4435	5.32931e-232	9.44282e-230	520.757	RPL12P12	LGG_vs_GBM	TRUE	UP	FALSE
3.30218	-3.90006	44.3565	1.83388e-231	3.22532e-229	519.493	RPS13P8	LGG_vs_GBM	TRUE	UP	FALSE
3.29617	-3.55196	44.3394	2.34168e-231	4.08812e-229	519.254	ENSG00000213216	LGG_vs_GBM	TRUE	UP	FALSE
5.18574	-3.76544	44.2365	1.01371e-230	1.75682e-228	517.8	ENSG00000272196	LGG_vs_GBM	TRUE	UP	FALSE
3.40947	-1.99523	44.1163	5.5988e-230	9.63278e-228	516.106	RPL34P18	LGG_vs_GBM	TRUE	UP	FALSE
2.71733	-2.60559	44.0747	1.01291e-229	1.73018e-227	515.507	RPS4XP1	LGG_vs_GBM	TRUE	UP	FALSE
3.60228	-2.70557	44.0409	1.6408e-229	2.78269e-227	515.023	LOC100288073	LGG_vs_GBM	TRUE	UP	FALSE
3.46015	-3.06033	44.008	2.61924e-229	4.41054e-227	514.552	ENSG00000228499	LGG_vs_GBM	TRUE	UP	FALSE
3.76365	-3.67195	43.9595	5.23073e-229	8.746e-227	513.856	PPIAP51	LGG_vs_GBM	TRUE	UP	FALSE
2.69933	-1.84806	43.9414	6.77146e-229	1.1243e-226	513.617	ENSG00000073905	LGG_vs_GBM	TRUE	UP	FALSE
3.37628	-3.57046	43.8966	1.28383e-228	2.1168e-226	512.958	ENSG00000237676	LGG_vs_GBM	TRUE	UP	FALSE
2.65256	-0.658302	43.8907	1.39582e-228	2.28558e-226	512.888	ENSG00000226396	LGG_vs_GBM	TRUE	UP	FALSE
2.86263	-2.9648	43.8445	2.69947e-228	4.38996e-226	512.222	ENSG00000282886	LGG_vs_GBM	TRUE	UP	FALSE
3.88117	-3.36423	43.8309	3.28122e-228	5.29973e-226	512.026	RPL10P12	LGG_vs_GBM	TRUE	UP	FALSE
3.12483	-3.24414	43.8048	4.76013e-228	7.63647e-226	511.652	ENSG00000249026	LGG_vs_GBM	TRUE	UP	FALSE
2.95411	-0.529908	43.7989	5.17575e-228	8.24751e-226	511.576	RPL24P8	LGG_vs_GBM	TRUE	UP	FALSE
2.84838	-2.80388	43.7036	2.02047e-227	3.19813e-225	510.215	RPS7P3	LGG_vs_GBM	TRUE	UP	FALSE
2.14755	-1.79657	43.6632	3.60069e-227	5.66166e-225	509.648	CAP1P2	LGG_vs_GBM	TRUE	UP	FALSE
3.17341	-3.05211	43.5961	9.3945e-227	1.46746e-224	508.677	RPS15P7	LGG_vs_GBM	TRUE	UP	FALSE
2.6861	1.04158	43.4926	4.13351e-226	6.4145e-224	507.156	TUBAP2	LGG_vs_GBM	TRUE	UP	FALSE
4.03077	-2.36819	43.4208	1.15582e-225	1.78199e-223	506.179	ENSG00000176857	LGG_vs_GBM	TRUE	UP	FALSE
2.55621	-2.06825	43.4046	1.45688e-225	2.23165e-223	505.951	ENSG00000233859	LGG_vs_GBM	TRUE	UP	FALSE
3.06989	-3.80353	43.3523	3.08381e-225	4.69352e-223	505.18	ATP5F1CP1	LGG_vs_GBM	TRUE	UP	FALSE
2.99047	-2.60983	43.2605	1.14998e-224	1.73911e-222	503.882	ENSG00000250321	LGG_vs_GBM	TRUE	UP	FALSE
3.39899	-1.96587	43.2497	1.34213e-224	2.01685e-222	503.733	GLULP4	LGG_vs_GBM	TRUE	UP	FALSE
2.23516	-0.778819	43.2378	1.59254e-224	2.37809e-222	503.554	ENSG00000224858	LGG_vs_GBM	TRUE	UP	FALSE
5.33727	-3.66077	43.2181	2.15103e-224	3.192e-222	503.254	ENSG00000203812	LGG_vs_GBM	TRUE	UP	FALSE
2.72129	-3.10065	43.1019	1.11929e-223	1.65063e-221	501.602	ENSG00000237842	LGG_vs_GBM	TRUE	UP	FALSE
3.15818	-2.67787	42.9931	5.34783e-223	7.83787e-221	500.047	RPL7AP31	LGG_vs_GBM	TRUE	UP	FALSE
2.84905	-3.56027	42.92	1.52927e-222	2.22757e-220	498.985	ENSG00000233347	LGG_vs_GBM	TRUE	UP	FALSE
2.70262	-1.03001	42.844	4.56161e-222	6.60404e-220	497.905	EEF1A1P25	LGG_vs_GBM	TRUE	UP	FALSE
1.65335	5.14773	42.84	4.83312e-222	6.95471e-220	497.491	H3-3A	LGG_vs_GBM	TRUE	UP	FALSE
2.94897	-3.08683	42.8372	5.0313e-222	7.19627e-220	497.803	RPS4XP17	LGG_vs_GBM	TRUE	UP	FALSE
3.21459	-2.82486	42.7219	2.6447e-221	3.76007e-219	496.149	ENSG00000268034	LGG_vs_GBM	TRUE	UP	FALSE
2.59443	-2.43881	42.6185	1.17357e-220	1.65857e-218	494.665	ENSG00000258477	LGG_vs_GBM	TRUE	UP	FALSE
2.57002	-2.34447	42.6025	1.47702e-220	2.07509e-218	494.436	ENSG00000224993	LGG_vs_GBM	TRUE	UP	FALSE
2.40247	-1.10361	42.5851	1.9003e-220	2.65405e-218	494.18	RPL7AP11	LGG_vs_GBM	TRUE	UP	FALSE
2.83112	-2.89069	42.4509	1.31511e-219	1.826e-217	492.247	ENSG00000249774	LGG_vs_GBM	TRUE	UP	FALSE
2.85898	-0.301417	42.4118	2.31225e-219	3.19184e-217	491.668	RPL35P5	LGG_vs_GBM	TRUE	UP	FALSE
2.33042	-1.36626	42.3695	4.26356e-219	5.85143e-217	491.075	ENSG00000229944	LGG_vs_GBM	TRUE	UP	FALSE
2.62642	-1.92184	42.3477	5.83981e-219	7.96866e-217	490.764	ENSG00000226666	LGG_vs_GBM	TRUE	UP	FALSE
3.3275	-1.08473	42.2181	3.80092e-218	5.15687e-216	488.886	RPS3P4	LGG_vs_GBM	TRUE	UP	FALSE
3.71187	1.38579	42.1925	5.6982e-218	7.68707e-216	488.395	CYTOR	LGG_vs_GBM	TRUE	UP	FALSE
2.41707	-0.58973	42.1882	5.85622e-218	7.8556e-216	488.445	ENSG00000260290	LGG_vs_GBM	TRUE	UP	FALSE
2.54229	-2.8858	42.1379	1.21125e-217	1.61566e-215	487.73	ENSG00000234801	LGG_vs_GBM	TRUE	UP	FALSE
2.8071	-2.16043	42.1366	1.23368e-217	1.63639e-215	487.717	ENSG00000226085	LGG_vs_GBM	TRUE	UP	FALSE
2.77268	-1.09539	42.1315	1.32808e-217	1.75182e-215	487.636	RPS18P2	LGG_vs_GBM	TRUE	UP	FALSE
2.98875	-3.26678	42.1001	2.09373e-217	2.74648e-215	487.18	RPL5P11	LGG_vs_GBM	TRUE	UP	FALSE
3.12144	-2.94787	42.0863	2.55425e-217	3.33218e-215	486.985	ENSG00000225674	LGG_vs_GBM	TRUE	UP	FALSE
2.8055	-3.09485	42.0682	3.32349e-217	4.312e-215	486.72	ENSG00000226701	LGG_vs_GBM	TRUE	UP	FALSE
2.46066	-1.60471	41.9857	1.09689e-216	1.41541e-214	485.532	ENSG00000242262	LGG_vs_GBM	TRUE	UP	FALSE
2.65498	-2.16023	41.9844	1.11697e-216	1.43353e-214	485.516	ENSG00000240914	LGG_vs_GBM	TRUE	UP	FALSE
2.09583	-1.73197	41.9771	1.24227e-216	1.58577e-214	485.408	PGAM4	LGG_vs_GBM	TRUE	UP	FALSE
2.48027	-1.34906	41.9731	1.31582e-216	1.67067e-214	485.348	ENSG00000215414	LGG_vs_GBM	TRUE	UP	FALSE
2.61502	-0.958062	41.9231	2.7136e-216	3.42708e-214	484.619	ENSG00000186076	LGG_vs_GBM	TRUE	UP	FALSE
1.38072	8.61246	41.9188	2.89006e-216	3.63062e-214	484.244	PPIA	LGG_vs_GBM	TRUE	UP	FALSE
2.88073	-3.63219	41.9007	3.75665e-216	4.69443e-214	484.293	ENSG00000263781	LGG_vs_GBM	TRUE	UP	FALSE
2.6277	-3.20177	41.8748	5.46769e-216	6.79683e-214	483.922	ENSG00000263846	LGG_vs_GBM	TRUE	UP	FALSE
3.29616	-3.40473	41.8626	6.52784e-216	8.07242e-214	483.745	ENSG00000256211	LGG_vs_GBM	TRUE	UP	FALSE
-1.53985	4.37033	-41.8264	1.10333e-215	1.35733e-213	482.951	ENSG00000254635	LGG_vs_GBM	TRUE	DOWN	FALSE
2.57972	-2.3924	41.8124	1.35114e-215	1.65361e-213	483.026	RPL23AP18	LGG_vs_GBM	TRUE	UP	FALSE
2.09622	-0.436865	41.8015	1.58165e-215	1.9258e-213	482.848	RPS6P25	LGG_vs_GBM	TRUE	UP	FALSE
3.26665	-2.6459	41.747	3.48822e-215	4.22555e-213	482.077	ENSG00000223361	LGG_vs_GBM	TRUE	UP	FALSE
-2.04046	4.2653	-41.6907	7.90165e-215	9.52329e-213	481.014	FRA10AC1	LGG_vs_GBM	TRUE	DOWN	FALSE
-3.24445	3.29731	-41.608	2.70335e-214	3.2417e-212	479.894	HMGN5	LGG_vs_GBM	TRUE	DOWN	FALSE
3.00182	-1.17237	41.5715	4.4547e-214	5.31497e-212	479.526	ENSG00000226243	LGG_vs_GBM	TRUE	UP	FALSE
3.64154	-1.9687	41.5619	5.12166e-214	6.08018e-212	479.395	RPSAP3	LGG_vs_GBM	TRUE	UP	FALSE
2.45341	-0.490869	41.5094	1.09826e-213	1.29731e-211	478.611	EEF1A1P10	LGG_vs_GBM	TRUE	UP	FALSE
3.07078	-3.44934	41.4396	3.03335e-213	3.56539e-211	477.612	ENSG00000226540	LGG_vs_GBM	TRUE	UP	FALSE
3.18144	-1.3057	41.4173	4.19305e-213	4.90422e-211	477.288	RPS10P3	LGG_vs_GBM	TRUE	UP	FALSE
2.22599	-0.783983	41.3869	6.52373e-213	7.59279e-211	476.837	H3-5	LGG_vs_GBM	TRUE	UP	FALSE
3.14409	-0.642555	41.3599	9.6562e-213	1.11731e-210	476.442	ENSG00000232368	LGG_vs_GBM	TRUE	UP	FALSE
2.68771	-3.32258	41.3597	9.69407e-213	1.11731e-210	476.451	ENSG00000234558	LGG_vs_GBM	TRUE	UP	FALSE
2.38131	-2.49139	41.3537	1.05676e-212	1.2121e-210	476.372	ENSG00000266282	LGG_vs_GBM	TRUE	UP	FALSE
2.99309	-2.94656	41.3522	1.08089e-212	1.23382e-210	476.346	RPL10P1	LGG_vs_GBM	TRUE	UP	FALSE
5.15094	-3.71828	41.3322	1.46997e-212	1.66993e-210	476.04	H4C15	LGG_vs_GBM	TRUE	UP	FALSE
-1.315	6.23429	-41.2882	2.74319e-212	3.10151e-210	475.002	RBM17	LGG_vs_GBM	TRUE	DOWN	FALSE
2.71103	-3.00193	41.1825	1.27871e-211	1.43888e-209	473.878	ENSG00000205100	LGG_vs_GBM	TRUE	UP	FALSE
2.82763	-3.29998	41.139	2.40824e-211	2.69712e-209	473.244	RPS10P5	LGG_vs_GBM	TRUE	UP	FALSE
2.65879	0.79992	41.122	3.0847e-211	3.4385e-209	472.935	ENSG00000226415	LGG_vs_GBM	TRUE	UP	FALSE
2.91941	-3.44712	41.1184	3.25369e-211	3.60992e-209	472.943	EIF4A1P7	LGG_vs_GBM	TRUE	UP	FALSE
2.65212	-2.45368	41.0864	5.18786e-211	5.72909e-209	472.483	ENSG00000105988	LGG_vs_GBM	TRUE	UP	FALSE
2.61486	-1.58643	41.0611	7.49992e-211	8.24401e-209	472.109	RPSAP19	LGG_vs_GBM	TRUE	UP	FALSE
3.22872	-1.18043	41.0467	9.25114e-211	1.01221e-208	471.895	EEF1A1P3	LGG_vs_GBM	TRUE	UP	FALSE
2.87009	-2.05131	41.0456	9.39955e-211	1.02373e-208	471.888	RAMACL	LGG_vs_GBM	TRUE	UP	FALSE
3.03206	-1.78769	40.978	2.52075e-210	2.73289e-208	470.901	ALDH7A1P1	LGG_vs_GBM	TRUE	UP	FALSE
2.41949	-0.834151	40.9677	2.92736e-210	3.15929e-208	470.737	ENSG00000219747	LGG_vs_GBM	TRUE	UP	FALSE
2.69744	-0.830747	40.9674	2.94071e-210	3.15934e-208	470.732	EEF1A1P14	LGG_vs_GBM	TRUE	UP	FALSE
3.00455	-2.3084	40.9155	6.27186e-210	6.70778e-208	469.993	ENSG00000231409	LGG_vs_GBM	TRUE	UP	FALSE
-1.44427	6.84551	-40.8634	1.34237e-209	1.42923e-207	468.812	ZMYND11	LGG_vs_GBM	TRUE	DOWN	FALSE
2.90155	-3.55678	40.8221	2.45172e-209	2.59872e-207	468.626	ENSG00000216657	LGG_vs_GBM	TRUE	UP	FALSE
2.76872	-2.61657	40.7944	3.6771e-209	3.88024e-207	468.227	RPL7AP60	LGG_vs_GBM	TRUE	UP	FALSE
1.97572	0.613375	40.7703	5.22589e-209	5.49019e-207	467.819	HSP90AB3P	LGG_vs_GBM	TRUE	UP	FALSE
2.73316	-2.89282	40.75	7.03222e-209	7.35533e-207	467.578	SYNCRIPP1	LGG_vs_GBM	TRUE	UP	FALSE
3.07453	-3.62881	40.704	1.37718e-208	1.43414e-206	466.903	HSP90B3P	LGG_vs_GBM	TRUE	UP	FALSE
2.73908	-2.04414	40.6707	2.23909e-208	2.32152e-206	466.421	RPL26P4	LGG_vs_GBM	TRUE	UP	FALSE
2.89864	-2.57444	40.6507	3.00213e-208	3.09911e-206	466.129	RPS8P9	LGG_vs_GBM	TRUE	UP	FALSE
-1.55317	6.59323	-40.6344	3.81154e-208	3.91763e-206	465.464	TRIM8	LGG_vs_GBM	TRUE	DOWN	FALSE
3.54112	1.53828	40.5422	1.51582e-207	1.5513e-205	464.391	ENSG00000226608	LGG_vs_GBM	TRUE	UP	FALSE
1.98486	0.366258	40.4875	3.26693e-207	3.32904e-205	463.693	ENSG00000127589	LGG_vs_GBM	TRUE	UP	FALSE
2.43233	-0.921633	40.3927	1.31055e-206	1.32976e-204	462.338	RPS10P15	LGG_vs_GBM	TRUE	UP	FALSE
2.91158	-2.69562	40.3871	1.42205e-206	1.43675e-204	462.276	RPS15AP24	LGG_vs_GBM	TRUE	UP	FALSE
2.90446	-3.21757	40.3815	1.54203e-206	1.55138e-204	462.193	ENSG00000228665	LGG_vs_GBM	TRUE	UP	FALSE
2.2704	-1.84492	40.3733	1.73905e-206	1.7422e-204	462.071	ENSG00000233588	LGG_vs_GBM	TRUE	UP	FALSE
2.65752	-1.68466	40.3583	2.16724e-206	2.16205e-204	461.849	ENSG00000242992	LGG_vs_GBM	TRUE	UP	FALSE
2.4472	-1.74017	40.3278	3.39137e-206	3.36909e-204	461.402	RPL13AP6	LGG_vs_GBM	TRUE	UP	FALSE
4.09414	-3.41793	40.3079	4.53808e-206	4.48948e-204	461.116	LINC01943	LGG_vs_GBM	TRUE	UP	FALSE
2.40552	-2.48474	40.2944	5.53237e-206	5.45042e-204	460.919	ENSG00000236811	LGG_vs_GBM	TRUE	UP	FALSE
2.32439	-0.0373269	40.2867	6.19176e-206	6.07484e-204	460.764	ENSG00000224411	LGG_vs_GBM	TRUE	UP	FALSE
2.21309	-0.373476	40.2788	6.95298e-206	6.7936e-204	460.658	EEF1A1P8	LGG_vs_GBM	TRUE	UP	FALSE
2.80327	1.41706	40.2759	7.24981e-206	7.0546e-204	460.541	RPS3AP26	LGG_vs_GBM	TRUE	UP	FALSE
2.50623	-3.23403	40.1877	2.64444e-205	2.56273e-203	459.354	ENSG00000263179	LGG_vs_GBM	TRUE	UP	FALSE
-1.10629	7.05251	-40.1736	3.25005e-205	3.13682e-203	458.718	MLLT6	LGG_vs_GBM	TRUE	DOWN	FALSE
2.50898	-0.68056	40.1086	8.43564e-205	8.10881e-203	458.171	ENSG00000268222	LGG_vs_GBM	TRUE	UP	FALSE
2.6374	-2.42519	40.102	9.29321e-205	8.89713e-203	458.101	ENSG00000235354	LGG_vs_GBM	TRUE	UP	FALSE
2.23758	-1.19537	40.0131	3.42888e-204	3.26955e-202	456.781	ENSG00000213430	LGG_vs_GBM	TRUE	UP	FALSE
-1.63101	3.84402	-40.0074	3.72855e-204	3.54108e-202	456.464	TAF3	LGG_vs_GBM	TRUE	DOWN	FALSE
2.50423	-2.33722	40.0068	3.75967e-204	3.55641e-202	456.705	ENSG00000243680	LGG_vs_GBM	TRUE	UP	FALSE
3.27094	-3.51618	39.9896	4.83836e-204	4.55862e-202	456.452	ENSG00000243167	LGG_vs_GBM	TRUE	UP	FALSE
2.83306	-3.32344	39.9607	7.39729e-204	6.94205e-202	456.028	ENSG00000230311	LGG_vs_GBM	TRUE	UP	FALSE
2.33835	-0.83048	39.9577	7.73271e-204	7.22826e-202	455.961	ENSG00000180581	LGG_vs_GBM	TRUE	UP	FALSE
2.86781	-3.22826	39.9208	1.33098e-203	1.23928e-201	455.442	ENSG00000232702	LGG_vs_GBM	TRUE	UP	FALSE
-1.57909	6.24442	-39.8877	2.16295e-203	2.00605e-201	454.519	CTIF	LGG_vs_GBM	TRUE	DOWN	FALSE
2.14949	-2.3684	39.8201	5.84228e-203	5.3974e-201	453.964	ENSG00000235554	LGG_vs_GBM	TRUE	UP	FALSE
3.14226	-2.70028	39.819	5.94291e-203	5.46909e-201	453.949	ENSG00000231414	LGG_vs_GBM	TRUE	UP	FALSE
3.52571	2.00643	39.7927	9.06443e-203	8.30952e-201	453.368	ENSG00000187653	LGG_vs_GBM	TRUE	UP	FALSE
2.55437	-3.12059	39.7356	2.02422e-202	1.8485e-200	452.724	ENSG00000259918	LGG_vs_GBM	TRUE	UP	FALSE
2.97763	-1.91642	39.714	2.78269e-202	2.53139e-200	452.401	ENSG00000253330	LGG_vs_GBM	TRUE	UP	FALSE
3.01623	-3.13681	39.7133	2.8117e-202	2.54803e-200	452.396	RPL5P17	LGG_vs_GBM	TRUE	UP	FALSE
2.50304	-2.53804	39.6386	8.44005e-202	7.61947e-200	451.298	H3P36	LGG_vs_GBM	TRUE	UP	FALSE
3.16714	-3.07186	39.6279	9.88137e-202	8.88687e-200	451.141	RPS4XP3	LGG_vs_GBM	TRUE	UP	FALSE
3.15237	-3.44328	39.5955	1.59274e-201	1.42704e-199	450.663	ENSG00000213574	LGG_vs_GBM	TRUE	UP	FALSE
3.00021	-3.50795	39.5948	1.60866e-201	1.43588e-199	450.653	ENSG00000254449	LGG_vs_GBM	TRUE	UP	FALSE
3.00742	-2.44023	39.5831	1.91234e-201	1.70055e-199	450.481	ENSG00000253954	LGG_vs_GBM	TRUE	UP	FALSE
2.49353	-1.21676	39.5727	2.22798e-201	1.97384e-199	450.311	ENSG00000180389	LGG_vs_GBM	TRUE	UP	FALSE
2.40933	-3.08637	39.5527	2.99178e-201	2.64066e-199	450.034	ENSG00000228002	LGG_vs_GBM	TRUE	UP	FALSE
2.1374	-0.547858	39.4703	1.0075e-200	8.85968e-199	448.787	RPL6P19	LGG_vs_GBM	TRUE	UP	FALSE
2.6617	-2.82109	39.4601	1.1701e-200	1.02515e-198	448.673	ENSG00000214121	LGG_vs_GBM	TRUE	UP	FALSE
2.50124	-1.79319	39.3463	6.26802e-200	5.47138e-198	446.988	ENSG00000178082	LGG_vs_GBM	TRUE	UP	FALSE
2.4342	-1.42637	39.3163	9.75485e-200	8.48386e-198	446.539	RPL23P8	LGG_vs_GBM	TRUE	UP	FALSE
3.37337	-3.13668	39.2987	1.26598e-199	1.09702e-197	446.294	ENSG00000228834	LGG_vs_GBM	TRUE	UP	FALSE
2.36064	-2.09776	39.284	1.57144e-199	1.35675e-197	446.073	ENSG00000215840	LGG_vs_GBM	TRUE	UP	FALSE
2.59913	-3.5299	39.2593	2.26341e-199	1.9471e-197	445.712	ENSG00000243014	LGG_vs_GBM	TRUE	UP	FALSE
-1.83166	5.08139	-39.2136	4.43911e-199	3.80497e-197	444.658	IGIP	LGG_vs_GBM	TRUE	DOWN	FALSE
-1.91159	5.74021	-39.1423	1.28479e-198	1.0973e-196	443.551	HNRNPUL2	LGG_vs_GBM	TRUE	DOWN	FALSE
2.41924	-0.427884	39.1374	1.36924e-198	1.16523e-196	443.875	EEF1A1P22	LGG_vs_GBM	TRUE	UP	FALSE
2.50125	-2.58188	39.107	2.14416e-198	1.81817e-196	443.467	RPL5P3	LGG_vs_GBM	TRUE	UP	FALSE
2.67062	-2.1777	39.0766	3.35741e-198	2.83683e-196	443.016	ENSG00000213740	LGG_vs_GBM	TRUE	UP	FALSE
3.04274	-2.51899	39.0748	3.45236e-198	2.90672e-196	442.991	ENSG00000254244	LGG_vs_GBM	TRUE	UP	FALSE
2.15783	-0.273159	39.03	6.68892e-198	5.61184e-196	442.285	ENSG00000233830	LGG_vs_GBM	TRUE	UP	FALSE
-4.37972	-3.23316	-39.018	7.98934e-198	6.67926e-196	442.152	ENSG00000209082	LGG_vs_GBM	TRUE	DOWN	FALSE
2.87898	-3.26201	38.9976	1.08048e-197	9.00133e-196	441.853	ENSG00000213592	LGG_vs_GBM	TRUE	UP	FALSE
2.69118	4.37078	38.9823	1.40621e-197	1.1674e-195	441.239	TUBA1C	LGG_vs_GBM	TRUE	UP	FALSE
0.967053	2.17797	38.9449	2.3518e-197	1.94561e-195	440.927	GPR89B	LGG_vs_GBM	TRUE	UP	FALSE
2.34103	-0.674871	38.8754	6.57842e-197	5.42332e-195	440.012	ENSG00000198406	LGG_vs_GBM	TRUE	UP	FALSE
2.59506	0.389287	38.8725	6.86406e-197	5.63921e-195	439.933	FTH1P2	LGG_vs_GBM	TRUE	UP	FALSE
2.25067	-2.56424	38.7938	2.20116e-196	1.80215e-194	438.841	ENSG00000205579	LGG_vs_GBM	TRUE	UP	FALSE
2.54533	-3.08513	38.791	2.2941e-196	1.87178e-194	438.802	ENSG00000259137	LGG_vs_GBM	TRUE	UP	FALSE
2.663	-2.27123	38.7795	2.71921e-196	2.21103e-194	438.628	ENSG00000237749	LGG_vs_GBM	TRUE	UP	FALSE
2.21988	-1.08829	38.7368	5.11624e-196	4.1459e-194	437.974	RPL23AP65	LGG_vs_GBM	TRUE	UP	FALSE
2.9262	-2.67651	38.7322	5.47911e-196	4.42485e-194	437.931	ENSG00000233846	LGG_vs_GBM	TRUE	UP	FALSE
3.09373	-3.39052	38.6919	9.9478e-196	8.00646e-194	437.337	ENSG00000230154	LGG_vs_GBM	TRUE	UP	FALSE
3.05066	1.07042	38.6856	1.09228e-195	8.76151e-194	437.131	NOX4	LGG_vs_GBM	TRUE	UP	FALSE
2.43553	-2.03797	38.6817	1.15781e-195	9.25588e-194	437.177	ENSG00000225022	LGG_vs_GBM	TRUE	UP	FALSE
2.63743	-2.5713	38.6677	1.42356e-195	1.13422e-193	436.977	ENSG00000244245	LGG_vs_GBM	TRUE	UP	FALSE
2.52092	-3.15739	38.6456	1.97509e-195	1.56838e-193	436.652	ENSG00000257074	LGG_vs_GBM	TRUE	UP	FALSE
2.74009	-3.26475	38.6388	2.18546e-195	1.72964e-193	436.551	ENSG00000224321	LGG_vs_GBM	TRUE	UP	FALSE
3.11264	-2.95087	38.6359	2.27917e-195	1.79782e-193	436.509	ENSG00000224126	LGG_vs_GBM	TRUE	UP	FALSE
2.87701	-3.12674	38.6241	2.71591e-195	2.13522e-193	436.334	GDI2P2	LGG_vs_GBM	TRUE	UP	FALSE
2.85892	-3.5731	38.5933	4.28463e-195	3.35742e-193	435.878	ACTBP1	LGG_vs_GBM	TRUE	UP	FALSE
2.70493	-3.42935	38.4907	1.96107e-194	1.53164e-192	434.359	ENSG00000229161	LGG_vs_GBM	TRUE	UP	FALSE
2.8083	-3.5987	38.4893	2.00356e-194	1.55969e-192	434.338	ENSG00000254373	LGG_vs_GBM	TRUE	UP	FALSE
2.53064	-3.26629	38.4849	2.1381e-194	1.65899e-192	434.273	ENSG00000227304	LGG_vs_GBM	TRUE	UP	FALSE
-2.15459	6.36358	-38.4649	2.96535e-194	2.29336e-192	433.489	HNRNPH3	LGG_vs_GBM	TRUE	DOWN	FALSE
2.42993	-0.524502	38.462	3.00292e-194	2.31488e-192	433.889	RPL13AP22	LGG_vs_GBM	TRUE	UP	FALSE
2.28681	-2.82885	38.4543	3.36536e-194	2.58588e-192	433.82	ENSG00000236942	LGG_vs_GBM	TRUE	UP	FALSE
3.16352	-0.709827	38.4383	4.26463e-194	3.26629e-192	433.544	MAGED4	LGG_vs_GBM	TRUE	UP	FALSE
4.14163	-0.933084	38.4179	5.93263e-194	4.52921e-192	433.223	LOC102723663	LGG_vs_GBM	TRUE	UP	FALSE
-1.83374	4.86652	-38.3987	7.67908e-194	5.84373e-192	432.617	ENSG00000184208	LGG_vs_GBM	TRUE	DOWN	FALSE
2.08317	-1.64153	38.3535	1.5022e-193	1.13951e-191	432.309	RPL5P23	LGG_vs_GBM	TRUE	UP	FALSE
-1.30348	6.92649	-38.3048	3.09516e-193	2.34039e-191	431.13	TOM1L2	LGG_vs_GBM	TRUE	DOWN	FALSE
-1.16304	5.59594	-38.2576	6.23041e-193	4.69615e-191	430.441	KIFBP	LGG_vs_GBM	TRUE	DOWN	FALSE
1.70956	0.183318	38.1532	2.94151e-192	2.21014e-190	429.287	ENSG00000174353	LGG_vs_GBM	TRUE	UP	FALSE
3.48965	-2.60128	38.1049	6.0282e-192	4.51506e-190	428.636	RPS27AP12	LGG_vs_GBM	TRUE	UP	FALSE
2.63173	-2.46993	38.0782	8.95859e-192	6.66938e-190	428.239	ENSG00000237729	LGG_vs_GBM	TRUE	UP	FALSE
2.75425	-1.44597	38.0782	8.96067e-192	6.66938e-190	428.221	RPL5P1	LGG_vs_GBM	TRUE	UP	FALSE
2.47326	-0.203653	38.0378	1.63443e-191	1.2127e-189	427.583	ENSG00000197744	LGG_vs_GBM	TRUE	UP	FALSE
3.04693	-3.0171	38.0052	2.65362e-191	1.96277e-189	427.159	ENSG00000259657	LGG_vs_GBM	TRUE	UP	FALSE
2.84519	-3.0083	37.9894	3.35573e-191	2.47438e-189	426.924	FAM156A	LGG_vs_GBM	TRUE	UP	FALSE
-1.49548	6.41817	-37.9881	3.41847e-191	2.51284e-189	426.423	FCHSD2	LGG_vs_GBM	TRUE	DOWN	FALSE
-1.09277	7.18835	-37.9478	6.22503e-191	4.56176e-189	425.831	GNL1	LGG_vs_GBM	TRUE	DOWN	FALSE
2.05455	-2.257	37.9394	7.0634e-191	5.1602e-189	426.173	ENSG00000231841	LGG_vs_GBM	TRUE	UP	FALSE
2.30326	-0.591042	37.9356	7.46492e-191	5.4368e-189	426.078	RPS9P4	LGG_vs_GBM	TRUE	UP	FALSE
2.29404	-0.318256	37.9153	1.01087e-190	7.33978e-189	425.766	HSPA8P1	LGG_vs_GBM	TRUE	UP	FALSE
-1.16957	7.0544	-37.8746	1.85079e-190	1.33973e-188	424.738	WAC	LGG_vs_GBM	TRUE	DOWN	FALSE
2.99495	2.87845	37.8636	2.24522e-190	1.62031e-188	424.779	MIR4435-2HG	LGG_vs_GBM	TRUE	UP	FALSE
2.94501	-2.96761	37.8374	3.22117e-190	2.31758e-188	424.665	RPS27AP1	LGG_vs_GBM	TRUE	UP	FALSE
2.53414	-2.88409	37.7793	7.64559e-190	5.48427e-188	423.801	MTHFD1P1	LGG_vs_GBM	TRUE	UP	FALSE
-1.89308	6.24913	-37.7144	2.04777e-189	1.46447e-187	422.342	FAM171A1	LGG_vs_GBM	TRUE	DOWN	FALSE
2.86023	-1.91885	37.7072	2.23772e-189	1.5955e-187	422.716	ENSG00000269378	LGG_vs_GBM	TRUE	UP	FALSE
2.61802	-2.32268	37.6821	3.25516e-189	2.31399e-187	422.348	RPS3AP44	LGG_vs_GBM	TRUE	UP	FALSE
2.55237	-1.38672	37.638	6.27945e-189	4.45054e-187	421.673	RPSAP61	LGG_vs_GBM	TRUE	UP	FALSE
-1.3681	3.04973	-37.6341	6.65042e-189	4.69943e-187	421.427	ENSG00000288670	LGG_vs_GBM	TRUE	DOWN	FALSE
2.70741	-2.55959	37.6336	6.69936e-189	4.71997e-187	421.63	ENSG00000219951	LGG_vs_GBM	TRUE	UP	FALSE
2.07779	-1.99549	37.6108	9.40845e-189	6.60902e-187	421.282	ENSG00000198658	LGG_vs_GBM	TRUE	UP	FALSE
-1.29889	6.89271	-37.5839	1.40529e-188	9.84243e-187	420.405	HTATSF1	LGG_vs_GBM	TRUE	DOWN	FALSE
2.45399	-2.629	37.5329	3.00456e-188	2.09815e-186	420.132	RPS10P4	LGG_vs_GBM	TRUE	UP	FALSE
2.47912	-0.62956	37.4735	7.2895e-188	5.0755e-186	419.2	RPS2P55	LGG_vs_GBM	TRUE	UP	FALSE
2.10406	-0.280741	37.4376	1.24466e-187	8.64095e-186	418.654	RPL7AP62	LGG_vs_GBM	TRUE	UP	FALSE
3.25794	-3.6565	37.4306	1.38329e-187	9.57533e-186	418.612	CCT6P2	LGG_vs_GBM	TRUE	UP	FALSE
2.37992	-0.161843	37.3708	3.37424e-187	2.32891e-185	417.653	RPL18AP6	LGG_vs_GBM	TRUE	UP	FALSE
2.45453	-0.455932	37.3563	4.18891e-187	2.88282e-185	417.447	RPS7P10	LGG_vs_GBM	TRUE	UP	FALSE
2.34985	-1.75333	37.3366	5.61903e-187	3.85585e-185	417.191	EEF1GP5	LGG_vs_GBM	TRUE	UP	FALSE
3.02128	-1.94994	37.3149	7.76716e-187	5.31457e-185	416.873	ENSG00000234925	LGG_vs_GBM	TRUE	UP	FALSE
-2.11716	7.04677	-37.24	2.44649e-186	1.66917e-184	415.257	ALDH2	LGG_vs_GBM	TRUE	DOWN	FALSE
2.74778	-3.11623	37.2026	4.15475e-186	2.82654e-184	415.213	ENSG00000227379	LGG_vs_GBM	TRUE	UP	FALSE
2.63125	-3.53728	37.1919	4.88035e-186	3.31069e-184	415.054	ENSG00000241095	LGG_vs_GBM	TRUE	UP	FALSE
2.76786	-3.39407	37.1805	5.78528e-186	3.91339e-184	414.884	ENSG00000176183	LGG_vs_GBM	TRUE	UP	FALSE
5.32844	0.448198	37.1728	6.71604e-186	4.53008e-184	414.619	IGF2BP3	LGG_vs_GBM	TRUE	UP	FALSE
2.55348	-3.18773	37.1287	1.25401e-185	8.43456e-184	414.111	ENSG00000258016	LGG_vs_GBM	TRUE	UP	FALSE
2.41966	-2.52658	37.0178	6.58346e-185	4.41557e-183	412.448	BCLAF1P2	LGG_vs_GBM	TRUE	UP	FALSE
-2.68256	7.78621	-37.0046	8.29163e-185	5.54558e-183	411.755	GABBR1	LGG_vs_GBM	TRUE	DOWN	FALSE
-1.05538	7.76317	-36.958	1.60836e-184	1.07268e-182	411.086	RAB5B	LGG_vs_GBM	TRUE	DOWN	FALSE
1.97301	2.77566	36.9415	2.0596e-184	1.36978e-182	411.065	ENSG00000250182	LGG_vs_GBM	TRUE	UP	FALSE
2.85431	-1.70715	36.9273	2.5465e-184	1.68887e-182	411.08	ENSG00000233328	LGG_vs_GBM	TRUE	UP	FALSE
2.59061	-2.17821	36.8922	4.30802e-184	2.84917e-182	410.565	RPSAP17	LGG_vs_GBM	TRUE	UP	FALSE
-2.00108	7.23855	-36.8812	5.20898e-184	3.43547e-182	409.898	NLGN2	LGG_vs_GBM	TRUE	DOWN	FALSE
-1.31355	4.76104	-36.8137	1.39387e-183	9.16752e-182	408.98	SUFU	LGG_vs_GBM	TRUE	DOWN	FALSE
-1.02943	5.56831	-36.7637	2.9478e-183	1.93342e-181	408.16	TERF2	LGG_vs_GBM	TRUE	DOWN	FALSE
2.52614	-1.89037	36.7542	3.39574e-183	2.22108e-181	408.496	ENSG00000213376	LGG_vs_GBM	TRUE	UP	FALSE
-1.60182	4.36474	-36.7474	3.75886e-183	2.45183e-181	408.044	IKZF5	LGG_vs_GBM	TRUE	DOWN	FALSE
3.2125	-0.515449	36.7197	5.69268e-183	3.70305e-181	407.938	PLEK2	LGG_vs_GBM	TRUE	UP	FALSE
2.10861	-2.55572	36.704	7.20194e-183	4.67201e-181	407.758	RPL14P3	LGG_vs_GBM	TRUE	UP	FALSE
2.00884	0.0664291	36.6818	1.00493e-182	6.50137e-181	407.351	EIF4BP3	LGG_vs_GBM	TRUE	UP	FALSE
2.51211	-3.36849	36.6718	1.16757e-182	7.53307e-181	407.284	RPL7P19	LGG_vs_GBM	TRUE	UP	FALSE
-1.27994	4.66435	-36.5924	3.83504e-182	2.46762e-180	405.676	TARS3	LGG_vs_GBM	TRUE	DOWN	FALSE
-1.28205	6.51212	-36.5337	9.2444e-182	5.93216e-180	404.7	SAFB	LGG_vs_GBM	TRUE	DOWN	FALSE
3.34434	-3.17107	36.5315	9.54899e-182	6.1111e-180	405.183	RPS2P51	LGG_vs_GBM	TRUE	UP	FALSE
2.48673	-2.15438	36.5255	1.04434e-181	6.66551e-180	405.08	HSPA5P1	LGG_vs_GBM	TRUE	UP	FALSE
2.46254	-3.35726	36.5047	1.42755e-181	9.08694e-180	404.784	ENSG00000232273	LGG_vs_GBM	TRUE	UP	FALSE
2.62969	-2.89837	36.4968	1.60612e-181	1.01963e-179	404.663	RPL17P9	LGG_vs_GBM	TRUE	UP	FALSE
2.60738	-3.40281	36.4668	2.51975e-181	1.59537e-179	404.217	RPL5P5	LGG_vs_GBM	TRUE	UP	FALSE
2.34586	-2.78394	36.466	2.55027e-181	1.6104e-179	404.199	LOC401957	LGG_vs_GBM	TRUE	UP	FALSE
2.38393	-2.99237	36.4631	2.6648e-181	1.67826e-179	404.158	ENSG00000239917	LGG_vs_GBM	TRUE	UP	FALSE
3.08756	1.95873	36.4609	2.82557e-181	1.7748e-179	403.899	PVT1	LGG_vs_GBM	TRUE	UP	FALSE
2.65867	-3.21903	36.3222	2.20521e-180	1.38148e-178	402.049	ENSG00000234337	LGG_vs_GBM	TRUE	UP	FALSE
1.81633	-0.858384	36.3139	2.49822e-180	1.56093e-178	401.871	TMEM183BP	LGG_vs_GBM	TRUE	UP	FALSE
2.31914	-1.58681	36.2961	3.26288e-180	2.03335e-178	401.627	ENSG00000235238	LGG_vs_GBM	TRUE	UP	FALSE
2.14557	-1.70683	36.2936	3.38698e-180	2.10516e-178	401.593	ENSG00000270532	LGG_vs_GBM	TRUE	UP	FALSE
-1.43664	5.98793	-36.277	4.34189e-180	2.69163e-178	400.859	PATZ1	LGG_vs_GBM	TRUE	DOWN	FALSE
2.28859	-3.13841	36.1914	1.57014e-179	9.70827e-178	400.089	RPL23AP43	LGG_vs_GBM	TRUE	UP	FALSE
2.95221	-3.14248	36.1802	1.85853e-179	1.14616e-177	399.92	ENSG00000213872	LGG_vs_GBM	TRUE	UP	FALSE
-1.47384	6.44186	-36.1775	1.93469e-179	1.19004e-177	399.359	MXI1	LGG_vs_GBM	TRUE	DOWN	FALSE
2.70494	-0.861309	36.1346	3.68167e-179	2.25876e-177	399.183	ENSG00000234287	LGG_vs_GBM	TRUE	UP	FALSE
2.19724	-2.50787	36.1276	4.09384e-179	2.50515e-177	399.122	ENSG00000232727	LGG_vs_GBM	TRUE	UP	FALSE
-1.09384	5.57216	-36.1248	4.26492e-179	2.60313e-177	398.581	SURF6	LGG_vs_GBM	TRUE	DOWN	FALSE
-2.07486	5.3056	-36.0878	7.64313e-179	4.6531e-177	398.055	NET1	LGG_vs_GBM	TRUE	DOWN	FALSE
1.45418	2.14508	36.0766	8.79637e-179	5.34149e-177	398.17	ENSG00000277053	LGG_vs_GBM	TRUE	UP	FALSE
2.87962	-1.96744	36.07	9.72261e-179	5.88888e-177	398.247	ENSG00000213087	LGG_vs_GBM	TRUE	UP	FALSE
2.97448	-0.744174	36.0653	1.04311e-178	6.30194e-177	398.139	ENSG00000185834	LGG_vs_GBM	TRUE	UP	FALSE
2.71662	-3.4569	36.0559	1.2013e-178	7.23921e-177	398.058	ENSG00000225591	LGG_vs_GBM	TRUE	UP	FALSE
-1.77578	4.71225	-36.0529	1.25747e-178	7.55851e-177	397.598	FOXO4	LGG_vs_GBM	TRUE	DOWN	FALSE
2.25485	-2.33215	36.0438	1.44089e-178	8.63914e-177	397.861	RPS4XP14	LGG_vs_GBM	TRUE	UP	FALSE
-2.35028	2.70296	-36.0137	2.26332e-178	1.3536e-176	397.227	RPL17P6	LGG_vs_GBM	TRUE	DOWN	FALSE
-1.08341	5.71119	-35.9996	2.79887e-178	1.66969e-176	396.694	TAPT1	LGG_vs_GBM	TRUE	DOWN	FALSE
-1.55948	2.95912	-35.9936	3.06142e-178	1.82174e-176	396.892	ENSG00000251615	LGG_vs_GBM	TRUE	DOWN	FALSE
2.63921	-3.01267	35.9874	3.3613e-178	1.99518e-176	397.027	RPL3P1	LGG_vs_GBM	TRUE	UP	FALSE
1.70132	1.92154	35.9834	3.56928e-178	2.11335e-176	396.784	PMM2	LGG_vs_GBM	TRUE	UP	FALSE
-1.47382	5.71736	-35.9705	4.33383e-178	2.55965e-176	396.266	TCEAL3	LGG_vs_GBM	TRUE	DOWN	FALSE
-1.75597	6.39915	-35.9473	6.21734e-178	3.66299e-176	395.895	ALDH5A1	LGG_vs_GBM	TRUE	DOWN	FALSE
3.12926	-3.09931	35.9379	7.08057e-178	4.16124e-176	396.283	HNRNPCP6	LGG_vs_GBM	TRUE	UP	FALSE
2.56373	-3.3672	35.9272	8.30511e-178	4.86884e-176	396.127	RPL6P20	LGG_vs_GBM	TRUE	UP	FALSE
2.35972	-3.34913	35.9244	8.66245e-178	5.06583e-176	396.085	ENSG00000177197	LGG_vs_GBM	TRUE	UP	FALSE
2.67304	-3.13483	35.9119	1.0457e-177	6.10024e-176	395.895	ENSG00000257195	LGG_vs_GBM	TRUE	UP	FALSE
2.09722	-2.65546	35.8578	2.36055e-177	1.37368e-175	395.075	SETSIP	LGG_vs_GBM	TRUE	UP	FALSE
2.48752	-2.68123	35.8576	2.36633e-177	1.37368e-175	395.073	RPSAP8	LGG_vs_GBM	TRUE	UP	FALSE
2.59134	-2.23701	35.8471	2.76933e-177	1.60371e-175	394.907	ENSG00000188460	LGG_vs_GBM	TRUE	UP	FALSE
2.90429	-2.77657	35.7803	7.57334e-177	4.37503e-175	393.913	LOC100420423	LGG_vs_GBM	TRUE	UP	FALSE
2.47036	-1.98161	35.7484	1.22269e-176	7.04619e-175	393.417	RPL26P32	LGG_vs_GBM	TRUE	UP	FALSE
2.40251	-2.22399	35.7397	1.39295e-176	8.00796e-175	393.292	ENSG00000258427	LGG_vs_GBM	TRUE	UP	FALSE
1.5512	1.77275	35.7285	1.6502e-176	9.46392e-175	392.965	ENSG00000205485	LGG_vs_GBM	TRUE	UP	FALSE
-3.15814	5.47325	-35.7231	1.84707e-176	1.05675e-174	392.606	MTCO1P12	LGG_vs_GBM	TRUE	DOWN	FALSE
2.45085	-0.517627	35.7054	2.33668e-176	1.33365e-174	392.722	RPS17P16	LGG_vs_GBM	TRUE	UP	FALSE
-1.41025	5.53315	-35.6889	2.99493e-176	1.70524e-174	392.039	BAIAP2-DT	LGG_vs_GBM	TRUE	DOWN	FALSE
2.13786	-3.16198	35.6581	4.76073e-176	2.70417e-174	392.083	ENSG00000217835	LGG_vs_GBM	TRUE	UP	FALSE
2.40353	-2.10877	35.6555	4.94617e-176	2.80279e-174	392.024	ENSG00000217241	LGG_vs_GBM	TRUE	UP	FALSE
2.58567	-3.03276	35.6308	7.17447e-176	4.0558e-174	391.671	ENSG00000220267	LGG_vs_GBM	TRUE	UP	FALSE
2.39022	0.0552702	35.627	7.60097e-176	4.2867e-174	391.52	RPS3AP5	LGG_vs_GBM	TRUE	UP	FALSE
2.05105	-0.047733	35.6208	8.34135e-176	4.6931e-174	391.433	RPS7P11	LGG_vs_GBM	TRUE	UP	FALSE
2.5086	-3.07144	35.5678	1.85373e-175	1.0405e-173	390.724	ENSG00000236762	LGG_vs_GBM	TRUE	UP	FALSE
-1.52518	6.57148	-35.5581	2.14353e-175	1.20033e-173	390.047	TCEAL4	LGG_vs_GBM	TRUE	DOWN	FALSE
-1.46326	5.52193	-35.5374	2.92783e-175	1.63566e-173	389.761	FBXW4	LGG_vs_GBM	TRUE	DOWN	FALSE
1.71165	1.73906	35.5245	3.55875e-175	1.98346e-173	389.895	ZNF552	LGG_vs_GBM	TRUE	UP	FALSE
2.19664	1.18577	35.5166	4.00652e-175	2.22779e-173	389.805	RPL32P18	LGG_vs_GBM	TRUE	UP	FALSE
2.30897	-2.26013	35.4929	5.72312e-175	3.17486e-173	389.582	ENSG00000234743	LGG_vs_GBM	TRUE	UP	FALSE
1.92584	-1.86314	35.4887	6.09932e-175	3.37567e-173	389.507	ENSG00000179101	LGG_vs_GBM	TRUE	UP	FALSE
-0.932912	5.77673	-35.4805	6.90224e-175	3.81116e-173	388.877	USP20	LGG_vs_GBM	TRUE	DOWN	FALSE
-0.862148	7.17152	-35.4724	7.79753e-175	4.29552e-173	388.762	DDX42	LGG_vs_GBM	TRUE	DOWN	FALSE
2.23371	-2.51408	35.3982	2.38392e-174	1.31022e-172	388.162	ENSG00000213857	LGG_vs_GBM	TRUE	UP	FALSE
-1.07607	6.54233	-35.3571	4.42656e-174	2.42725e-172	387.013	HDAC5	LGG_vs_GBM	TRUE	DOWN	FALSE
2.59212	-3.04582	35.326	7.08242e-174	3.87461e-172	387.085	ENSG00000233111	LGG_vs_GBM	TRUE	UP	FALSE
2.56464	-1.77994	35.2957	1.11716e-173	6.09764e-172	386.601	RPS27AP5	LGG_vs_GBM	TRUE	UP	FALSE
-1.28181	7.68522	-35.245	2.40093e-173	1.30746e-171	385.353	DYNLL2	LGG_vs_GBM	TRUE	DOWN	FALSE
2.04569	-1.84586	35.2276	3.12145e-173	1.69594e-171	385.575	RPL19P6	LGG_vs_GBM	TRUE	UP	FALSE
2.03847	-0.429968	35.1927	5.28374e-173	2.8642e-171	385.001	ENSG00000215492	LGG_vs_GBM	TRUE	UP	FALSE
-1.21847	4.9849	-35.1297	1.3662e-172	7.38901e-171	383.646	OTUD6B-AS1	LGG_vs_GBM	TRUE	DOWN	FALSE
-1.05324	6.09394	-35.0211	7.03275e-172	3.79497e-170	381.946	GRIPAP1	LGG_vs_GBM	TRUE	DOWN	FALSE
2.37419	-3.13587	34.9384	2.44819e-171	1.31808e-169	381.248	ENSG00000231799	LGG_vs_GBM	TRUE	UP	FALSE
2.68953	-2.24621	34.8552	8.60533e-171	4.62254e-169	379.974	AK2P1	LGG_vs_GBM	TRUE	UP	FALSE
3.18607	-0.7613	34.8177	1.51604e-170	8.12534e-169	379.359	RPS18P12	LGG_vs_GBM	TRUE	UP	FALSE
2.73396	-3.55292	34.8086	1.73888e-170	9.29869e-169	379.294	RPS2P11	LGG_vs_GBM	TRUE	UP	FALSE
-2.08247	7.49238	-34.8071	1.83044e-170	9.76631e-169	378.713	TNK2	LGG_vs_GBM	TRUE	DOWN	FALSE
-0.837644	6.28356	-34.798	2.04111e-170	1.08659e-168	378.573	YTHDC1	LGG_vs_GBM	TRUE	DOWN	FALSE
-0.980942	6.44512	-34.7956	2.11788e-170	1.12494e-168	378.538	PELP1	LGG_vs_GBM	TRUE	DOWN	FALSE
2.77449	-3.33771	34.7883	2.36243e-170	1.25203e-168	378.986	RBM39P1	LGG_vs_GBM	TRUE	UP	FALSE
2.84128	0.700087	34.7599	3.62684e-170	1.91787e-168	378.417	SPAG4	LGG_vs_GBM	TRUE	UP	FALSE
2.26626	-2.67982	34.7478	4.35513e-170	2.29786e-168	378.365	RPL5P24	LGG_vs_GBM	TRUE	UP	FALSE
-1.60457	4.43811	-34.7401	4.89537e-170	2.57718e-168	377.84	BORCS7	LGG_vs_GBM	TRUE	DOWN	FALSE
-1.2383	5.07904	-34.7284	5.83997e-170	3.06766e-168	377.581	CIRSR	LGG_vs_GBM	TRUE	DOWN	FALSE
-1.19645	5.2509	-34.692	1.01311e-169	5.30999e-168	377.016	PDCD4	LGG_vs_GBM	TRUE	DOWN	FALSE
-1.59894	7.41333	-34.6614	1.60759e-169	8.40727e-168	376.535	ITPK1	LGG_vs_GBM	TRUE	DOWN	FALSE
-1.81192	3.1161	-34.6202	2.99533e-169	1.56304e-167	376.186	ENSG00000261534	LGG_vs_GBM	TRUE	DOWN	FALSE
2.01074	-1.74605	34.5744	5.98738e-169	3.11751e-167	375.72	ENSG00000177855	LGG_vs_GBM	TRUE	UP	FALSE
2.25207	-1.7735	34.5659	6.80918e-169	3.53764e-167	375.593	ENSG00000241556	LGG_vs_GBM	TRUE	UP	FALSE
3.26684	1.47863	34.5182	1.43941e-168	7.46197e-167	374.68	RPS3AP6	LGG_vs_GBM	TRUE	UP	FALSE
-1.46046	7.63844	-34.4935	2.03523e-168	1.05278e-166	374.004	ZMIZ1	LGG_vs_GBM	TRUE	DOWN	FALSE
1.1748	3.24709	34.4799	2.49781e-168	1.28925e-166	373.994	CCZ1B	LGG_vs_GBM	TRUE	UP	FALSE
1.99847	-1.49049	34.4298	5.33488e-168	2.74764e-166	373.526	ENSG00000228305	LGG_vs_GBM	TRUE	UP	FALSE
1.42153	-0.103595	34.4267	5.58743e-168	2.87148e-166	373.43	ENSG00000180764	LGG_vs_GBM	TRUE	UP	FALSE
2.87314	-2.80047	34.4087	7.33758e-168	3.76277e-166	373.247	ENSG00000235674	LGG_vs_GBM	TRUE	UP	FALSE
-1.43726	5.2129	-34.3835	1.07384e-167	5.49486e-166	372.363	FAM98B	LGG_vs_GBM	TRUE	DOWN	FALSE
-1.09451	6.40949	-34.3504	1.77167e-167	9.04616e-166	371.81	CCNY	LGG_vs_GBM	TRUE	DOWN	FALSE
1.93166	-2.91582	34.338	2.13704e-167	1.08884e-165	372.182	DSTNP3	LGG_vs_GBM	TRUE	UP	FALSE
-0.865839	6.48428	-34.2831	4.90527e-167	2.49392e-165	370.79	MARF1	LGG_vs_GBM	TRUE	DOWN	FALSE
-2.27853	7.3461	-34.2327	1.08334e-166	5.49609e-165	370.026	GNAO1	LGG_vs_GBM	TRUE	DOWN	FALSE
1.7605	-2.45753	34.199	1.75147e-166	8.86675e-165	370.069	ENSG00000259746	LGG_vs_GBM	TRUE	UP	FALSE
4.0781	5.97976	34.1932	1.96908e-166	9.94722e-165	369.483	IGFBP2	LGG_vs_GBM	TRUE	UP	FALSE
-1.40303	5.86341	-34.1688	2.76686e-166	1.39477e-164	369.077	TMEM8B	LGG_vs_GBM	TRUE	DOWN	FALSE
-1.52167	5.75872	-34.1217	5.64684e-166	2.84053e-164	368.371	CRTC1	LGG_vs_GBM	TRUE	DOWN	FALSE
2.23708	-2.9994	34.1197	5.82273e-166	2.92281e-164	368.883	ENSG00000255967	LGG_vs_GBM	TRUE	UP	FALSE
2.65232	-2.1481	34.1019	7.61814e-166	3.81598e-164	368.592	RPL21P19	LGG_vs_GBM	TRUE	UP	FALSE
2.31321	-3.01043	34.0464	1.76755e-165	8.83512e-164	367.774	ENSG00000261612	LGG_vs_GBM	TRUE	UP	FALSE
-0.98527	6.35167	-34.0191	2.67202e-165	1.33281e-163	366.793	NOLC1	LGG_vs_GBM	TRUE	DOWN	FALSE
2.45949	-3.0427	33.9976	3.69836e-165	1.84089e-163	367.037	RPL18AP11	LGG_vs_GBM	TRUE	UP	FALSE
2.49372	-3.34894	33.9918	4.03941e-165	2.00644e-163	366.954	RPS3P6	LGG_vs_GBM	TRUE	UP	FALSE
-1.43229	3.63081	-33.9712	5.51479e-165	2.73356e-163	366.302	ENSG00000261799	LGG_vs_GBM	TRUE	DOWN	FALSE
-3.33772	5.12221	-33.9373	9.47845e-165	4.68847e-163	365.689	PIANP	LGG_vs_GBM	TRUE	DOWN	FALSE
2.74974	2.37278	33.9355	9.69327e-165	4.78477e-163	365.808	GAS2L3	LGG_vs_GBM	TRUE	UP	FALSE
2.02783	-2.76619	33.9303	1.02484e-164	5.04831e-163	366.013	ENSG00000233045	LGG_vs_GBM	TRUE	UP	FALSE
-1.36714	6.39004	-33.9269	1.08037e-164	5.31082e-163	365.402	ZBTB47	LGG_vs_GBM	TRUE	DOWN	FALSE
2.00906	-1.41689	33.9213	1.1761e-164	5.76943e-163	365.832	PGK1P2	LGG_vs_GBM	TRUE	UP	FALSE
2.32872	-2.25127	33.9171	1.25299e-164	6.13397e-163	365.797	RPL10AP9	LGG_vs_GBM	TRUE	UP	FALSE
-1.53021	7.34844	-33.8776	2.27829e-164	1.11303e-162	364.672	ZCCHC24	LGG_vs_GBM	TRUE	DOWN	FALSE
-1.32359	6.57808	-33.8744	2.39069e-164	1.16555e-162	364.607	PPP1R9B	LGG_vs_GBM	TRUE	DOWN	FALSE
-3.49553	-0.487977	-33.8736	2.4322e-164	1.18335e-162	365.113	ENSG00000274422	LGG_vs_GBM	TRUE	DOWN	FALSE
2.51277	-3.47454	33.8379	4.15736e-164	2.01857e-162	364.627	NAP1L4P3	LGG_vs_GBM	TRUE	UP	FALSE
-1.23129	7.07379	-33.8368	4.23183e-164	2.05054e-162	364.043	TERF2IP	LGG_vs_GBM	TRUE	DOWN	FALSE
-0.902808	7.06365	-33.8229	5.22078e-164	2.52458e-162	363.832	UBTF	LGG_vs_GBM	TRUE	DOWN	FALSE
-1.68118	6.9461	-33.8121	6.21189e-164	2.99774e-162	363.661	MTSS2	LGG_vs_GBM	TRUE	DOWN	FALSE
2.49221	-1.07106	33.8072	6.62304e-164	3.18967e-162	364.093	RPL31P4	LGG_vs_GBM	TRUE	UP	FALSE
2.64924	-3.0371	33.7592	1.37015e-163	6.58533e-162	363.429	ENSG00000229349	LGG_vs_GBM	TRUE	UP	FALSE
2.91131	-2.62726	33.713	2.7617e-163	1.32467e-161	362.719	ENSG00000214222	LGG_vs_GBM	TRUE	UP	FALSE
2.76956	1.82118	33.6933	3.77477e-163	1.80694e-161	362.191	ENSG00000225178	LGG_vs_GBM	TRUE	UP	FALSE
2.42403	-3.25973	33.6687	5.40539e-163	2.5823e-161	362.063	ENSG00000229567	LGG_vs_GBM	TRUE	UP	FALSE
2.28025	-2.94688	33.6297	9.76238e-163	4.65438e-161	361.466	ENSG00000213650	LGG_vs_GBM	TRUE	UP	FALSE
-1.62911	8.07277	-33.6002	1.52842e-162	7.27239e-161	360.494	THRA	LGG_vs_GBM	TRUE	DOWN	FALSE
-1.63655	5.87501	-33.5938	1.70057e-162	8.07531e-161	360.36	IDI1	LGG_vs_GBM	TRUE	DOWN	FALSE
1.68183	1.93437	33.5825	1.99725e-162	9.46521e-161	360.536	EEF1A1P19	LGG_vs_GBM	TRUE	UP	FALSE
1.94403	-0.432713	33.5725	2.327e-162	1.1006e-160	360.511	RPL7AP66	LGG_vs_GBM	TRUE	UP	FALSE
3.32454	-2.79201	33.5685	2.47046e-162	1.16613e-160	360.535	ENSG00000282100	LGG_vs_GBM	TRUE	UP	FALSE
2.81443	-3.30924	33.5558	2.99773e-162	1.41221e-160	360.351	ENSG00000240231	LGG_vs_GBM	TRUE	UP	FALSE
2.4081	-2.72732	33.5384	3.90091e-162	1.83405e-160	360.077	RPL5P18	LGG_vs_GBM	TRUE	UP	FALSE
-1.21006	4.85123	-33.5282	4.55475e-162	2.13722e-160	359.43	SLC25A28	LGG_vs_GBM	TRUE	DOWN	FALSE
-1.23748	5.94661	-33.5185	5.27437e-162	2.47001e-160	359.215	CASKIN2	LGG_vs_GBM	TRUE	DOWN	FALSE
3.4345	2.85679	33.52	5.29889e-162	2.4766e-160	359.465	ADAM12	LGG_vs_GBM	TRUE	UP	FALSE
-1.93334	5.80425	-33.5024	6.91292e-162	3.22463e-160	358.972	NAP1L3	LGG_vs_GBM	TRUE	DOWN	FALSE
2.46433	-2.77342	33.493	7.76863e-162	3.61668e-160	359.39	ENSG00000273716	LGG_vs_GBM	TRUE	UP	FALSE
2.83076	-3.24426	33.4771	9.88609e-162	4.59345e-160	359.159	TATDN1P1	LGG_vs_GBM	TRUE	UP	FALSE
-1.32646	4.33501	-33.4528	1.42907e-161	6.62702e-160	358.351	MORN4	LGG_vs_GBM	TRUE	DOWN	FALSE
-1.04263	5.54139	-33.4482	1.53207e-161	7.09082e-160	358.159	HINT3	LGG_vs_GBM	TRUE	DOWN	FALSE
2.41908	-3.24419	33.4472	1.5558e-161	7.18662e-160	358.707	ENSG00000240759	LGG_vs_GBM	TRUE	UP	FALSE
2.37094	5.04993	33.4423	1.72122e-161	7.93531e-160	358.083	ENSG00000196205	LGG_vs_GBM	TRUE	UP	FALSE
-1.35628	5.16488	-33.4101	2.73319e-161	1.25764e-159	357.616	HIRIP3	LGG_vs_GBM	TRUE	DOWN	FALSE
3.83191	-3.21492	33.3863	3.92426e-161	1.8022e-159	357.777	LINC01587	LGG_vs_GBM	TRUE	UP	FALSE
-3.43371	1.05177	-33.3862	4.01661e-161	1.84105e-159	357.634	ENSG00000260118	LGG_vs_GBM	TRUE	DOWN	FALSE
2.09126	0.661342	33.375	4.65487e-161	2.12949e-159	357.466	RPS23P8	LGG_vs_GBM	TRUE	UP	FALSE
2.02319	2.14369	33.3228	1.02805e-160	4.69402e-159	356.573	ULK4	LGG_vs_GBM	TRUE	UP	FALSE
3.20532	-2.79796	33.3124	1.20462e-160	5.4897e-159	356.653	ENSG00000220884	LGG_vs_GBM	TRUE	UP	FALSE
2.72392	4.22409	33.311	1.26349e-160	5.74695e-159	356.169	DPYD	LGG_vs_GBM	TRUE	UP	FALSE
1.9013	-0.473364	33.2828	1.88566e-160	8.56045e-159	356.121	ENSG00000231167	LGG_vs_GBM	TRUE	UP	FALSE
-2.58503	6.92447	-33.2825	1.94726e-160	8.82325e-159	355.627	PHYHIPL	LGG_vs_GBM	TRUE	DOWN	FALSE
-0.805641	5.15201	-33.2549	2.88134e-160	1.30308e-158	355.243	TADA2B	LGG_vs_GBM	TRUE	DOWN	FALSE
1.85599	1.52409	33.2115	5.56697e-160	2.51286e-158	354.937	ENSG00000214199	LGG_vs_GBM	TRUE	UP	FALSE
2.33668	-1.77501	33.2062	6.03238e-160	2.71778e-158	355.011	RPS2P17	LGG_vs_GBM	TRUE	UP	FALSE
-2.05451	2.08264	-33.1683	1.0738e-159	4.82863e-158	354.284	ENSG00000179967	LGG_vs_GBM	TRUE	DOWN	FALSE
-0.861052	6.91721	-33.1601	1.21619e-159	5.4586e-158	353.772	PSME3IP1	LGG_vs_GBM	TRUE	DOWN	FALSE
-1.37971	6.64834	-33.1561	1.29225e-159	5.78903e-158	353.711	UBXN1	LGG_vs_GBM	TRUE	DOWN	FALSE
2.97517	-0.605783	33.139	1.67479e-159	7.48863e-158	353.944	PTPN22	LGG_vs_GBM	TRUE	UP	FALSE
3.55342	-1.91342	33.138	1.70754e-159	7.62068e-158	353.98	RPL3P6	LGG_vs_GBM	TRUE	UP	FALSE
-3.7084	-2.88601	-33.1356	1.76393e-159	7.85758e-158	353.989	ENSG00000210049	LGG_vs_GBM	TRUE	DOWN	FALSE
-1.11079	5.29684	-33.1213	2.19268e-159	9.74922e-158	353.213	SETD1A	LGG_vs_GBM	TRUE	DOWN	FALSE
2.59733	1.34999	33.084	3.86333e-159	1.71453e-157	353.001	RAB42	LGG_vs_GBM	TRUE	UP	FALSE
-2.04743	4.88943	-33.0745	4.55915e-159	2.01955e-157	352.557	FN3K	LGG_vs_GBM	TRUE	DOWN	FALSE
-1.12912	6.15606	-33.0728	4.58032e-159	2.02515e-157	352.442	UBQLN2	LGG_vs_GBM	TRUE	DOWN	FALSE
-1.46668	6.03278	-33.0648	5.17169e-159	2.28237e-157	352.331	ZHX2	LGG_vs_GBM	TRUE	DOWN	FALSE
7.20167	-1.37566	33.0634	5.4223e-159	2.38853e-157	352.811	H2BC9	LGG_vs_GBM	TRUE	UP	FALSE
2.25253	-2.4351	33.0366	7.93674e-159	3.48967e-157	352.459	RPS4XP2	LGG_vs_GBM	TRUE	UP	FALSE
2.58183	-3.41923	33.0233	9.71519e-159	4.26373e-157	352.281	ENSG00000233514	LGG_vs_GBM	TRUE	UP	FALSE
-1.19758	6.84257	-33.0069	1.24532e-158	5.45528e-157	351.446	GIT1	LGG_vs_GBM	TRUE	DOWN	FALSE
-1.27635	6.52574	-32.9276	4.15763e-158	1.81795e-156	350.238	RAB18	LGG_vs_GBM	TRUE	DOWN	FALSE
2.56764	-2.88281	32.9175	4.84306e-158	2.11376e-156	350.666	ENSG00000215086	LGG_vs_GBM	TRUE	UP	FALSE
-0.854303	7.06971	-32.9062	5.75091e-158	2.50539e-156	349.921	ZBTB4	LGG_vs_GBM	TRUE	DOWN	FALSE
-1.55125	6.50994	-32.906	5.79856e-158	2.52152e-156	349.909	BEX4	LGG_vs_GBM	TRUE	DOWN	FALSE
2.41905	-3.04899	32.9003	6.29296e-158	2.73151e-156	350.409	RPS2P48	LGG_vs_GBM	TRUE	UP	FALSE
4.92725	-3.49746	32.9004	6.44974e-158	2.79446e-156	350.378	DMP1-AS1	LGG_vs_GBM	TRUE	UP	FALSE
2.52442	1.2314	32.8432	1.4984e-157	6.48024e-156	349.354	KDELR3	LGG_vs_GBM	TRUE	UP	FALSE
2.447	-1.11227	32.8386	1.60651e-157	6.93515e-156	349.406	ENSG00000237264	LGG_vs_GBM	TRUE	UP	FALSE
2.7419	-2.91859	32.8361	1.6691e-157	7.1923e-156	349.431	ENSG00000230067	LGG_vs_GBM	TRUE	UP	FALSE
2.17927	-0.714004	32.7904	3.34424e-157	1.43845e-155	348.656	RPS3AP21	LGG_vs_GBM	TRUE	UP	FALSE
-1.07387	6.33048	-32.7303	8.32779e-157	3.57553e-155	347.238	ACBD5	LGG_vs_GBM	TRUE	DOWN	FALSE
-1.5407	5.74692	-32.7198	9.80303e-157	4.20132e-155	347.1	MARCHF8	LGG_vs_GBM	TRUE	DOWN	FALSE
-1.7788	3.66759	-32.7174	1.01458e-156	4.34041e-155	347.284	ENSG00000279453	LGG_vs_GBM	TRUE	DOWN	FALSE
1.95326	-1.71974	32.713	1.08319e-156	4.62558e-155	347.522	ENSG00000228532	LGG_vs_GBM	TRUE	UP	FALSE
2.42978	6.21575	32.6967	1.42479e-156	6.07338e-155	346.726	CLIC1	LGG_vs_GBM	TRUE	UP	FALSE
2.16183	-2.71609	32.6935	1.45694e-156	6.19931e-155	347.261	ENSG00000258645	LGG_vs_GBM	TRUE	UP	FALSE
2.33431	-2.32988	32.6606	2.40461e-156	1.02134e-154	346.748	ENSG00000230777	LGG_vs_GBM	TRUE	UP	FALSE
2.24054	-3.20267	32.6488	2.87727e-156	1.21991e-154	346.595	SEPTIN7P7	LGG_vs_GBM	TRUE	UP	FALSE
3.14972	-3.65476	32.603	5.76969e-156	2.44188e-154	345.902	ENSG00000204072	LGG_vs_GBM	TRUE	UP	FALSE
2.9407	6.42352	32.5817	8.18052e-156	3.45605e-154	344.993	VEGFA	LGG_vs_GBM	TRUE	UP	TRUE
4.06724	-2.39912	32.5399	1.53397e-155	6.46911e-154	344.904	H4C14	LGG_vs_GBM	TRUE	UP	FALSE
-1.86027	5.29838	-32.5395	1.5474e-155	6.51418e-154	344.385	LINC00641	LGG_vs_GBM	TRUE	DOWN	FALSE
-1.50807	2.92848	-32.5357	1.60645e-155	6.75078e-154	344.597	ENSG00000132967	LGG_vs_GBM	TRUE	DOWN	FALSE
1.79337	-2.67233	32.5261	1.85861e-155	7.79662e-154	344.717	ENSG00000213856	LGG_vs_GBM	TRUE	UP	FALSE
2.20139	-0.874484	32.5082	2.43979e-155	1.02165e-153	344.377	RPS10P13	LGG_vs_GBM	TRUE	UP	FALSE
-0.92636	7.63006	-32.5025	2.66259e-155	1.11299e-153	343.804	FAM168B	LGG_vs_GBM	TRUE	DOWN	FALSE
2.05173	-2.28073	32.4972	2.88431e-155	1.20355e-153	344.264	ENSG00000259051	LGG_vs_GBM	TRUE	UP	FALSE
2.6721	-2.4908	32.4962	2.93009e-155	1.22051e-153	344.256	RPL11P3	LGG_vs_GBM	TRUE	UP	FALSE
2.94347	5.30546	32.4823	3.7082e-155	1.54192e-153	343.509	COL5A2	LGG_vs_GBM	TRUE	UP	FALSE
-1.33205	7.07566	-32.4792	3.79368e-155	1.57471e-153	343.432	ADGRL1	LGG_vs_GBM	TRUE	DOWN	FALSE
-0.870613	5.76368	-32.4602	5.06358e-155	2.09816e-153	343.136	RNF146	LGG_vs_GBM	TRUE	DOWN	FALSE
-1.66853	4.67579	-32.4472	6.18155e-155	2.55694e-153	343.048	SP2	LGG_vs_GBM	TRUE	DOWN	FALSE
-1.13474	3.84389	-32.4461	6.27837e-155	2.59248e-153	343.115	HIRA	LGG_vs_GBM	TRUE	DOWN	FALSE
1.25303	2.10059	32.4369	7.21764e-155	2.97515e-153	343.134	GTF2H2C	LGG_vs_GBM	TRUE	UP	FALSE
3.56672	-2.47877	32.3979	1.30651e-154	5.37616e-153	342.765	ENSG00000213197	LGG_vs_GBM	TRUE	UP	FALSE
-2.05597	3.07516	-32.38	1.71405e-154	7.04097e-153	342.227	ENSG00000259969	LGG_vs_GBM	TRUE	DOWN	FALSE
-0.990331	6.44539	-32.3794	1.73068e-154	7.09697e-153	341.901	SMG7	LGG_vs_GBM	TRUE	DOWN	FALSE
1.84392	5.09841	32.3786	1.78887e-154	7.32294e-153	341.909	FNDC3B	LGG_vs_GBM	TRUE	UP	FALSE
3.04824	-3.1276	32.3771	1.79285e-154	7.3266e-153	342.464	G3BP1P1	LGG_vs_GBM	TRUE	UP	FALSE
-2	4.98467	-32.3639	2.24098e-154	9.14218e-153	341.747	CBX7	LGG_vs_GBM	TRUE	DOWN	FALSE
-1.25283	6.27792	-32.3599	2.3292e-154	9.48581e-153	341.608	CCSER2	LGG_vs_GBM	TRUE	DOWN	FALSE
-0.928071	5.75525	-32.3416	3.07718e-154	1.25105e-152	341.333	TAB1	LGG_vs_GBM	TRUE	DOWN	FALSE
-1.21217	5.35335	-32.3018	5.63347e-154	2.28642e-152	340.758	POU6F1	LGG_vs_GBM	TRUE	DOWN	FALSE
3.7479	-3.23388	32.2988	5.90257e-154	2.39155e-152	341.272	FARS2-AS1	LGG_vs_GBM	TRUE	UP	FALSE
1.97586	-2.16646	32.253	1.18358e-153	4.78734e-152	340.55	ENSG00000250966	LGG_vs_GBM	TRUE	UP	FALSE
1.7715	-0.992448	32.2461	1.31566e-153	5.31253e-152	340.397	RPS2P29	LGG_vs_GBM	TRUE	UP	FALSE
-2.85141	5.41202	-32.2123	2.2536e-153	9.08442e-152	339.447	TCEAL2	LGG_vs_GBM	TRUE	DOWN	FALSE
-2.07925	8.17155	-32.2065	2.46433e-153	9.91704e-152	339.3	MAPT	LGG_vs_GBM	TRUE	DOWN	FALSE
1.28011	3.10163	32.1976	2.74975e-153	1.10469e-151	339.385	CCZ1	LGG_vs_GBM	TRUE	UP	FALSE
2.32168	-2.0354	32.1831	3.43121e-153	1.37614e-151	339.482	RPS3AP25	LGG_vs_GBM	TRUE	UP	FALSE
1.97058	3.90193	32.1436	6.36049e-153	2.54666e-151	338.452	GJC1	LGG_vs_GBM	TRUE	UP	FALSE
-0.78704	6.1975	-32.1352	7.11523e-153	2.84406e-151	338.182	SLTM	LGG_vs_GBM	TRUE	DOWN	FALSE
-1.03952	6.43512	-32.0954	1.30351e-152	5.20155e-151	337.58	SAFB2	LGG_vs_GBM	TRUE	DOWN	FALSE
1.14066	3.0468	32.0908	1.3987e-152	5.57204e-151	337.768	ZNF700	LGG_vs_GBM	TRUE	UP	FALSE
2.40022	-2.94069	32.0858	1.50807e-152	5.99767e-151	338.035	RPL9P18	LGG_vs_GBM	TRUE	UP	FALSE
1.52788	-0.880981	32.0793	1.66412e-152	6.60724e-151	337.857	ENSG00000229932	LGG_vs_GBM	TRUE	UP	FALSE
-1.6369	8.01368	-32.0591	2.27185e-152	9.00508e-151	337.072	WBP2	LGG_vs_GBM	TRUE	DOWN	FALSE
-0.954453	6.33004	-32.0337	3.33294e-152	1.3189e-150	336.64	OTUD5	LGG_vs_GBM	TRUE	DOWN	FALSE
-1.25078	8.8682	-32.0274	3.66985e-152	1.4498e-150	336.635	SRRM2	LGG_vs_GBM	TRUE	DOWN	FALSE
-3.70905	5.60808	-32.0147	4.56383e-152	1.79998e-150	336.478	ENSG00000286214	LGG_vs_GBM	TRUE	DOWN	FALSE
-1.20827	6.53261	-32.0109	4.71428e-152	1.85624e-150	336.297	NDRG3	LGG_vs_GBM	TRUE	DOWN	FALSE
2.54587	-2.58613	31.9906	6.42621e-152	2.52612e-150	336.575	RPL8P4	LGG_vs_GBM	TRUE	UP	FALSE
-1.7959	4.95959	-31.9689	9.0941e-152	3.56894e-150	335.734	ZNF710-AS1	LGG_vs_GBM	TRUE	DOWN	FALSE
-4.29276	-0.222648	-31.9679	9.30029e-152	3.64384e-150	336.169	SLC25A21-AS1	LGG_vs_GBM	TRUE	DOWN	FALSE
3.46034	1.67014	31.9579	1.08282e-151	4.23547e-150	335.821	GPX8	LGG_vs_GBM	TRUE	UP	FALSE
-1.80831	2.17294	-31.9263	1.71012e-151	6.67819e-150	335.399	ENSG00000287104	LGG_vs_GBM	TRUE	DOWN	FALSE
-1.47431	5.26776	-31.9177	1.94937e-151	7.59996e-150	334.927	FBRSL1	LGG_vs_GBM	TRUE	DOWN	FALSE
2.37183	-2.9431	31.8956	2.72762e-151	1.06167e-149	335.143	ENSG00000242970	LGG_vs_GBM	TRUE	UP	FALSE
-1.34469	8.59703	-31.8847	3.2225e-151	1.25224e-149	334.448	MRFAP1	LGG_vs_GBM	TRUE	DOWN	FALSE
-1.41952	5.80088	-31.8773	3.60566e-151	1.39884e-149	334.278	ARL3	LGG_vs_GBM	TRUE	DOWN	FALSE
3.817	-1.74854	31.8699	4.11477e-151	1.59375e-149	334.694	ENSG00000249852	LGG_vs_GBM	TRUE	UP	FALSE
2.20404	1.49611	31.8458	5.82447e-151	2.25229e-149	334.174	RPL7AP6	LGG_vs_GBM	TRUE	UP	FALSE
7.24116	6.99031	31.814	9.67863e-151	3.73658e-149	333.474	RN7SL1	LGG_vs_GBM	TRUE	UP	FALSE
2.21176	-2.74025	31.8102	1.00173e-150	3.86105e-149	333.837	EIF4A2P4	LGG_vs_GBM	TRUE	UP	FALSE
2.05031	-2.34302	31.8038	1.10455e-150	4.25045e-149	333.725	RPS7P4	LGG_vs_GBM	TRUE	UP	FALSE
2.00924	-2.40665	31.7986	1.19523e-150	4.59197e-149	333.649	ENSG00000242951	LGG_vs_GBM	TRUE	UP	FALSE
1.18091	1.72908	31.7981	1.20485e-150	4.62143e-149	333.449	ZNF8-DT	LGG_vs_GBM	TRUE	UP	FALSE
2.41393	-1.29357	31.7907	1.34882e-150	5.16534e-149	333.485	EIF2S3B	LGG_vs_GBM	TRUE	UP	FALSE
-1.22803	8.59572	-31.7815	1.55111e-150	5.93044e-149	332.877	CIRBP	LGG_vs_GBM	TRUE	DOWN	FALSE
-1.82651	7.07818	-31.7737	1.78303e-150	6.80617e-149	332.68	SCAMP5	LGG_vs_GBM	TRUE	DOWN	FALSE
-2.45415	7.51811	-31.761	2.17105e-150	8.27402e-149	332.499	FAIM2	LGG_vs_GBM	TRUE	DOWN	FALSE
-2.57775	6.11263	-31.7551	2.37246e-150	9.02713e-149	332.424	ASIC1	LGG_vs_GBM	TRUE	DOWN	FALSE
2.20487	0.564902	31.7497	2.51595e-150	9.5578e-149	332.772	ENSG00000224861	LGG_vs_GBM	TRUE	UP	FALSE
-0.932922	7.36932	-31.7417	2.8424e-150	1.07807e-148	332.217	OGA	LGG_vs_GBM	TRUE	DOWN	FALSE
0.94971	1.69048	31.7371	3.0485e-150	1.1544e-148	332.527	ZNF799	LGG_vs_GBM	TRUE	UP	FALSE
-1.06709	5.08202	-31.7283	3.48541e-150	1.31774e-148	332.045	UPF2	LGG_vs_GBM	TRUE	DOWN	FALSE
1.36948	2.33111	31.7261	3.6062e-150	1.36124e-148	332.295	ZNF530	LGG_vs_GBM	TRUE	UP	FALSE
1.96527	-1.78696	31.7251	3.6588e-150	1.3789e-148	332.507	RPS15AP12	LGG_vs_GBM	TRUE	UP	FALSE
-1.0075	7.19832	-31.7218	3.85006e-150	1.44868e-148	331.908	TMEM94	LGG_vs_GBM	TRUE	DOWN	FALSE
-1.17381	5.94981	-31.6981	5.52001e-150	2.07376e-148	331.54	EVI5L	LGG_vs_GBM	TRUE	DOWN	FALSE
2.13559	-3.02356	31.6438	1.26263e-149	4.73597e-148	331.316	RPS10P6	LGG_vs_GBM	TRUE	UP	FALSE
2.65358	-3.1071	31.6281	1.60376e-149	6.00602e-148	331.079	ENSG00000177173	LGG_vs_GBM	TRUE	UP	FALSE
-0.910499	7.74048	-31.6121	2.04466e-149	7.64509e-148	330.259	PIP4K2B	LGG_vs_GBM	TRUE	DOWN	FALSE
2.4661	-2.4774	31.5981	2.53104e-149	9.44884e-148	330.602	ENSG00000213089	LGG_vs_GBM	TRUE	UP	FALSE
2.25155	-0.913822	31.5751	3.59427e-149	1.3397e-147	330.188	ENSG00000217027	LGG_vs_GBM	TRUE	UP	FALSE
-1.92911	-1.16312	-31.572	3.76812e-149	1.40229e-147	330.176	ENSG00000238249	LGG_vs_GBM	TRUE	DOWN	FALSE
-2.59002	1.1672	-31.5704	3.85989e-149	1.4342e-147	330.05	CBFA2T3	LGG_vs_GBM	TRUE	DOWN	FALSE
3.37266	0.050466	31.5639	4.35376e-149	1.61518e-147	329.942	ENSG00000231991	LGG_vs_GBM	TRUE	UP	FALSE
-2.34929	7.01673	-31.5548	5.01063e-149	1.85597e-147	329.351	VAMP2	LGG_vs_GBM	TRUE	DOWN	FALSE
2.46945	-2.82512	31.5391	6.22484e-149	2.30212e-147	329.716	ENSG00000268412	LGG_vs_GBM	TRUE	UP	FALSE
-1.15529	6.23044	-31.534	6.72494e-149	2.48321e-147	329.035	SART1	LGG_vs_GBM	TRUE	DOWN	FALSE
2.0516	-2.1055	31.5328	6.84516e-149	2.52368e-147	329.594	TXNDC5	LGG_vs_GBM	TRUE	UP	FALSE
-3.08585	3.23897	-31.504	1.08677e-148	4.00048e-147	328.879	PRRT1	LGG_vs_GBM	TRUE	DOWN	FALSE
1.9227	-1.22742	31.4966	1.18799e-148	4.36631e-147	329.007	PSME2P1	LGG_vs_GBM	TRUE	UP	FALSE
1.71433	3.71664	31.4963	1.19442e-148	4.38318e-147	328.632	ENSG00000233476	LGG_vs_GBM	TRUE	UP	FALSE
-1.88417	1.41191	-31.4786	1.56435e-148	5.73186e-147	328.635	ENSG00000259994	LGG_vs_GBM	TRUE	DOWN	FALSE
1.83793	0.974561	31.4768	1.60789e-148	5.88229e-147	328.599	PARPBP	LGG_vs_GBM	TRUE	UP	FALSE
3.49954	2.84996	31.476	1.6654e-148	6.08331e-147	328.397	H2BC12	LGG_vs_GBM	TRUE	UP	FALSE
2.58281	-0.347995	31.4707	1.76251e-148	6.42814e-147	328.571	RPS2P32	LGG_vs_GBM	TRUE	UP	FALSE
-0.986307	5.27652	-31.3832	6.68632e-148	2.43487e-146	326.77	MARCHF5	LGG_vs_GBM	TRUE	DOWN	FALSE
-1.22773	3.57553	-31.3724	7.88401e-148	2.86662e-146	326.811	TMEM254	LGG_vs_GBM	TRUE	DOWN	FALSE
-1.6788	2.53005	-31.3635	9.03202e-148	3.27901e-146	326.801	ENSG00000276805	LGG_vs_GBM	TRUE	DOWN	FALSE
-1.25617	3.48342	-31.3531	1.05755e-147	3.8335e-146	326.532	LOC103344931	LGG_vs_GBM	TRUE	DOWN	FALSE
0.794121	5.27856	31.3251	1.62147e-147	5.8687e-146	325.864	RARS1	LGG_vs_GBM	TRUE	UP	FALSE
-1.32646	6.59485	-31.3	2.37404e-147	8.57943e-146	325.474	CSNK1E	LGG_vs_GBM	TRUE	DOWN	FALSE
2.3448	-3.0193	31.2901	2.76255e-147	9.96827e-146	325.935	CDK5RAP3P1	LGG_vs_GBM	TRUE	UP	FALSE
1.89151	-2.26878	31.2726	3.60549e-147	1.29902e-145	325.641	CSNK2A3	LGG_vs_GBM	TRUE	UP	FALSE
3.73645	5.68885	31.267	4.01722e-147	1.44517e-145	325.023	TIMP1	LGG_vs_GBM	TRUE	UP	FALSE
-1.30088	4.47424	-31.2503	5.06295e-147	1.8186e-145	324.84	PLA2G6	LGG_vs_GBM	TRUE	DOWN	FALSE
2.78622	1.2826	31.2186	8.34346e-147	2.99243e-145	324.617	CLEC18B	LGG_vs_GBM	TRUE	UP	FALSE
2.25406	-2.37388	31.1972	1.13858e-146	4.07743e-145	324.496	RPSAP4	LGG_vs_GBM	TRUE	UP	FALSE
-5.00183	5.23182	-31.1747	1.63957e-146	5.86268e-145	323.786	MTND2P28	LGG_vs_GBM	TRUE	DOWN	FALSE
2.02038	-1.28661	31.164	1.88629e-146	6.73476e-145	323.947	ENSG00000215093	LGG_vs_GBM	TRUE	UP	FALSE
1.81588	-1.5664	31.1337	2.99457e-146	1.06757e-144	323.497	NPM1P39	LGG_vs_GBM	TRUE	UP	FALSE
-2.78418	5.01994	-31.1276	3.36257e-146	1.19696e-144	322.969	KCNIP3	LGG_vs_GBM	TRUE	DOWN	FALSE
-0.899197	6.05705	-31.1194	3.72362e-146	1.3235e-144	322.717	PHF21A	LGG_vs_GBM	TRUE	DOWN	FALSE
2.0789	-2.00714	31.1086	4.38742e-146	1.55711e-144	323.134	ENSG00000237757	LGG_vs_GBM	TRUE	UP	FALSE
-1.93919	4.94177	-31.1049	4.74393e-146	1.68112e-144	322.582	TMCC2	LGG_vs_GBM	TRUE	DOWN	FALSE
-1.65376	6.70461	-31.1004	5.06566e-146	1.79246e-144	322.42	TAF15	LGG_vs_GBM	TRUE	DOWN	FALSE
-0.785981	8.08507	-31.0967	5.26045e-146	1.85861e-144	322.424	AARS1	LGG_vs_GBM	TRUE	DOWN	FALSE
-2.6714	4.82396	-31.0853	6.40005e-146	2.25789e-144	322.337	FAM222A	LGG_vs_GBM	TRUE	DOWN	FALSE
-2.38817	7.44994	-31.0847	6.4641e-146	2.27711e-144	322.197	CLIP3	LGG_vs_GBM	TRUE	DOWN	FALSE
1.50423	-0.991897	31.0598	9.23149e-146	3.24716e-144	322.346	ACTG1P14	LGG_vs_GBM	TRUE	UP	FALSE
-2.07534	7.06891	-31.0562	9.97711e-146	3.50213e-144	321.753	PDZD4	LGG_vs_GBM	TRUE	DOWN	FALSE
-1.14231	6.08712	-31.0547	9.98587e-146	3.50213e-144	321.735	CYTH1	LGG_vs_GBM	TRUE	DOWN	FALSE
-2.03015	3.24378	-31.0534	1.01817e-145	3.56556e-144	322.014	ZSWIM9	LGG_vs_GBM	TRUE	DOWN	FALSE
2.84094	6.69559	31.0491	1.11185e-145	3.88787e-144	321.664	ANXA2	LGG_vs_GBM	TRUE	UP	FALSE
-0.847098	6.22704	-31.0149	1.83149e-145	6.39485e-144	321.122	SH2B1	LGG_vs_GBM	TRUE	DOWN	FALSE
-1.47566	1.54532	-31.0088	2.00897e-145	7.00427e-144	321.472	ENSG00000279722	LGG_vs_GBM	TRUE	DOWN	FALSE
2.27793	-2.04635	31.0006	2.27691e-145	7.92678e-144	321.491	RPL10AP2	LGG_vs_GBM	TRUE	UP	FALSE
2.1745	-2.03171	30.9741	3.40889e-145	1.18503e-143	321.087	NACA2	LGG_vs_GBM	TRUE	UP	FALSE
-1.26951	6.87494	-30.9651	3.90939e-145	1.35703e-143	320.374	CDIP1	LGG_vs_GBM	TRUE	DOWN	FALSE
1.72876	-2.24659	30.9575	4.39292e-145	1.52264e-143	320.842	ENSG00000231434	LGG_vs_GBM	TRUE	UP	FALSE
-1.1566	7.83629	-30.9546	4.58494e-145	1.58688e-143	320.247	DGCR2	LGG_vs_GBM	TRUE	DOWN	FALSE
2.33449	-2.23372	30.9298	6.6929e-145	2.3131e-143	320.422	RPS3AP49	LGG_vs_GBM	TRUE	UP	FALSE
3.93911	-1.19947	30.9296	6.86765e-145	2.37004e-143	320.357	RPS14P1	LGG_vs_GBM	TRUE	UP	FALSE
-1.55453	2.86481	-30.8987	1.07535e-144	3.70565e-143	319.688	SEMA4G	LGG_vs_GBM	TRUE	DOWN	FALSE
-1.93743	9.46291	-30.8907	1.22787e-144	4.2251e-143	319.343	SCD	LGG_vs_GBM	TRUE	DOWN	FALSE
1.01212	3.25038	30.8785	1.46335e-144	5.02813e-143	319.283	ZNF35	LGG_vs_GBM	TRUE	UP	FALSE
2.32297	-2.71119	30.8676	1.7271e-144	5.92582e-143	319.494	ITGA6-AS1	LGG_vs_GBM	TRUE	UP	FALSE
-1.31755	4.73205	-30.8615	1.89731e-144	6.5004e-143	318.883	ZNF213	LGG_vs_GBM	TRUE	DOWN	FALSE
2.2373	-2.69303	30.8311	3.01361e-144	1.03101e-142	318.937	RPL31P63	LGG_vs_GBM	TRUE	UP	FALSE
-1.87555	3.46706	-30.8241	3.35112e-144	1.14483e-142	318.494	DNAJC12	LGG_vs_GBM	TRUE	DOWN	FALSE
1.19415	4.47045	30.8174	3.71373e-144	1.26688e-142	318.197	SLC30A7	LGG_vs_GBM	TRUE	UP	FALSE
-0.840327	8.1884	-30.8161	3.7851e-144	1.28938e-142	318.154	SF3B2	LGG_vs_GBM	TRUE	DOWN	FALSE
-2.43286	9.5231	-30.8081	4.37635e-144	1.48865e-142	318.075	NDRG2	LGG_vs_GBM	TRUE	DOWN	FALSE
-1.38132	5.04281	-30.8044	4.52736e-144	1.53781e-142	317.986	TBKBP1	LGG_vs_GBM	TRUE	DOWN	FALSE
-1.43236	8.97994	-30.7867	5.93377e-144	2.01265e-142	317.743	RTN3	LGG_vs_GBM	TRUE	DOWN	FALSE
-2.24062	7.90737	-30.7813	6.57748e-144	2.2278e-142	317.589	ATN1	LGG_vs_GBM	TRUE	DOWN	FALSE
-1.70929	5.95766	-30.7789	6.80472e-144	2.30149e-142	317.531	ATAT1	LGG_vs_GBM	TRUE	DOWN	FALSE
1.84405	-1.50045	30.7747	7.12273e-144	2.40562e-142	318.027	ENSG00000237758	LGG_vs_GBM	TRUE	UP	FALSE
1.81948	2.6119	30.7649	8.26081e-144	2.78603e-142	317.62	STIL	LGG_vs_GBM	TRUE	UP	FALSE
-1.07998	7.13497	-30.7522	1.00336e-143	3.37912e-142	317.135	TM9SF3	LGG_vs_GBM	TRUE	DOWN	FALSE
-1.29659	5.09456	-30.7349	1.30683e-143	4.39493e-142	316.918	ASB13	LGG_vs_GBM	TRUE	DOWN	FALSE
3.3101	-1.45353	30.6785	3.11779e-143	1.04704e-141	316.555	ENSG00000226149	LGG_vs_GBM	TRUE	UP	FALSE
-1.4875	4.15738	-30.6513	4.66918e-143	1.56582e-141	315.761	TDRP	LGG_vs_GBM	TRUE	DOWN	FALSE
3.69278	-1.28853	30.645	5.24266e-143	1.75566e-141	316.029	HIF1A-AS3	LGG_vs_GBM	TRUE	UP	FALSE
-1.15184	3.35892	-30.6429	5.30403e-143	1.77371e-141	315.725	FRS3	LGG_vs_GBM	TRUE	DOWN	FALSE
1.9047	-0.855206	30.6335	6.1258e-143	2.04564e-141	315.849	RPSAP54	LGG_vs_GBM	TRUE	UP	FALSE
2.17789	-3.05839	30.6309	6.36931e-143	2.12397e-141	315.904	RPL6P3	LGG_vs_GBM	TRUE	UP	FALSE
-3.92771	-1.45236	-30.6068	9.36232e-143	3.11766e-141	315.508	ENSG00000274682	LGG_vs_GBM	TRUE	DOWN	FALSE
-1.08291	6.59168	-30.6054	9.3939e-143	3.1238e-141	314.887	SAMD8	LGG_vs_GBM	TRUE	DOWN	FALSE
-0.960155	6.0111	-30.6017	9.93914e-143	3.30049e-141	314.831	CLCN6	LGG_vs_GBM	TRUE	DOWN	FALSE
2.03779	1.69897	30.5955	1.09318e-142	3.62505e-141	315.123	KCNE3	LGG_vs_GBM	TRUE	UP	FALSE
-1.74904	5.53448	-30.5789	1.43382e-142	4.74802e-141	314.509	TEF	LGG_vs_GBM	TRUE	DOWN	FALSE
2.41018	3.37963	30.5771	1.47787e-142	4.88706e-141	314.652	MCUB	LGG_vs_GBM	TRUE	UP	FALSE
1.98742	5.97082	30.5459	2.37886e-142	7.85554e-141	313.973	FKBP9	LGG_vs_GBM	TRUE	UP	FALSE
2.56822	-0.130525	30.5384	2.60845e-142	8.60172e-141	314.364	TPRG1	LGG_vs_GBM	TRUE	UP	FALSE
-1.21596	8.69344	-30.5175	3.58965e-142	1.1821e-140	313.627	NCL	LGG_vs_GBM	TRUE	DOWN	FALSE
4.09832	0.744305	30.5128	3.93782e-142	1.29495e-140	313.879	CLEC5A	LGG_vs_GBM	TRUE	UP	FALSE
4.54852	-1.77814	30.508	4.23695e-142	1.3914e-140	313.969	MIR924HG	LGG_vs_GBM	TRUE	UP	FALSE
-1.56584	-0.962236	-30.4947	5.0788e-142	1.66555e-140	313.762	ENSG00000270503	LGG_vs_GBM	TRUE	DOWN	FALSE
-1.35763	6.95762	-30.4827	6.10287e-142	1.99863e-140	313.025	LUC7L3	LGG_vs_GBM	TRUE	DOWN	FALSE
2.44913	9.23184	30.4815	6.34824e-142	2.07612e-140	313.123	FN1	LGG_vs_GBM	TRUE	UP	FALSE
1.99314	-2.65842	30.4632	8.21328e-142	2.68236e-140	313.335	RPL28P5	LGG_vs_GBM	TRUE	UP	FALSE
-1.17176	5.08458	-30.4565	9.10111e-142	2.96824e-140	312.671	INPP1	LGG_vs_GBM	TRUE	DOWN	FALSE
1.95484	-0.971432	30.4483	1.03024e-141	3.35542e-140	313.034	ENSG00000273218	LGG_vs_GBM	TRUE	UP	FALSE
1.69926	3.85388	30.4329	1.3063e-141	4.24871e-140	312.413	PDK1	LGG_vs_GBM	TRUE	UP	FALSE
2.24327	-1.16427	30.4311	1.33941e-141	4.35041e-140	312.781	ENSG00000233966	LGG_vs_GBM	TRUE	UP	FALSE
-1.05883	6.58005	-30.4234	1.50642e-141	4.8862e-140	312.113	DAB2IP	LGG_vs_GBM	TRUE	DOWN	FALSE
1.68416	2.27882	30.4216	1.54912e-141	5.01785e-140	312.426	ENSG00000249264	LGG_vs_GBM	TRUE	UP	FALSE
5.22324	-0.0847618	30.4124	1.82045e-141	5.88867e-140	312.409	SHOX2	LGG_vs_GBM	TRUE	UP	FALSE
-1.7884	4.47334	-30.4095	1.88482e-141	6.0886e-140	312.038	ZBED3	LGG_vs_GBM	TRUE	DOWN	FALSE
-1.16424	3.41157	-30.3961	2.28322e-141	7.36556e-140	311.959	ENSG00000272335	LGG_vs_GBM	TRUE	DOWN	FALSE
-1.0511	4.95383	-30.3928	2.40324e-141	7.74221e-140	311.708	R3HDM2	LGG_vs_GBM	TRUE	DOWN	FALSE
2.12554	-3.31581	30.3841	2.74448e-141	8.82956e-140	312.154	RPL12P8	LGG_vs_GBM	TRUE	UP	FALSE
-2.66533	3.55944	-30.3713	3.40661e-141	1.0945e-139	311.588	SMIM45	LGG_vs_GBM	TRUE	DOWN	FALSE
-4.31966	7.06053	-30.3556	4.32724e-141	1.3884e-139	311.143	SMOC1	LGG_vs_GBM	TRUE	DOWN	FALSE
-1.70823	5.92224	-30.3547	4.37401e-141	1.40151e-139	311.068	SSBP3	LGG_vs_GBM	TRUE	DOWN	FALSE
2.18003	-2.59237	30.3534	4.38111e-141	1.4019e-139	311.66	EEF1A1P28	LGG_vs_GBM	TRUE	UP	FALSE
1.81421	-1.07073	30.3419	5.2157e-141	1.66671e-139	311.418	EEF1A1P24	LGG_vs_GBM	TRUE	UP	FALSE
2.75147	-3.569	30.3336	5.92228e-141	1.88995e-139	311.387	ENSG00000233818	LGG_vs_GBM	TRUE	UP	FALSE
2.93363	1.01697	30.3244	6.9353e-141	2.21026e-139	311.01	SH2D4A	LGG_vs_GBM	TRUE	UP	FALSE
1.79674	-2.29314	30.3203	7.25332e-141	2.30852e-139	311.144	ENSG00000258469	LGG_vs_GBM	TRUE	UP	FALSE
-1.36674	2.35279	-30.2907	1.13963e-140	3.62226e-139	310.471	ENSG00000280254	LGG_vs_GBM	TRUE	DOWN	FALSE
1.72457	-1.9783	30.2836	1.26888e-140	4.02767e-139	310.571	ENSG00000256167	LGG_vs_GBM	TRUE	UP	FALSE
-1.12709	5.49403	-30.281	1.3209e-140	4.1872e-139	309.966	HABP4	LGG_vs_GBM	TRUE	DOWN	FALSE
-2.72903	4.83621	-30.2775	1.4218e-140	4.50104e-139	310.03	ATP6V1G2	LGG_vs_GBM	TRUE	DOWN	FALSE
-1.36267	7.46022	-30.2568	1.90872e-140	6.03444e-139	309.598	SREBF2	LGG_vs_GBM	TRUE	DOWN	FALSE
1.96065	-0.146185	30.2371	2.57897e-140	8.14262e-139	309.777	ENSG00000235084	LGG_vs_GBM	TRUE	UP	FALSE
-0.971605	5.22685	-30.2366	2.59744e-140	8.19003e-139	309.302	BCCIP	LGG_vs_GBM	TRUE	DOWN	FALSE
3.10254	-2.50779	30.1942	4.96111e-140	1.56222e-138	309.234	RPSAP36	LGG_vs_GBM	TRUE	UP	FALSE
2.20038	5.0449	30.1944	5.04361e-140	1.5861e-138	308.657	ITGA5	LGG_vs_GBM	TRUE	UP	FALSE
-3.36888	3.92085	-30.1891	5.46792e-140	1.71726e-138	308.804	PRR36	LGG_vs_GBM	TRUE	DOWN	FALSE
-1.02439	5.88184	-30.1873	5.50624e-140	1.72701e-138	308.52	ZCCHC14	LGG_vs_GBM	TRUE	DOWN	FALSE
2.07228	-2.44445	30.1733	6.82174e-140	2.13679e-138	308.912	ENSG00000280852	LGG_vs_GBM	TRUE	UP	FALSE
-0.824389	8.09361	-30.1683	7.3523e-140	2.29994e-138	308.278	HNRNPDL	LGG_vs_GBM	TRUE	DOWN	FALSE
-0.660338	6.1363	-30.1661	7.609e-140	2.37711e-138	308.186	RSRC2	LGG_vs_GBM	TRUE	DOWN	FALSE
3.32898	6.84177	30.1507	9.82783e-140	3.06626e-138	307.991	COL4A1	LGG_vs_GBM	TRUE	UP	FALSE
-1.02241	6.02651	-30.1458	1.03636e-139	3.22919e-138	307.884	MICU1	LGG_vs_GBM	TRUE	DOWN	FALSE
-5.36161	6.98841	-30.1427	1.10906e-139	3.45117e-138	307.946	MTATP6P1	LGG_vs_GBM	TRUE	DOWN	FALSE
-2.73541	-0.278336	-30.1392	1.14669e-139	3.56359e-138	308.333	RNU6-529P	LGG_vs_GBM	TRUE	DOWN	FALSE
1.9802	-2.75862	30.1243	1.43933e-139	4.46719e-138	308.179	ENSG00000234017	LGG_vs_GBM	TRUE	UP	FALSE
4.53436	2.89753	30.1146	1.70272e-139	5.27777e-138	307.666	ABCC3	LGG_vs_GBM	TRUE	UP	FALSE
-1.81326	4.40641	-30.1077	1.87843e-139	5.81479e-138	307.449	OLMALINC	LGG_vs_GBM	TRUE	DOWN	FALSE
-0.829067	8.81128	-30.1022	2.01414e-139	6.22679e-138	307.307	AP2B1	LGG_vs_GBM	TRUE	DOWN	FALSE
-0.961549	6.4711	-30.0987	2.12483e-139	6.56046e-138	307.163	HNRNPH2	LGG_vs_GBM	TRUE	DOWN	FALSE
-1.52841	7.98592	-30.087	2.54755e-139	7.85539e-138	307.029	SLC22A17	LGG_vs_GBM	TRUE	DOWN	FALSE
-2.12575	2.45599	-30.082	2.74144e-139	8.44228e-138	307.291	RAI2	LGG_vs_GBM	TRUE	DOWN	FALSE
-1.2475	1.90097	-30.0544	4.17382e-139	1.28367e-137	306.909	PARTICL	LGG_vs_GBM	TRUE	DOWN	FALSE
-3.16816	12.4384	-30.0492	4.61073e-139	1.4162e-137	306.668	ENSG00000210082	LGG_vs_GBM	TRUE	DOWN	FALSE
1.27037	3.79271	30.0364	5.49098e-139	1.6844e-137	306.378	ZNF557	LGG_vs_GBM	TRUE	UP	FALSE
2.57596	-1.46351	30.0334	5.75185e-139	1.76214e-137	306.74	SPDYE6	LGG_vs_GBM	TRUE	UP	FALSE
-2.23396	7.28711	-30.0253	6.63962e-139	2.0315e-137	306.051	SEPTIN3	LGG_vs_GBM	TRUE	DOWN	FALSE
-1.13421	4.94341	-30.0193	7.13205e-139	2.17936e-137	306.02	NSRP1	LGG_vs_GBM	TRUE	DOWN	FALSE
2.0377	-3.03822	29.9958	1.01993e-138	3.11262e-137	306.235	ENSG00000244171	LGG_vs_GBM	TRUE	UP	FALSE
3.23492	-1.05054	29.9962	1.02891e-138	3.13601e-137	306.141	MACC1	LGG_vs_GBM	TRUE	UP	FALSE
-1.45656	1.60495	-29.9894	1.12465e-138	3.42339e-137	305.94	ENSG00000261098	LGG_vs_GBM	TRUE	DOWN	FALSE
2.17744	-0.133913	29.9889	1.13272e-138	3.44356e-137	305.996	C8orf88	LGG_vs_GBM	TRUE	UP	FALSE
1.26402	2.8409	29.9851	1.19987e-138	3.64304e-137	305.721	CENPL	LGG_vs_GBM	TRUE	UP	FALSE
3.07436	0.952965	29.9759	1.41078e-138	4.27792e-137	305.701	DEPDC1	LGG_vs_GBM	TRUE	UP	FALSE
1.82748	-0.866046	29.9706	1.49785e-138	4.53615e-137	305.754	RPS10P26	LGG_vs_GBM	TRUE	UP	FALSE
-3.9197	5.58118	-29.9617	1.75155e-138	5.2977e-137	305.223	FLJ16779	LGG_vs_GBM	TRUE	DOWN	FALSE
1.91831	-1.65539	29.937	2.4989e-138	7.54854e-137	305.279	RPL7P32	LGG_vs_GBM	TRUE	UP	FALSE
1.762	-3.14415	29.9233	3.07783e-138	9.28549e-137	305.137	ENSG00000236493	LGG_vs_GBM	TRUE	UP	FALSE
2.26462	-2.25894	29.9197	3.25379e-138	9.80389e-137	305.043	RPS4XP11	LGG_vs_GBM	TRUE	UP	FALSE
2.05165	-3.03197	29.8968	4.60943e-138	1.38709e-136	304.728	ENSG00000255397	LGG_vs_GBM	TRUE	UP	FALSE
2.26241	-2.97485	29.886	5.43683e-138	1.63401e-136	304.561	ENSG00000269907	LGG_vs_GBM	TRUE	UP	FALSE
3.73777	5.15502	29.864	7.75644e-138	2.32821e-136	303.677	PDPN	LGG_vs_GBM	TRUE	UP	FALSE
-1.41256	7.60713	-29.8562	8.56719e-138	2.56832e-136	303.498	ABLIM1	LGG_vs_GBM	TRUE	DOWN	FALSE
-1.084	8.06856	-29.8547	8.75978e-138	2.62274e-136	303.497	USP11	LGG_vs_GBM	TRUE	DOWN	FALSE
1.95355	6.44049	29.8545	8.96706e-138	2.68142e-136	303.439	LAMC1	LGG_vs_GBM	TRUE	UP	FALSE
-2.12302	0.720224	-29.8411	1.0781e-137	3.21978e-136	303.735	ENSG00000276529	LGG_vs_GBM	TRUE	DOWN	FALSE
4.24896	-3.57519	29.8309	1.2801e-137	3.81827e-136	303.705	HOXA-AS3	LGG_vs_GBM	TRUE	UP	FALSE
-1.13235	5.76348	-29.8266	1.34508e-137	4.00707e-136	303.029	LIX1L	LGG_vs_GBM	TRUE	DOWN	FALSE
2.99862	0.725542	29.8185	1.54742e-137	4.60407e-136	303.325	EVC2	LGG_vs_GBM	TRUE	UP	FALSE
-6.03731	5.40362	-29.8114	1.73011e-137	5.14118e-136	303.057	MT-ATP8	LGG_vs_GBM	TRUE	DOWN	FALSE
2.42382	3.29271	29.7871	2.50318e-137	7.42913e-136	302.626	PLAUR	LGG_vs_GBM	TRUE	UP	FALSE
-0.97362	6.34557	-29.7727	3.05574e-137	9.05774e-136	302.195	LDB1	LGG_vs_GBM	TRUE	DOWN	FALSE
5.00403	0.668351	29.7537	4.16907e-137	1.23424e-135	302.315	H2BC11	LGG_vs_GBM	TRUE	UP	FALSE
-0.685611	8.69338	-29.7272	6.11573e-137	1.80829e-135	301.587	ADD1	LGG_vs_GBM	TRUE	DOWN	FALSE
-1.41757	4.55893	-29.7193	6.89611e-137	2.0365e-135	301.505	TCF7L2	LGG_vs_GBM	TRUE	DOWN	FALSE
-2.77963	4.02181	-29.7182	7.15798e-137	2.1112e-135	301.599	MN1	LGG_vs_GBM	TRUE	DOWN	FALSE
2.64644	2.1597	29.7107	8.01517e-137	2.36109e-135	301.573	FAM20A	LGG_vs_GBM	TRUE	UP	FALSE
-2.63823	-1.57039	-29.7076	8.24621e-137	2.42614e-135	301.821	LOC124902477	LGG_vs_GBM	TRUE	DOWN	FALSE
-1.10537	7.25251	-29.7067	8.35535e-137	2.45521e-135	301.208	RAB2A	LGG_vs_GBM	TRUE	DOWN	FALSE
-0.871588	6.77691	-29.7054	8.52846e-137	2.50298e-135	301.173	ATG13	LGG_vs_GBM	TRUE	DOWN	FALSE
1.73156	-0.842518	29.6943	1.0102e-136	2.96114e-135	301.545	ENSG00000181227	LGG_vs_GBM	TRUE	UP	FALSE
1.12457	2.38851	29.6909	1.06276e-136	3.11135e-135	301.295	ZNF701	LGG_vs_GBM	TRUE	UP	FALSE
1.39304	-0.786443	29.6839	1.1833e-136	3.46e-135	301.385	EWSR1P1	LGG_vs_GBM	TRUE	UP	FALSE
-1.06088	4.87878	-29.6803	1.25034e-136	3.65151e-135	300.86	TLCD5	LGG_vs_GBM	TRUE	DOWN	FALSE
1.13031	3.46936	29.659	1.72843e-136	5.04154e-135	300.672	ASL	LGG_vs_GBM	TRUE	UP	FALSE
-1.22786	4.91689	-29.6463	2.09806e-136	6.11218e-135	300.343	LINC01278	LGG_vs_GBM	TRUE	DOWN	FALSE
2.18823	-2.73881	29.6411	2.27094e-136	6.60772e-135	300.824	ENSG00000235036	LGG_vs_GBM	TRUE	UP	FALSE
2.70337	-3.55999	29.6128	3.49827e-136	1.01664e-134	300.416	ENSG00000287041	LGG_vs_GBM	TRUE	UP	FALSE
-0.915308	5.17568	-29.5926	4.75956e-136	1.38149e-134	299.492	DDX51	LGG_vs_GBM	TRUE	DOWN	FALSE
-2.20828	-1.84837	-29.5902	4.93592e-136	1.43093e-134	300.04	ENSG00000260871	LGG_vs_GBM	TRUE	DOWN	FALSE
2.04454	4.09438	29.5783	6.03537e-136	1.74753e-134	299.353	CCNB1	LGG_vs_GBM	TRUE	UP	FALSE
1.64186	-0.698743	29.5755	6.17078e-136	1.78457e-134	299.73	PSME2P2	LGG_vs_GBM	TRUE	UP	FALSE
2.07571	3.31778	29.5753	6.28833e-136	1.81635e-134	299.399	CASP4	LGG_vs_GBM	TRUE	UP	FALSE
1.77139	-0.557266	29.5719	6.52304e-136	1.88185e-134	299.668	ENSG00000229097	LGG_vs_GBM	TRUE	UP	FALSE
-0.715549	5.53196	-29.5618	7.59872e-136	2.18952e-134	298.996	VMA22	LGG_vs_GBM	TRUE	DOWN	FALSE
2.67641	-2.52774	29.5484	9.33236e-136	2.6858e-134	299.404	MPP4	LGG_vs_GBM	TRUE	UP	FALSE
1.414	3.10582	29.5451	9.80364e-136	2.81801e-134	298.984	ZNF586	LGG_vs_GBM	TRUE	UP	FALSE
-1.44834	6.01415	-29.5324	1.19948e-135	3.44369e-134	298.54	CRY2	LGG_vs_GBM	TRUE	DOWN	FALSE
2.61644	-3.24139	29.5308	1.21954e-135	3.49705e-134	299.162	ENSG00000249489	LGG_vs_GBM	TRUE	UP	FALSE
3.10843	-1.73303	29.5276	1.28554e-135	3.68186e-134	299.05	RNU4ATAC	LGG_vs_GBM	TRUE	UP	FALSE
4.77344	0.839836	29.5269	1.31946e-135	3.77444e-134	298.849	MMP9	LGG_vs_GBM	TRUE	UP	TRUE
-1.58484	10.3955	-29.4919	2.20699e-135	6.30572e-134	298.094	PEA15	LGG_vs_GBM	TRUE	DOWN	FALSE
1.47346	4.32959	29.4739	2.90109e-135	8.27893e-134	297.746	SEC24D	LGG_vs_GBM	TRUE	UP	FALSE
2.28201	-1.71485	29.453	3.98915e-135	1.13703e-133	297.915	NPIPB12	LGG_vs_GBM	TRUE	UP	FALSE
1.65835	-1.3473	29.4487	4.25802e-135	1.21221e-133	297.832	ENSG00000235105	LGG_vs_GBM	TRUE	UP	FALSE
-1.2082	7.40964	-29.4409	4.79719e-135	1.36407e-133	297.165	PNMA1	LGG_vs_GBM	TRUE	DOWN	FALSE
-2.59163	5.83881	-29.4385	5.07602e-135	1.44163e-133	297.147	CACNG7	LGG_vs_GBM	TRUE	DOWN	FALSE
7.3755	-2.03629	29.4384	5.0849e-135	1.44242e-133	297.684	H3C8	LGG_vs_GBM	TRUE	UP	FALSE
-1.17325	4.93456	-29.4331	5.40085e-135	1.53022e-133	297.093	SPATA2	LGG_vs_GBM	TRUE	DOWN	FALSE
1.71097	0.630294	29.4309	5.58491e-135	1.58048e-133	297.464	RPL10AP6	LGG_vs_GBM	TRUE	UP	FALSE
-0.945779	6.27857	-29.4194	6.65302e-135	1.88051e-133	296.813	PHF10	LGG_vs_GBM	TRUE	DOWN	FALSE
2.58285	-2.14901	29.4182	6.77931e-135	1.91393e-133	297.406	ENSG00000224367	LGG_vs_GBM	TRUE	UP	FALSE
2.40598	-2.14408	29.3954	9.59579e-135	2.70585e-133	297.059	RPL8P3	LGG_vs_GBM	TRUE	UP	FALSE
-1.1385	6.19859	-29.3864	1.10049e-134	3.09951e-133	296.313	PNN	LGG_vs_GBM	TRUE	DOWN	FALSE
-1.20952	6.25121	-29.3765	1.27988e-134	3.60049e-133	296.163	PC	LGG_vs_GBM	TRUE	DOWN	FALSE
-1.17719	1.72998	-29.3749	1.31162e-134	3.68543e-133	296.572	ENSG00000211451	LGG_vs_GBM	TRUE	DOWN	FALSE
1.55996	2.04537	29.3718	1.37421e-134	3.85673e-133	296.463	ENSG00000127957	LGG_vs_GBM	TRUE	UP	FALSE
2.94035	-3.27574	29.3598	1.65091e-134	4.6278e-133	296.559	ENSG00000253882	LGG_vs_GBM	TRUE	UP	FALSE
2.26593	-1.31917	29.3584	1.68572e-134	4.71982e-133	296.457	DLGAP4-AS1	LGG_vs_GBM	TRUE	UP	FALSE
1.14231	0.104065	29.3552	1.76962e-134	4.9489e-133	296.343	ENSG00000175741	LGG_vs_GBM	TRUE	UP	FALSE
-0.821018	4.49155	-29.3512	1.88307e-134	5.25997e-133	295.881	ENDOV	LGG_vs_GBM	TRUE	DOWN	FALSE
2.40665	0.00912662	29.3461	2.03432e-134	5.67577e-133	296.2	PRELID2	LGG_vs_GBM	TRUE	UP	FALSE
-1.86344	2.76047	-29.3397	2.24142e-134	6.24624e-133	295.956	ZNNT1	LGG_vs_GBM	TRUE	DOWN	FALSE
2.47823	1.5321	29.3303	2.60864e-134	7.26106e-133	295.85	ITGB3	LGG_vs_GBM	TRUE	UP	FALSE
2.6387	4.57381	29.3217	3.00773e-134	8.36214e-133	295.415	MSR1	LGG_vs_GBM	TRUE	UP	FALSE
3.82308	0.624377	29.3207	3.05405e-134	8.48097e-133	295.738	LOC100506474	LGG_vs_GBM	TRUE	UP	FALSE
2.0525	0.0414437	29.309	3.58112e-134	9.93302e-133	295.635	RPS3P3	LGG_vs_GBM	TRUE	UP	FALSE
-1.13917	4.03513	-29.2879	4.93745e-134	1.36791e-132	294.99	UPF3B	LGG_vs_GBM	TRUE	DOWN	FALSE
2.42097	-3.41268	29.2839	5.2441e-134	1.45117e-132	295.412	ENSG00000204652	LGG_vs_GBM	TRUE	UP	FALSE
-0.744917	6.08974	-29.2731	6.18098e-134	1.70844e-132	294.583	RBBP6	LGG_vs_GBM	TRUE	DOWN	FALSE
-1.60229	1.16138	-29.2713	6.35494e-134	1.75448e-132	295.034	ZNF385C	LGG_vs_GBM	TRUE	DOWN	FALSE
1.28019	3.21641	29.2543	8.23788e-134	2.27168e-132	294.541	ZNF468	LGG_vs_GBM	TRUE	UP	FALSE
9.11627	-2.26531	29.2536	8.48394e-134	2.33682e-132	294.856	ENSG00000200488	LGG_vs_GBM	TRUE	UP	FALSE
-1.87938	2.21475	-29.2484	9.01027e-134	2.47892e-132	294.615	ENSG00000255366	LGG_vs_GBM	TRUE	DOWN	FALSE
-1.67579	5.01621	-29.2483	9.16062e-134	2.51737e-132	294.278	NAP1L5	LGG_vs_GBM	TRUE	DOWN	FALSE
1.94906	-1.48479	29.2435	9.70905e-134	2.66499e-132	294.715	ENSG00000256745	LGG_vs_GBM	TRUE	UP	FALSE
3.18972	3.26896	29.2231	1.35039e-133	3.70236e-132	294.046	SRPX2	LGG_vs_GBM	TRUE	UP	FALSE
-1.37202	7.07312	-29.2037	1.78136e-133	4.8783e-132	293.541	PSIP1	LGG_vs_GBM	TRUE	DOWN	FALSE
-1.12668	4.71875	-29.1925	2.109e-133	5.76891e-132	293.452	ACADSB	LGG_vs_GBM	TRUE	DOWN	FALSE
-1.47669	5.51828	-29.1777	2.66797e-133	7.2895e-132	293.158	PMVK	LGG_vs_GBM	TRUE	DOWN	FALSE
2.75896	-0.675601	29.1707	2.94677e-133	8.04198e-132	293.566	C1RL-AS1	LGG_vs_GBM	TRUE	UP	FALSE
2.23615	-3.11155	29.157	3.6257e-133	9.88347e-132	293.474	ENSG00000261588	LGG_vs_GBM	TRUE	UP	FALSE
2.84301	-2.4843	29.1446	4.37605e-133	1.19152e-131	293.259	CD80	LGG_vs_GBM	TRUE	UP	FALSE
2.81604	-2.58931	29.1445	4.38192e-133	1.19175e-131	293.263	CLEC18C	LGG_vs_GBM	TRUE	UP	FALSE
2.38242	-3.00243	29.1438	4.43083e-133	1.20368e-131	293.268	RPS4XP13	LGG_vs_GBM	TRUE	UP	FALSE
-1.14289	5.68995	-29.1427	4.5095e-133	1.22365e-131	292.615	NAA60	LGG_vs_GBM	TRUE	DOWN	FALSE
-1.09093	3.99002	-29.1373	4.89079e-133	1.32559e-131	292.702	C6orf136	LGG_vs_GBM	TRUE	DOWN	FALSE
2.04048	-2.84225	29.1262	5.79053e-133	1.56767e-131	292.995	ENSG00000212829	LGG_vs_GBM	TRUE	UP	FALSE
-2.03929	5.26187	-29.1245	6.05511e-133	1.63743e-131	292.384	LHPP	LGG_vs_GBM	TRUE	DOWN	FALSE
-0.643235	6.8736	-29.1224	6.13553e-133	1.65729e-131	292.296	GLYR1	LGG_vs_GBM	TRUE	DOWN	FALSE
3.98457	0.895902	29.1091	7.65558e-133	2.06553e-131	292.494	TREM1	LGG_vs_GBM	TRUE	UP	FALSE
3.19517	1.3817	29.1054	8.09968e-133	2.18287e-131	292.413	TNFAIP6	LGG_vs_GBM	TRUE	UP	FALSE
-0.854749	6.36194	-29.0957	9.21324e-133	2.48016e-131	291.883	PWWP3A	LGG_vs_GBM	TRUE	DOWN	FALSE
2.25917	-2.91408	29.0941	9.44738e-133	2.54031e-131	292.509	RPLP0P5	LGG_vs_GBM	TRUE	UP	FALSE
5.74551	-1.17724	29.094	9.64155e-133	2.58958e-131	292.419	IBSP	LGG_vs_GBM	TRUE	UP	FALSE
-2.93836	7.68396	-29.0894	1.0339e-132	2.77376e-131	291.815	SCG3	LGG_vs_GBM	TRUE	DOWN	FALSE
-1.29354	4.64311	-29.0711	1.33989e-132	3.59064e-131	291.618	DUSP7	LGG_vs_GBM	TRUE	DOWN	FALSE
2.05292	2.08496	29.0695	1.37451e-132	3.67926e-131	291.844	RPS18P5	LGG_vs_GBM	TRUE	UP	FALSE
1.96554	-1.35764	29.0612	1.559e-132	4.1684e-131	291.936	ENSG00000250896	LGG_vs_GBM	TRUE	UP	FALSE
2.26573	-0.982149	29.0574	1.65084e-132	4.40897e-131	291.86	MIR155HG	LGG_vs_GBM	TRUE	UP	FALSE
3.53825	0.415601	29.0519	1.83024e-132	4.88263e-131	291.668	DNAH11	LGG_vs_GBM	TRUE	UP	FALSE
-1.04749	5.21924	-29.0177	3.02544e-132	8.06206e-131	290.738	ADO	LGG_vs_GBM	TRUE	DOWN	FALSE
-2.95648	-2.41886	-29.0077	3.5208e-132	9.37157e-131	291.21	ENSG00000286529	LGG_vs_GBM	TRUE	DOWN	FALSE
-0.853011	4.7079	-29.0066	3.57804e-132	9.51326e-131	290.611	RNF103	LGG_vs_GBM	TRUE	DOWN	FALSE
2.14293	0.656061	29.004	3.72317e-132	9.88806e-131	290.96	SBF2-AS1	LGG_vs_GBM	TRUE	UP	FALSE
1.46184	2.13307	28.9716	6.09671e-132	1.61737e-130	290.365	SLC16A1-AS1	LGG_vs_GBM	TRUE	UP	FALSE
-0.722773	6.49371	-28.9627	6.98218e-132	1.8502e-130	289.858	MRFAP1L1	LGG_vs_GBM	TRUE	DOWN	FALSE
-1.82603	5.25499	-28.9614	7.26497e-132	1.92299e-130	289.893	BCL7A	LGG_vs_GBM	TRUE	DOWN	FALSE
-1.18553	5.44808	-28.9508	8.37636e-132	2.2147e-130	289.708	RNF44	LGG_vs_GBM	TRUE	DOWN	FALSE
-2.88328	5.67798	-28.9458	9.20203e-132	2.4303e-130	289.677	FBXL16	LGG_vs_GBM	TRUE	DOWN	FALSE
2.00915	-2.76058	28.9411	9.70903e-132	2.56135e-130	290.176	RPL5P12	LGG_vs_GBM	TRUE	UP	FALSE
-0.974739	5.07893	-28.9406	9.78484e-132	2.57848e-130	289.574	WDR37	LGG_vs_GBM	TRUE	DOWN	FALSE
-1.37427	2.85145	-28.9276	1.19133e-131	3.1359e-130	289.665	C17orf100	LGG_vs_GBM	TRUE	DOWN	FALSE
-0.752338	7.65986	-28.9256	1.22921e-131	3.23201e-130	289.329	TNPO2	LGG_vs_GBM	TRUE	DOWN	FALSE
-1.23563	5.72875	-28.9195	1.34751e-131	3.53916e-130	289.22	BCL2L2	LGG_vs_GBM	TRUE	DOWN	FALSE
-0.744485	5.00495	-28.9177	1.38676e-131	3.63822e-130	289.224	EIF4ENIF1	LGG_vs_GBM	TRUE	DOWN	FALSE
-0.995806	6.42822	-28.9049	1.68391e-131	4.41292e-130	288.98	ABI1	LGG_vs_GBM	TRUE	DOWN	FALSE
-2.13107	5.37785	-28.9042	1.73516e-131	4.54221e-130	289.025	WASF1	LGG_vs_GBM	TRUE	DOWN	FALSE
1.77656	-0.875035	28.8996	1.82453e-131	4.77091e-130	289.454	ARPC1B	LGG_vs_GBM	TRUE	UP	FALSE
2.00531	-3.17781	28.8955	1.94421e-131	5.07826e-130	289.5	ENSG00000178660	LGG_vs_GBM	TRUE	UP	FALSE
1.59239	-1.58616	28.8935	2.00293e-131	5.22587e-130	289.396	ENSG00000213236	LGG_vs_GBM	TRUE	UP	FALSE
1.7719	-1.68845	28.893	2.0192e-131	5.26255e-130	289.393	ENSG00000216285	LGG_vs_GBM	TRUE	UP	FALSE
1.30974	2.16977	28.8919	2.05319e-131	5.34527e-130	289.15	NOCT	LGG_vs_GBM	TRUE	UP	FALSE
2.94059	-3.27688	28.8895	2.1301e-131	5.53943e-130	289.406	GAPLINC	LGG_vs_GBM	TRUE	UP	FALSE
1.01184	5.48858	28.8856	2.25806e-131	5.86576e-130	288.694	GLB1	LGG_vs_GBM	TRUE	UP	FALSE
-0.966489	7.36306	-28.8779	2.54111e-131	6.59382e-130	288.59	ATP6V0A1	LGG_vs_GBM	TRUE	DOWN	FALSE
2.20833	-1.60614	28.8755	2.63329e-131	6.82557e-130	289.125	ENSG00000123009	LGG_vs_GBM	TRUE	UP	FALSE
0.777877	6.77529	28.8743	2.68328e-131	6.94756e-130	288.522	BZW1	LGG_vs_GBM	TRUE	UP	FALSE
2.34584	-2.72494	28.8704	2.84557e-131	7.35973e-130	289.1	LOC101929494	LGG_vs_GBM	TRUE	UP	FALSE
-1.24756	5.8895	-28.8633	3.1745e-131	8.20154e-130	288.358	KIF3A	LGG_vs_GBM	TRUE	DOWN	FALSE
4.00809	5.43479	28.8538	3.7347e-131	9.63836e-130	288.293	COL3A1	LGG_vs_GBM	TRUE	UP	FALSE
1.87381	2.71506	28.8416	4.41181e-131	1.13735e-129	288.316	AURKA	LGG_vs_GBM	TRUE	UP	FALSE
2.73469	-0.703508	28.8205	6.10431e-131	1.57196e-129	288.239	LINC01426	LGG_vs_GBM	TRUE	UP	FALSE
-1.5398	7.01169	-28.8205	6.17071e-131	1.58734e-129	287.696	SLC25A23	LGG_vs_GBM	TRUE	DOWN	FALSE
1.98748	-2.65692	28.8174	6.38273e-131	1.63956e-129	288.29	ST13P19	LGG_vs_GBM	TRUE	UP	FALSE
-1.26356	6.59209	-28.8173	6.38755e-131	1.63956e-129	287.652	TSPYL4	LGG_vs_GBM	TRUE	DOWN	FALSE
2.96565	-3.13106	28.8133	6.78937e-131	1.74082e-129	288.245	ACOT12	LGG_vs_GBM	TRUE	UP	FALSE
0.713883	3.46571	28.8039	7.8383e-131	2.0076e-129	287.658	SHQ1	LGG_vs_GBM	TRUE	UP	FALSE
1.93854	-2.01184	28.7967	8.7428e-131	2.23686e-129	287.945	RPL21P98	LGG_vs_GBM	TRUE	UP	FALSE
1.73957	4.09692	28.7962	8.94409e-131	2.28589e-129	287.444	FAM114A1	LGG_vs_GBM	TRUE	UP	FALSE
-1.41644	7.99519	-28.7858	1.03241e-130	2.63576e-129	287.215	LRRC8A	LGG_vs_GBM	TRUE	DOWN	FALSE
4.30709	3.07755	28.771	1.31688e-130	3.35839e-129	287.197	NNMT	LGG_vs_GBM	TRUE	UP	FALSE
2.24323	-2.94792	28.7518	1.7317e-130	4.41157e-129	287.306	ENSG00000231684	LGG_vs_GBM	TRUE	UP	FALSE
-3.22102	3.3681	-28.742	2.04885e-130	5.21393e-129	286.813	TLCD3B	LGG_vs_GBM	TRUE	DOWN	FALSE
2.46497	-3.40135	28.7144	3.06041e-130	7.7798e-129	286.752	ENSG00000234354	LGG_vs_GBM	TRUE	UP	FALSE
-1.04502	4.56009	-28.7118	3.18402e-130	8.08537e-129	286.15	SIRT1	LGG_vs_GBM	TRUE	DOWN	FALSE
1.88344	-0.735379	28.6901	4.42784e-130	1.12319e-128	286.261	ENSG00000219928	LGG_vs_GBM	TRUE	UP	FALSE
-1.80266	6.12557	-28.6822	5.08555e-130	1.28865e-128	285.593	TSPYL2	LGG_vs_GBM	TRUE	DOWN	FALSE
2.33532	2.85133	28.6729	5.85552e-130	1.48217e-128	285.712	RPLP0P6	LGG_vs_GBM	TRUE	UP	FALSE
-0.794911	5.12603	-28.6481	8.38692e-130	2.12067e-128	285.114	NFYB	LGG_vs_GBM	TRUE	DOWN	FALSE
-2.06727	7.36795	-28.6379	9.98507e-130	2.52208e-128	284.926	TSPAN7	LGG_vs_GBM	TRUE	DOWN	FALSE
-1.13751	4.77302	-28.6364	1.00223e-129	2.52879e-128	284.982	PPM1B	LGG_vs_GBM	TRUE	DOWN	FALSE
-1.20388	5.65436	-28.6234	1.22256e-129	3.08145e-128	284.716	TSHZ1	LGG_vs_GBM	TRUE	DOWN	FALSE
3.36084	3.33869	28.6232	1.24785e-129	3.14187e-128	284.916	ADM	LGG_vs_GBM	TRUE	UP	FALSE
-1.81376	2.0602	-28.6214	1.26019e-129	3.16957e-128	285.087	ENSG00000260563	LGG_vs_GBM	TRUE	DOWN	FALSE
1.01721	2.69252	28.618	1.32596e-129	3.32806e-128	284.931	ZNF613	LGG_vs_GBM	TRUE	UP	FALSE
-3.47182	-1.33175	-28.6189	1.32601e-129	3.32806e-128	285.252	ENSG00000259869	LGG_vs_GBM	TRUE	DOWN	FALSE
-0.84534	7.28233	-28.615	1.38899e-129	3.48245e-128	284.588	CASC3	LGG_vs_GBM	TRUE	DOWN	FALSE
1.06248	3.43429	28.5945	1.89605e-129	4.74873e-128	284.474	ZNF765	LGG_vs_GBM	TRUE	UP	FALSE
1.92337	-2.41943	28.5673	2.8689e-129	7.1777e-128	284.478	RPL4P3	LGG_vs_GBM	TRUE	UP	FALSE
4.28585	-3.57218	28.561	3.2143e-129	8.03338e-128	284.39	HOXA6	LGG_vs_GBM	TRUE	UP	FALSE
-1.48655	6.75025	-28.5568	3.40907e-129	8.5112e-128	283.68	EIF5B	LGG_vs_GBM	TRUE	DOWN	FALSE
2.02781	-2.61264	28.5551	3.45451e-129	8.6156e-128	284.302	RPL21P93	LGG_vs_GBM	TRUE	UP	FALSE
3.79916	-3.04046	28.5447	4.10687e-129	1.02318e-127	284.141	LINC01993	LGG_vs_GBM	TRUE	UP	FALSE
-2.23558	11.7512	-28.5436	4.14198e-129	1.03085e-127	283.732	MT-CO3	LGG_vs_GBM	TRUE	DOWN	FALSE
-2.51409	-0.814652	-28.5415	4.25031e-129	1.0567e-127	284.046	ENSG00000272842	LGG_vs_GBM	TRUE	DOWN	FALSE
1.11502	3.85146	28.538	4.48174e-129	1.11308e-127	283.557	SNHG16	LGG_vs_GBM	TRUE	UP	FALSE
-1.69935	7.4894	-28.5318	5.01198e-129	1.24346e-127	283.314	H1-0	LGG_vs_GBM	TRUE	DOWN	FALSE
2.30929	0.345472	28.5138	6.48037e-129	1.60609e-127	283.52	ERCC6L	LGG_vs_GBM	TRUE	UP	FALSE
2.2418	1.07311	28.5132	6.53894e-129	1.61892e-127	283.466	FRRS1	LGG_vs_GBM	TRUE	UP	FALSE
2.12266	5.77783	28.5142	6.55682e-129	1.62165e-127	283.04	SERPINH1	LGG_vs_GBM	TRUE	UP	FALSE
-0.728089	6.2088	-28.5085	7.02045e-129	1.73451e-127	282.946	BRD7	LGG_vs_GBM	TRUE	DOWN	FALSE
-1.98825	8.25121	-28.4943	8.86443e-129	2.18782e-127	282.776	MTURN	LGG_vs_GBM	TRUE	DOWN	FALSE
-2.56605	5.04316	-28.4894	9.55216e-129	2.35511e-127	282.782	KCNB1	LGG_vs_GBM	TRUE	DOWN	FALSE
-1.10028	8.49134	-28.4664	1.33206e-128	3.28081e-127	282.382	NAP1L1	LGG_vs_GBM	TRUE	DOWN	FALSE
-1.84907	-0.173182	-28.4608	1.44921e-128	3.56566e-127	282.776	ENSG00000254966	LGG_vs_GBM	TRUE	DOWN	FALSE
2.12911	-3.28032	28.4587	1.49727e-128	3.6801e-127	282.867	ENSG00000188459	LGG_vs_GBM	TRUE	UP	FALSE
-0.622317	7.84311	-28.4525	1.64516e-128	4.0394e-127	282.141	EWSR1	LGG_vs_GBM	TRUE	DOWN	FALSE
2.34608	2.55748	28.4483	1.7784e-128	4.36203e-127	282.331	ITGA4	LGG_vs_GBM	TRUE	UP	FALSE
3.4035	-2.58272	28.4331	2.22642e-128	5.45531e-127	282.442	GPR18	LGG_vs_GBM	TRUE	UP	FALSE
1.09237	3.13665	28.4045	3.4133e-128	8.35484e-127	281.626	GK	LGG_vs_GBM	TRUE	UP	FALSE
-0.745275	4.76845	-28.4006	3.62315e-128	8.85936e-127	281.381	CWC27	LGG_vs_GBM	TRUE	DOWN	FALSE
-0.790198	6.85655	-28.3958	3.89472e-128	9.51362e-127	281.242	RABGAP1	LGG_vs_GBM	TRUE	DOWN	FALSE
-0.822401	5.85225	-28.3891	4.31392e-128	1.05268e-126	281.137	FLYWCH1	LGG_vs_GBM	TRUE	DOWN	FALSE
-2.94378	6.51229	-28.3801	5.03819e-128	1.22815e-126	281.028	CEROX1	LGG_vs_GBM	TRUE	DOWN	FALSE
1.89088	-2.17262	28.3787	5.05342e-128	1.2306e-126	281.601	ENSG00000239719	LGG_vs_GBM	TRUE	UP	FALSE
3.09625	2.39482	28.3764	5.32537e-128	1.29549e-126	281.243	VAV3	LGG_vs_GBM	TRUE	UP	FALSE
-1.07903	7.02192	-28.3674	6.00276e-128	1.45879e-126	280.815	UQCRB	LGG_vs_GBM	TRUE	DOWN	FALSE
0.758609	3.66132	28.3652	6.21068e-128	1.50777e-126	280.957	CRLF3	LGG_vs_GBM	TRUE	UP	FALSE
-1.86906	0.879306	-28.3591	6.81467e-128	1.65271e-126	281.176	ENSG00000251867	LGG_vs_GBM	TRUE	DOWN	FALSE
2.19325	-3.25401	28.3565	7.08227e-128	1.71586e-126	281.314	RPL9P27	LGG_vs_GBM	TRUE	UP	FALSE
0.786461	3.2349	28.3558	7.1653e-128	1.73421e-126	280.876	ZNF101	LGG_vs_GBM	TRUE	UP	FALSE
-1.16745	5.18416	-28.3535	7.41234e-128	1.79217e-126	280.642	CAMTA2	LGG_vs_GBM	TRUE	DOWN	FALSE
-1.51686	6.50789	-28.3528	7.60531e-128	1.83696e-126	280.576	VANGL2	LGG_vs_GBM	TRUE	DOWN	FALSE
2.16999	0.25347	28.3458	8.33343e-128	2.01078e-126	280.975	ENSG00000176826	LGG_vs_GBM	TRUE	UP	FALSE
2.47502	0.407466	28.3269	1.11297e-127	2.68277e-126	280.674	LRGUK	LGG_vs_GBM	TRUE	UP	FALSE
1.99207	-2.97909	28.3167	1.2971e-127	3.12344e-126	280.699	RPL4P2	LGG_vs_GBM	TRUE	UP	FALSE
-1.02633	6.3501	-28.3166	1.30039e-127	3.12819e-126	280.031	PTPN23	LGG_vs_GBM	TRUE	DOWN	FALSE
2.95374	-1.65033	28.2912	1.91797e-127	4.60914e-126	280.246	ENSG00000285596	LGG_vs_GBM	TRUE	UP	FALSE
2.25545	-2.636	28.2909	1.92237e-127	4.61505e-126	280.289	LINC02709	LGG_vs_GBM	TRUE	UP	FALSE
-0.96043	6.25825	-28.2726	2.53809e-127	6.08706e-126	279.362	CUEDC1	LGG_vs_GBM	TRUE	DOWN	FALSE
-1.82753	7.41235	-28.2713	2.63294e-127	6.30816e-126	279.353	NRXN2	LGG_vs_GBM	TRUE	DOWN	FALSE
0.971393	2.92802	28.2694	2.66527e-127	6.37919e-126	279.602	ZNF416	LGG_vs_GBM	TRUE	UP	FALSE
-1.0265	5.82934	-28.269	2.68168e-127	6.41199e-126	279.315	SYVN1	LGG_vs_GBM	TRUE	DOWN	FALSE
2.27797	1.96619	28.2655	2.84931e-127	6.80596e-126	279.618	PINLYP	LGG_vs_GBM	TRUE	UP	FALSE
-0.970839	7.88811	-28.2219	5.48645e-127	1.30919e-125	278.636	TMEM30A	LGG_vs_GBM	TRUE	DOWN	FALSE
1.60235	-1.29478	28.2194	5.69329e-127	1.35719e-125	279.137	RPL7AP43	LGG_vs_GBM	TRUE	UP	FALSE
3.6001	0.903942	28.219	5.82946e-127	1.38825e-125	278.967	STC1	LGG_vs_GBM	TRUE	UP	FALSE
-1.29454	4.73682	-28.1996	7.70153e-127	1.83224e-125	278.352	LRRC20	LGG_vs_GBM	TRUE	DOWN	FALSE
-3.07845	-3.5422	-28.1852	9.58012e-127	2.27689e-125	278.734	RNA5SP508	LGG_vs_GBM	TRUE	DOWN	FALSE
-2.49542	-1.01391	-28.1841	9.7396e-127	2.31247e-125	278.628	ENSG00000286856	LGG_vs_GBM	TRUE	DOWN	FALSE
-0.845001	5.9082	-28.1817	1.0105e-126	2.39684e-125	277.984	ASB1	LGG_vs_GBM	TRUE	DOWN	FALSE
-1.12133	8.18203	-28.1749	1.12099e-126	2.65626e-125	277.936	GOLM1	LGG_vs_GBM	TRUE	DOWN	FALSE
2.8815	4.03497	28.1628	1.36986e-126	3.24272e-125	277.846	TNFRSF12A	LGG_vs_GBM	TRUE	UP	FALSE
1.9185	-1.86229	28.1602	1.40151e-126	3.31434e-125	278.267	RPL21P97	LGG_vs_GBM	TRUE	UP	FALSE
-1.28259	8.41105	-28.1472	1.70726e-126	4.03339e-125	277.526	GLUD1	LGG_vs_GBM	TRUE	DOWN	FALSE
2.23783	-2.88965	28.1172	2.6936e-126	6.35726e-125	277.665	RPL27P4	LGG_vs_GBM	TRUE	UP	FALSE
2.8125	1.38556	28.0989	3.61777e-126	8.52997e-125	277.12	E2F7	LGG_vs_GBM	TRUE	UP	FALSE
3.9696	-3.69533	28.0797	4.82887e-126	1.13742e-124	277.09	H3C14	LGG_vs_GBM	TRUE	UP	FALSE
-0.974856	7.35228	-28.0787	4.83759e-126	1.13834e-124	276.438	EIF3A	LGG_vs_GBM	TRUE	DOWN	FALSE
2.24241	6.88907	28.078	4.96811e-126	1.1679e-124	276.423	NAMPT	LGG_vs_GBM	TRUE	UP	FALSE
-0.681579	4.27587	-28.0579	6.63117e-126	1.55731e-124	276.231	NKAP	LGG_vs_GBM	TRUE	DOWN	FALSE
2.79483	-0.506255	28.0532	7.17799e-126	1.68406e-124	276.564	EXOC3L2	LGG_vs_GBM	TRUE	UP	FALSE
1.03181	4.66984	28.0506	7.41155e-126	1.73714e-124	276.051	EDEM2	LGG_vs_GBM	TRUE	UP	FALSE
-3.47223	3.78514	-28.0475	7.90643e-126	1.8513e-124	276.233	SHISA7	LGG_vs_GBM	TRUE	DOWN	FALSE
-1.00559	7.7308	-28.043	8.30961e-126	1.94379e-124	275.913	SF1	LGG_vs_GBM	TRUE	DOWN	FALSE
2.51502	1.17223	28.0366	9.259e-126	2.16374e-124	276.204	LUCAT1	LGG_vs_GBM	TRUE	UP	FALSE
1.51654	-0.9613	28.034	9.53798e-126	2.22675e-124	276.305	ENSG00000227014	LGG_vs_GBM	TRUE	UP	FALSE
-1.78573	3.46403	-28.0324	9.76347e-126	2.27715e-124	275.997	ID2-AS1	LGG_vs_GBM	TRUE	DOWN	FALSE
-2.28313	3.64809	-28.0287	1.05094e-125	2.44871e-124	275.917	RNF208	LGG_vs_GBM	TRUE	DOWN	FALSE
4.46463	-0.951585	28.0239	1.13121e-125	2.63317e-124	276.14	GALNT5	LGG_vs_GBM	TRUE	UP	FALSE
2.43768	-0.47753	28.0187	1.20209e-125	2.79542e-124	276.048	ENSG00000287839	LGG_vs_GBM	TRUE	UP	FALSE
-0.887781	6.05714	-27.9904	1.84949e-125	4.29671e-124	275.076	TSR2	LGG_vs_GBM	TRUE	DOWN	FALSE
2.69473	-1.40556	27.9856	1.98997e-125	4.61856e-124	275.596	PIK3CD-AS2	LGG_vs_GBM	TRUE	UP	FALSE
1.17199	6.53799	27.9744	2.35962e-125	5.47115e-124	274.838	VMP1	LGG_vs_GBM	TRUE	UP	FALSE
-1.01685	4.63116	-27.9713	2.47209e-125	5.72632e-124	274.885	C2CD2L	LGG_vs_GBM	TRUE	DOWN	FALSE
1.92912	-2.0041	27.9647	2.73299e-125	6.32451e-124	275.307	ENSG00000213514	LGG_vs_GBM	TRUE	UP	FALSE
0.762384	3.94442	27.9626	2.82274e-125	6.52584e-124	274.801	HUS1	LGG_vs_GBM	TRUE	UP	FALSE
-1.08422	3.77659	-27.9453	3.67104e-125	8.47875e-124	274.606	IKZF4	LGG_vs_GBM	TRUE	DOWN	FALSE
0.747314	3.94918	27.9426	3.82398e-125	8.82339e-124	274.496	PSMC1	LGG_vs_GBM	TRUE	UP	FALSE
-1.36836	7.01818	-27.9416	3.89893e-125	8.98761e-124	274.343	C1orf198	LGG_vs_GBM	TRUE	DOWN	FALSE
1.63523	0.959306	27.929	4.69627e-125	1.08151e-123	274.61	EEF1B2P3	LGG_vs_GBM	TRUE	UP	FALSE
-0.803053	5.56337	-27.9253	4.96875e-125	1.14315e-123	274.102	CSTF2T	LGG_vs_GBM	TRUE	DOWN	FALSE
-0.939216	5.21049	-27.9205	5.34339e-125	1.22815e-123	274.054	C22orf39	LGG_vs_GBM	TRUE	DOWN	FALSE
1.5554	-2.50864	27.9178	5.57069e-125	1.27916e-123	274.622	ENSG00000234322	LGG_vs_GBM	TRUE	UP	FALSE
4.68823	-3.17672	27.9115	6.23861e-125	1.43114e-123	274.521	IGSF3P2	LGG_vs_GBM	TRUE	UP	FALSE
-1.54139	4.10238	-27.9059	6.67095e-125	1.52885e-123	273.983	UBALD1	LGG_vs_GBM	TRUE	DOWN	FALSE
-3.43777	-1.42067	-27.8954	7.92636e-125	1.81481e-123	274.272	LRIT2	LGG_vs_GBM	TRUE	DOWN	FALSE
4.76373	-2.08113	27.8812	9.88486e-125	2.26104e-123	274.039	H4C11	LGG_vs_GBM	TRUE	UP	FALSE
0.745157	4.51757	27.8643	1.25483e-124	2.86751e-123	273.237	ENSG00000229180	LGG_vs_GBM	TRUE	UP	FALSE
-2.30664	5.58262	-27.8487	1.61786e-124	3.69353e-123	272.977	ELAVL3	LGG_vs_GBM	TRUE	DOWN	FALSE
1.68135	-0.554475	27.8443	1.70104e-124	3.8797e-123	273.406	FKBP1C	LGG_vs_GBM	TRUE	UP	FALSE
0.961912	5.13959	27.8394	1.83203e-124	4.17445e-123	272.807	SNRNP40	LGG_vs_GBM	TRUE	UP	FALSE
2.07454	4.19905	27.8291	2.17829e-124	4.95869e-123	272.741	HILPDA	LGG_vs_GBM	TRUE	UP	FALSE
2.48121	-3.33145	27.822	2.38661e-124	5.42771e-123	273.204	LINC02521	LGG_vs_GBM	TRUE	UP	FALSE
2.35821	1.55412	27.8223	2.39632e-124	5.44459e-123	272.925	MYO1G	LGG_vs_GBM	TRUE	UP	FALSE
2.59876	0.212794	27.8116	2.81608e-124	6.39218e-123	272.855	FER1L4	LGG_vs_GBM	TRUE	UP	FALSE
1.50375	-1.81573	27.811	2.82157e-124	6.39851e-123	272.965	ENSG00000215210	LGG_vs_GBM	TRUE	UP	FALSE
-2.41837	5.8846	-27.806	3.09502e-124	7.01193e-123	272.313	EFHD1	LGG_vs_GBM	TRUE	DOWN	FALSE
2.00253	-2.14907	27.7978	3.44511e-124	7.79765e-123	272.783	ENSG00000213684	LGG_vs_GBM	TRUE	UP	FALSE
-0.926221	7.12345	-27.7898	3.89002e-124	8.79626e-123	272.044	MINK1	LGG_vs_GBM	TRUE	DOWN	FALSE
5.10526	-1.40963	27.7902	3.93132e-124	8.88118e-123	272.626	HOXA5	LGG_vs_GBM	TRUE	UP	FALSE
-2.10049	-2.42604	-27.7771	4.72126e-124	1.06556e-122	272.514	RNU6-30P	LGG_vs_GBM	TRUE	DOWN	FALSE
1.70237	3.99943	27.7766	4.81556e-124	1.08581e-122	271.963	ARHGAP18	LGG_vs_GBM	TRUE	UP	FALSE
2.27716	0.118744	27.7753	4.84857e-124	1.09222e-122	272.321	DIRC3	LGG_vs_GBM	TRUE	UP	FALSE
3.27201	-3.74472	27.7724	5.06921e-124	1.14084e-122	272.452	ENSG00000288084	LGG_vs_GBM	TRUE	UP	FALSE
2.4437	-2.75877	27.7713	5.15648e-124	1.15938e-122	272.411	TPT1P5	LGG_vs_GBM	TRUE	UP	FALSE
-1.20788	4.16642	-27.77	5.25636e-124	1.18072e-122	271.898	SMAD7	LGG_vs_GBM	TRUE	DOWN	FALSE
-2.69539	5.99054	-27.769	5.42364e-124	1.21714e-122	271.759	LINGO1	LGG_vs_GBM	TRUE	DOWN	FALSE
1.642	2.88106	27.7589	6.21759e-124	1.394e-122	271.847	SLC25A24	LGG_vs_GBM	TRUE	UP	FALSE
5.04672	0.561114	27.756	6.60782e-124	1.48009e-122	271.953	H3C10	LGG_vs_GBM	TRUE	UP	FALSE
1.31661	0.738527	27.753	6.80844e-124	1.52359e-122	271.957	ENSG00000259917	LGG_vs_GBM	TRUE	UP	FALSE
1.05476	5.61774	27.7462	7.54019e-124	1.68575e-122	271.373	CHPF2	LGG_vs_GBM	TRUE	UP	FALSE
-1.04494	7.17416	-27.7455	7.62875e-124	1.70395e-122	271.373	UBL3	LGG_vs_GBM	TRUE	DOWN	FALSE
-0.623257	4.06225	-27.7396	8.33626e-124	1.86022e-122	271.428	GID4	LGG_vs_GBM	TRUE	DOWN	FALSE
-1.10717	6.15323	-27.7382	8.51714e-124	1.8988e-122	271.25	ZNF275	LGG_vs_GBM	TRUE	DOWN	FALSE
3.53245	-1.39134	27.7312	9.62859e-124	2.14458e-122	271.723	POLR2J3	LGG_vs_GBM	TRUE	UP	FALSE
-0.905946	5.32155	-27.7293	9.74442e-124	2.16834e-122	271.143	ENSG00000248092	LGG_vs_GBM	TRUE	DOWN	FALSE
1.67106	-2.21089	27.7289	9.81088e-124	2.18108e-122	271.741	RPL21P11	LGG_vs_GBM	TRUE	UP	FALSE
-2.61208	4.4371	-27.7221	1.10519e-123	2.45469e-122	271.194	DUSP26	LGG_vs_GBM	TRUE	DOWN	FALSE
-1.50476	5.06403	-27.7208	1.12116e-123	2.48783e-122	271.048	GRIK4	LGG_vs_GBM	TRUE	DOWN	FALSE
-1.46214	9.05936	-27.7075	1.35765e-123	3.00977e-122	270.885	NCAM1	LGG_vs_GBM	TRUE	DOWN	FALSE
-1.01925	6.25187	-27.7074	1.35926e-123	3.01054e-122	270.781	ZC3H13	LGG_vs_GBM	TRUE	DOWN	FALSE
0.87926	3.83988	27.7057	1.39557e-123	3.08807e-122	270.916	ENSG00000078319	LGG_vs_GBM	TRUE	UP	FALSE
1.41177	5.11169	27.6981	1.58019e-123	3.49334e-122	270.662	HYCC1	LGG_vs_GBM	TRUE	UP	FALSE
-1.52888	4.04474	-27.6925	1.70451e-123	3.76467e-122	270.753	WDFY3-AS2	LGG_vs_GBM	TRUE	DOWN	FALSE
1.99299	0.307006	27.6868	1.85975e-123	4.10371e-122	270.97	FANCB	LGG_vs_GBM	TRUE	UP	FALSE
2.63116	1.72289	27.6835	1.98761e-123	4.38179e-122	270.79	TOM1L1	LGG_vs_GBM	TRUE	UP	FALSE
2.2866	-1.19184	27.6679	2.47671e-123	5.45497e-122	270.764	MAD1L1	LGG_vs_GBM	TRUE	UP	FALSE
2.19055	-1.02365	27.6654	2.57152e-123	5.65855e-122	270.718	SPDYE5	LGG_vs_GBM	TRUE	UP	FALSE
0.824776	3.63769	27.6629	2.6707e-123	5.87134e-122	270.297	ST7L	LGG_vs_GBM	TRUE	UP	FALSE
-5.73484	8.50425	-27.662	2.75329e-123	6.0473e-122	270.193	MT-ND6	LGG_vs_GBM	TRUE	DOWN	FALSE
0.968658	4.06906	27.6608	2.75835e-123	6.05283e-122	270.204	GLA	LGG_vs_GBM	TRUE	UP	FALSE
2.5178	5.23221	27.6522	3.19173e-123	6.99735e-122	269.985	BCAT1	LGG_vs_GBM	TRUE	UP	FALSE
-1.17648	6.10741	-27.6351	4.07044e-123	8.91554e-122	269.689	RUSC2	LGG_vs_GBM	TRUE	DOWN	FALSE
-1.96499	1.69641	-27.625	4.74482e-123	1.03831e-121	269.986	ENSG00000273156	LGG_vs_GBM	TRUE	DOWN	FALSE
-0.529854	5.96085	-27.6193	5.17745e-123	1.13194e-121	269.44	DNAJC7	LGG_vs_GBM	TRUE	DOWN	FALSE
1.78205	7.67703	27.6185	5.32301e-123	1.16269e-121	269.473	LDHA	LGG_vs_GBM	TRUE	UP	TRUE
2.75224	1.22142	27.6103	6.033e-123	1.31656e-121	269.721	CDCA2	LGG_vs_GBM	TRUE	UP	FALSE
-0.737381	7.6514	-27.5924	7.78714e-123	1.6978e-121	269.07	NBR1	LGG_vs_GBM	TRUE	DOWN	FALSE
-1.73198	3.18345	-27.5837	8.88626e-123	1.93565e-121	269.218	CCDC120	LGG_vs_GBM	TRUE	DOWN	FALSE
2.51832	-2.66888	27.583	8.97206e-123	1.95255e-121	269.554	LOC100287036	LGG_vs_GBM	TRUE	UP	FALSE
-1.37163	5.46496	-27.5779	9.76876e-123	2.12399e-121	268.845	HDAC11	LGG_vs_GBM	TRUE	DOWN	FALSE
-1.03666	7.31972	-27.5683	1.12177e-122	2.43681e-121	268.691	SEC62	LGG_vs_GBM	TRUE	DOWN	FALSE
-1.46847	5.2915	-27.5658	1.17797e-122	2.55654e-121	268.673	ZNF358	LGG_vs_GBM	TRUE	DOWN	FALSE
-4.83272	8.70276	-27.5649	1.20162e-122	2.60549e-121	268.705	MT-ND3	LGG_vs_GBM	TRUE	DOWN	FALSE
-0.667733	5.54456	-27.5576	1.32025e-122	2.8601e-121	268.519	DNAJB12	LGG_vs_GBM	TRUE	DOWN	FALSE
1.82418	-2.6182	27.5468	1.55442e-122	3.36432e-121	269.003	RPL7AP20	LGG_vs_GBM	TRUE	UP	FALSE
-2.73638	12.7138	-27.544	1.64551e-122	3.55823e-121	268.59	MT-CO1	LGG_vs_GBM	TRUE	DOWN	FALSE
0.801426	2.22163	27.5417	1.68111e-122	3.63191e-121	268.644	TEFM	LGG_vs_GBM	TRUE	UP	FALSE
-0.75272	6.27614	-27.5317	1.95449e-122	4.21868e-121	268.112	RMDN3	LGG_vs_GBM	TRUE	DOWN	FALSE
1.89614	0.269665	27.5231	2.22929e-122	4.80745e-121	268.492	FBXL13	LGG_vs_GBM	TRUE	UP	FALSE
-1.35884	5.83017	-27.5224	2.2687e-122	4.88799e-121	267.983	YPEL3	LGG_vs_GBM	TRUE	DOWN	FALSE
2.93574	2.35334	27.5089	2.80939e-122	6.04379e-121	268.081	KIF20A	LGG_vs_GBM	TRUE	UP	FALSE
1.49174	3.5627	27.5078	2.81024e-122	6.04379e-121	267.952	GPX7	LGG_vs_GBM	TRUE	UP	FALSE
1.25148	0.853598	27.5049	2.93722e-122	6.31117e-121	268.19	ENSG00000272655	LGG_vs_GBM	TRUE	UP	FALSE
2.73798	7.01804	27.5018	3.12824e-122	6.71554e-121	267.693	COL4A2	LGG_vs_GBM	TRUE	UP	FALSE
-0.723401	5.20019	-27.4984	3.24252e-122	6.95457e-121	267.643	AP3S2	LGG_vs_GBM	TRUE	DOWN	FALSE
-2.6429	-1.13418	-27.4945	3.43522e-122	7.36123e-121	268.178	ENSG00000268836	LGG_vs_GBM	TRUE	DOWN	FALSE
-3.05506	5.48212	-27.4947	3.48257e-122	7.45596e-121	267.664	ZDHHC22	LGG_vs_GBM	TRUE	DOWN	FALSE
1.52587	-2.48511	27.4924	3.55128e-122	7.59622e-121	268.172	ENSG00000259020	LGG_vs_GBM	TRUE	UP	FALSE
2.12072	-1.54561	27.4831	4.08382e-122	8.72747e-121	267.983	RPSAP47	LGG_vs_GBM	TRUE	UP	FALSE
2.40799	3.94301	27.4819	4.22711e-122	9.02556e-121	267.511	ANGPT2	LGG_vs_GBM	TRUE	UP	TRUE
-2.31523	4.51843	-27.4705	5.02506e-122	1.07197e-120	267.352	ENSG00000279118	LGG_vs_GBM	TRUE	DOWN	FALSE
-0.997608	3.82145	-27.4581	5.97231e-122	1.2729e-120	267.206	ENSG00000177946	LGG_vs_GBM	TRUE	DOWN	FALSE
-2.96034	5.49579	-27.4572	6.15424e-122	1.31049e-120	267.085	JPH4	LGG_vs_GBM	TRUE	DOWN	FALSE
-1.18766	5.63424	-27.4508	6.66534e-122	1.41806e-120	266.91	SYNGAP1	LGG_vs_GBM	TRUE	DOWN	FALSE
1.68963	0.0960795	27.4456	7.22149e-122	1.535e-120	267.328	RPS13P2	LGG_vs_GBM	TRUE	UP	FALSE
-2.57607	4.82664	-27.4415	7.80802e-122	1.65819e-120	266.886	LDOC1	LGG_vs_GBM	TRUE	DOWN	FALSE
3.37474	0.611728	27.4196	1.08752e-121	2.30751e-120	266.866	FCGR2B	LGG_vs_GBM	TRUE	UP	FALSE
2.65053	-2.49909	27.4164	1.1234e-121	2.3815e-120	267.022	ENSG00000227992	LGG_vs_GBM	TRUE	UP	FALSE
-1.26225	8.70152	-27.4099	1.23976e-121	2.62583e-120	266.354	NFIX	LGG_vs_GBM	TRUE	DOWN	FALSE
-1.478	2.99448	-27.408	1.27691e-121	2.70211e-120	266.57	ENSG00000204253	LGG_vs_GBM	TRUE	DOWN	FALSE
3.2433	-0.219566	27.4089	1.27872e-121	2.70352e-120	266.766	HBA1	LGG_vs_GBM	TRUE	UP	FALSE
-0.849209	6.31988	-27.4074	1.28791e-121	2.72054e-120	266.229	GTPBP1	LGG_vs_GBM	TRUE	DOWN	FALSE
-1.42231	4.90593	-27.4029	1.38617e-121	2.92549e-120	266.245	ANKRD13B	LGG_vs_GBM	TRUE	DOWN	FALSE
-1.07222	5.95563	-27.3986	1.4716e-121	3.10304e-120	266.104	SMC3	LGG_vs_GBM	TRUE	DOWN	FALSE
-0.816504	6.47164	-27.3968	1.51262e-121	3.18671e-120	266.069	PEX5	LGG_vs_GBM	TRUE	DOWN	FALSE
-1.12474	6.58129	-27.3913	1.64449e-121	3.46145e-120	265.989	PSMC5	LGG_vs_GBM	TRUE	DOWN	FALSE
-1.65857	0.214206	-27.3893	1.69499e-121	3.56459e-120	266.496	CDNF	LGG_vs_GBM	TRUE	DOWN	FALSE
1.94033	1.92113	27.3861	1.77775e-121	3.73533e-120	266.294	RPS7P1	LGG_vs_GBM	TRUE	UP	FALSE
1.75771	-0.462094	27.3784	1.99899e-121	4.19646e-120	266.339	RAB5IF	LGG_vs_GBM	TRUE	UP	FALSE
-1.54611	0.383714	-27.3674	2.36211e-121	4.95438e-120	266.155	ENSG00000276007	LGG_vs_GBM	TRUE	DOWN	FALSE
-1.1193	8.34158	-27.3646	2.46398e-121	5.16348e-120	265.649	TTC3	LGG_vs_GBM	TRUE	DOWN	FALSE
-1.29016	5.651	-27.3646	2.47021e-121	5.17198e-120	265.602	SAMD1	LGG_vs_GBM	TRUE	DOWN	FALSE
-0.85242	4.85084	-27.3508	3.03945e-121	6.3582e-120	265.441	MPHOSPH10	LGG_vs_GBM	TRUE	DOWN	FALSE
-1.96498	4.6364	-27.3492	3.16118e-121	6.60702e-120	265.482	ADCY5	LGG_vs_GBM	TRUE	DOWN	FALSE
-3.4055	1.34898	-27.3379	3.75428e-121	7.83974e-120	265.649	FAM133A	LGG_vs_GBM	TRUE	DOWN	FALSE
3.82997	-0.252358	27.3334	4.01632e-121	8.37957e-120	265.624	H4C16	LGG_vs_GBM	TRUE	UP	FALSE
1.76067	-0.928984	27.3227	4.65203e-121	9.69738e-120	265.52	EEF1A1P16	LGG_vs_GBM	TRUE	UP	FALSE
1.89034	-3.0508	27.3216	4.7299e-121	9.85105e-120	265.615	ENSG00000213478	LGG_vs_GBM	TRUE	UP	FALSE
1.60639	2.11251	27.3191	4.90955e-121	1.02163e-119	265.267	ENSG00000228502	LGG_vs_GBM	TRUE	UP	FALSE
-0.497248	5.83878	-27.3149	5.23423e-121	1.08823e-119	264.828	GGNBP2	LGG_vs_GBM	FALSE	DOWN	FALSE
-0.85615	6.22454	-27.3068	5.91624e-121	1.22895e-119	264.705	DESI1	LGG_vs_GBM	TRUE	DOWN	FALSE
2.9034	-0.88746	27.2973	6.91307e-121	1.43476e-119	265.123	LAMB4	LGG_vs_GBM	TRUE	UP	FALSE
-1.36929	8.76712	-27.2883	7.83574e-121	1.62484e-119	264.514	GPRC5B	LGG_vs_GBM	TRUE	DOWN	FALSE
-0.941839	5.20068	-27.2861	8.09813e-121	1.67778e-119	264.433	CFDP1	LGG_vs_GBM	TRUE	DOWN	FALSE
-1.01994	7.0115	-27.2777	9.20411e-121	1.90526e-119	264.276	CELF2	LGG_vs_GBM	TRUE	DOWN	FALSE
2.5738	-3.17607	27.2697	1.03842e-120	2.14766e-119	264.832	LINC01191	LGG_vs_GBM	TRUE	UP	FALSE
4.04731	0.140626	27.2653	1.12878e-120	2.33252e-119	264.559	ESM1	LGG_vs_GBM	TRUE	UP	FALSE
-0.84154	4.30777	-27.2604	1.19514e-120	2.46749e-119	264.139	CRAMP1	LGG_vs_GBM	TRUE	DOWN	FALSE
-0.921383	6.22427	-27.2555	1.28777e-120	2.65643e-119	263.928	SPPL3	LGG_vs_GBM	TRUE	DOWN	FALSE
1.30341	-0.469402	27.2514	1.37032e-120	2.82426e-119	264.418	ENSG00000234618	LGG_vs_GBM	TRUE	UP	FALSE
-1.27199	6.53844	-27.2511	1.37966e-120	2.84105e-119	263.865	RPL22	LGG_vs_GBM	TRUE	DOWN	FALSE
-1.01202	5.646	-27.2505	1.38842e-120	2.85662e-119	263.869	C11orf68	LGG_vs_GBM	TRUE	DOWN	FALSE
-3.80775	3.97899	-27.2497	1.42865e-120	2.93684e-119	264.133	CRTAC1	LGG_vs_GBM	TRUE	DOWN	FALSE
-1.19433	2.9756	-27.2477	1.44939e-120	2.9769e-119	264.14	ZNF778-DT	LGG_vs_GBM	TRUE	DOWN	FALSE
1.55163	4.48701	27.2443	1.5463e-120	3.1732e-119	263.835	UBE2S	LGG_vs_GBM	TRUE	UP	FALSE
-0.853801	8.53367	-27.2429	1.55979e-120	3.19811e-119	263.815	PRRC2A	LGG_vs_GBM	TRUE	DOWN	FALSE
-0.813638	6.54726	-27.2396	1.63803e-120	3.35562e-119	263.688	ZER1	LGG_vs_GBM	TRUE	DOWN	FALSE
3.43249	-2.03855	27.2404	1.64039e-120	3.35757e-119	264.325	SNORA5A	LGG_vs_GBM	TRUE	UP	FALSE
-0.839532	5.04917	-27.2265	1.9985e-120	4.08702e-119	263.54	SETD1B	LGG_vs_GBM	TRUE	DOWN	FALSE
-1.81919	6.84285	-27.2249	2.08067e-120	4.2514e-119	263.465	NAT8L	LGG_vs_GBM	TRUE	DOWN	FALSE
-0.906047	5.11169	-27.2219	2.14209e-120	4.37315e-119	263.467	GPATCH4	LGG_vs_GBM	TRUE	DOWN	FALSE
-2.6201	5.15384	-27.2188	2.28099e-120	4.65272e-119	263.49	PHACTR3	LGG_vs_GBM	TRUE	DOWN	FALSE
2.64349	-2.13478	27.2166	2.32157e-120	4.73142e-119	263.979	ENSG00000288546	LGG_vs_GBM	TRUE	UP	FALSE
1.8072	-2.72872	27.2146	2.39455e-120	4.87596e-119	263.979	ENSG00000237748	LGG_vs_GBM	TRUE	UP	FALSE
3.18602	0.0500488	27.2127	2.50294e-120	5.09232e-119	263.777	ENSG00000244682	LGG_vs_GBM	TRUE	UP	FALSE
-1.53927	6.44938	-27.1947	3.28526e-120	6.67824e-119	263.002	ELMO1	LGG_vs_GBM	TRUE	DOWN	FALSE
2.39062	1.19578	27.1884	3.5856e-120	7.28255e-119	263.348	KIF18A	LGG_vs_GBM	TRUE	UP	FALSE
1.77873	-2.25245	27.1757	4.3138e-120	8.75406e-119	263.365	ENSG00000213985	LGG_vs_GBM	TRUE	UP	FALSE
-1.8437	7.63476	-27.1763	4.34682e-120	8.81353e-119	262.748	FUS	LGG_vs_GBM	TRUE	DOWN	FALSE
-1.05174	3.70177	-27.1734	4.46908e-120	9.0537e-119	262.914	ZFP41	LGG_vs_GBM	TRUE	DOWN	FALSE
2.65985	-1.25639	27.1682	4.84209e-120	9.80101e-119	263.199	LOC285638	LGG_vs_GBM	TRUE	UP	FALSE
0.948784	1.26869	27.1576	5.67964e-120	1.14865e-118	262.907	ZNF563	LGG_vs_GBM	TRUE	UP	FALSE
5.96174	-1.85614	27.1509	6.38645e-120	1.2905e-118	262.967	SAA1	LGG_vs_GBM	TRUE	UP	FALSE
3.21464	-0.173646	27.1482	6.64856e-120	1.34232e-118	262.816	MYBPH	LGG_vs_GBM	TRUE	UP	FALSE
-3.03239	-1.61212	-27.1463	6.74873e-120	1.36138e-118	262.935	ENSG00000286331	LGG_vs_GBM	TRUE	DOWN	FALSE
-0.728412	4.88064	-27.1328	8.26917e-120	1.66668e-118	262.132	PLA2G12A	LGG_vs_GBM	TRUE	DOWN	FALSE
3.43601	0.425824	27.1186	1.04069e-119	2.09576e-118	262.323	G0S2	LGG_vs_GBM	TRUE	UP	FALSE
-1.50963	3.8958	-27.1161	1.06456e-119	2.14202e-118	262.036	SERP2	LGG_vs_GBM	TRUE	DOWN	FALSE
2.86606	0.402234	27.1089	1.20588e-119	2.42432e-118	262.185	NEIL3	LGG_vs_GBM	TRUE	UP	FALSE
-0.741009	4.85775	-27.1076	1.21023e-119	2.431e-118	261.754	COX15	LGG_vs_GBM	TRUE	DOWN	FALSE
1.38635	2.07861	27.0969	1.4225e-119	2.85498e-118	261.912	UQCRHL	LGG_vs_GBM	TRUE	UP	FALSE
-3.81618	4.42839	-27.0974	1.43496e-119	2.87756e-118	261.793	ELFN2	LGG_vs_GBM	TRUE	DOWN	FALSE
1.51901	-2.19389	27.0955	1.45392e-119	2.91311e-118	262.149	ENSG00000213228	LGG_vs_GBM	TRUE	UP	FALSE
-0.883288	4.06432	-27.0878	1.63328e-119	3.26973e-118	261.561	LRRC27	LGG_vs_GBM	TRUE	DOWN	FALSE
-1.52701	1.09975	-27.0806	1.82162e-119	3.64371e-118	261.776	ENSG00000278989	LGG_vs_GBM	TRUE	DOWN	FALSE
-0.919448	5.96438	-27.078	1.89384e-119	3.78497e-118	261.245	SEPHS1	LGG_vs_GBM	TRUE	DOWN	FALSE
-1.2804	3.17823	-27.0768	1.93005e-119	3.8541e-118	261.529	RFXAP	LGG_vs_GBM	TRUE	DOWN	FALSE
-1.49804	6.12112	-27.0775	1.93468e-119	3.86009e-118	261.234	SATB1	LGG_vs_GBM	TRUE	DOWN	FALSE
2.57185	-3.0085	27.074	2.01338e-119	4.01375e-118	261.865	MAP3K20-AS1	LGG_vs_GBM	TRUE	UP	FALSE
-2.08454	4.43852	-27.069	2.20598e-119	4.39401e-118	261.265	TCF7L1	LGG_vs_GBM	TRUE	DOWN	FALSE
-0.809926	4.40677	-27.065	2.30805e-119	4.59346e-118	261.164	MNT	LGG_vs_GBM	TRUE	DOWN	FALSE
-0.826149	4.86047	-27.0587	2.53972e-119	5.05029e-118	261.016	ESS2	LGG_vs_GBM	TRUE	DOWN	FALSE
-0.786336	6.4868	-27.0536	2.74044e-119	5.44487e-118	260.872	TAOK3	LGG_vs_GBM	TRUE	DOWN	FALSE
-0.782779	4.90456	-27.0529	2.76951e-119	5.49804e-118	260.923	MAP2K7	LGG_vs_GBM	TRUE	DOWN	FALSE
-2.45437	-0.311941	-27.0487	2.95548e-119	5.86231e-118	261.379	ENSG00000273487	LGG_vs_GBM	TRUE	DOWN	FALSE
2.46821	-2.51368	27.0369	3.53298e-119	7.00197e-118	261.279	ENSG00000238279	LGG_vs_GBM	TRUE	UP	FALSE
-1.78096	3.83924	-27.0354	3.64136e-119	7.21074e-118	260.829	OTUD7A	LGG_vs_GBM	TRUE	DOWN	FALSE
-1.66427	3.84967	-27.0319	3.81953e-119	7.55726e-118	260.774	TMEM121B	LGG_vs_GBM	TRUE	DOWN	FALSE
-1.36232	5.51525	-27.0257	4.21511e-119	8.33299e-118	260.475	NOVA2	LGG_vs_GBM	TRUE	DOWN	FALSE
-1.59561	6.3798	-27.0243	4.34281e-119	8.57832e-118	260.424	TUB	LGG_vs_GBM	TRUE	DOWN	FALSE
1.60392	1.44641	27.0182	4.68894e-119	9.25432e-118	260.774	POLE2	LGG_vs_GBM	TRUE	UP	FALSE
-2.34545	-1.68829	-27.0169	4.77822e-119	9.42269e-118	260.973	RPL31P34	LGG_vs_GBM	TRUE	DOWN	FALSE
-1.14083	3.97596	-27.0143	4.97107e-119	9.79486e-118	260.471	TWNK	LGG_vs_GBM	TRUE	DOWN	FALSE
1.29513	2.59494	27.014	4.99655e-119	9.83691e-118	260.601	CASP6	LGG_vs_GBM	TRUE	UP	FALSE
3.11198	-2.24179	27.0126	5.13596e-119	1.0103e-117	260.894	POLR2J2	LGG_vs_GBM	TRUE	UP	FALSE
-0.870394	7.101	-26.9999	6.18487e-119	1.21562e-117	260.072	SF3A1	LGG_vs_GBM	TRUE	DOWN	FALSE
1.95604	-1.13144	26.9962	6.53531e-119	1.28344e-117	260.591	CFB	LGG_vs_GBM	TRUE	UP	FALSE
-0.711774	5.8654	-26.9904	7.13833e-119	1.40071e-117	259.917	MTA3	LGG_vs_GBM	TRUE	DOWN	FALSE
1.10454	5.16292	26.9894	7.24254e-119	1.41998e-117	259.926	RAP1B	LGG_vs_GBM	TRUE	UP	FALSE
-1.08471	2.66462	-26.9889	7.29935e-119	1.42994e-117	260.257	ENSG00000280088	LGG_vs_GBM	TRUE	DOWN	FALSE
-0.990456	6.61184	-26.9864	7.58641e-119	1.48495e-117	259.857	MADD	LGG_vs_GBM	TRUE	DOWN	FALSE
1.9489	4.72935	26.9812	8.33252e-119	1.62965e-117	259.836	PLIN2	LGG_vs_GBM	TRUE	UP	FALSE
1.36082	-0.879583	26.9797	8.39693e-119	1.64089e-117	260.327	ENSG00000277406	LGG_vs_GBM	TRUE	UP	FALSE
2.61138	-3.28667	26.9709	9.59666e-119	1.8738e-117	260.315	ENSG00000223460	LGG_vs_GBM	TRUE	UP	FALSE
2.19718	1.4616	26.9704	9.68232e-119	1.88897e-117	260.037	ORC1	LGG_vs_GBM	TRUE	UP	FALSE
-1.10669	5.5155	-26.9677	1.00722e-118	1.96341e-117	259.596	TTLL12	LGG_vs_GBM	TRUE	DOWN	FALSE
1.87313	4.94938	26.9544	1.24935e-118	2.43342e-117	259.411	PYGL	LGG_vs_GBM	TRUE	UP	FALSE
4.71178	-3.33011	26.946	1.41906e-118	2.7617e-117	259.906	HOXD11	LGG_vs_GBM	TRUE	UP	FALSE
-0.749905	5.71291	-26.9437	1.44753e-118	2.8148e-117	259.216	MPHOSPH8	LGG_vs_GBM	TRUE	DOWN	FALSE
-1.00512	5.75196	-26.9427	1.46915e-118	2.8545e-117	259.205	NPRL3	LGG_vs_GBM	TRUE	DOWN	FALSE
2.01752	-0.0521456	26.9362	1.62231e-118	3.14951e-117	259.624	MAGED4B	LGG_vs_GBM	TRUE	UP	FALSE
1.52167	-0.850031	26.9279	1.83709e-118	3.56356e-117	259.543	EEF1DP1	LGG_vs_GBM	TRUE	UP	FALSE
-2.42742	5.53816	-26.9276	1.8752e-118	3.63451e-117	259.031	RUNDC3A	LGG_vs_GBM	TRUE	DOWN	FALSE
2.57225	0.0339571	26.923	1.99409e-118	3.8618e-117	259.409	ULBP3	LGG_vs_GBM	TRUE	UP	FALSE
2.24211	4.33798	26.9221	2.03795e-118	3.94353e-117	258.989	NIBAN1	LGG_vs_GBM	TRUE	UP	FALSE
1.49991	-2.68658	26.8938	3.08064e-118	5.95632e-117	259.127	RPL21P3	LGG_vs_GBM	TRUE	UP	FALSE
-0.873764	5.47018	-26.8913	3.19928e-118	6.18067e-117	258.437	EMC2	LGG_vs_GBM	TRUE	DOWN	FALSE
-1.42327	4.81335	-26.8875	3.4078e-118	6.57816e-117	258.45	GLIS2	LGG_vs_GBM	TRUE	DOWN	FALSE
-0.852907	6.03395	-26.8792	3.84363e-118	7.41343e-117	258.233	TIAL1	LGG_vs_GBM	TRUE	DOWN	FALSE
2.59958	-3.0228	26.868	4.54726e-118	8.76344e-117	258.753	LINC02932	LGG_vs_GBM	TRUE	UP	FALSE
-1.39783	8.64948	-26.8571	5.3691e-118	1.03389e-116	257.981	HIPK2	LGG_vs_GBM	TRUE	DOWN	FALSE
-1.56009	3.07808	-26.8526	5.74403e-118	1.10519e-116	258.157	ZBTB12	LGG_vs_GBM	TRUE	DOWN	FALSE
-0.745164	6.30353	-26.8519	5.80594e-118	1.1162e-116	257.818	HDGFL3	LGG_vs_GBM	TRUE	DOWN	FALSE
1.43092	2.70187	26.8517	5.82368e-118	1.1187e-116	258.132	NBPF8	LGG_vs_GBM	TRUE	UP	FALSE
3.73972	-2.98021	26.8367	7.39423e-118	1.41925e-116	258.26	ENSG00000234964	LGG_vs_GBM	TRUE	UP	FALSE
1.83068	1.55981	26.8353	7.46419e-118	1.43152e-116	257.995	CENPI	LGG_vs_GBM	TRUE	UP	FALSE
1.77953	-2.68792	26.8304	8.03538e-118	1.53982e-116	258.169	ENSG00000230199	LGG_vs_GBM	TRUE	UP	FALSE
-1.09864	5.64016	-26.8274	8.40773e-118	1.60988e-116	257.469	ANKRD46	LGG_vs_GBM	TRUE	DOWN	FALSE
2.05493	-0.746526	26.8267	8.50049e-118	1.62633e-116	258.007	CEACAM1	LGG_vs_GBM	TRUE	UP	FALSE
3.65224	6.99291	26.8258	8.752e-118	1.6731e-116	257.481	FCGBP	LGG_vs_GBM	TRUE	UP	FALSE
1.25756	3.15128	26.806	1.16213e-117	2.21984e-116	257.385	IFT56	LGG_vs_GBM	TRUE	UP	FALSE
-1.0527	6.90011	-26.8054	1.1736e-117	2.23993e-116	257.126	ADIPOR2	LGG_vs_GBM	TRUE	DOWN	FALSE
-0.771844	6.19978	-26.8016	1.24282e-117	2.37015e-116	257.058	RTF1	LGG_vs_GBM	TRUE	DOWN	FALSE
-0.928675	6.59098	-26.7955	1.36291e-117	2.59613e-116	256.969	SIK3	LGG_vs_GBM	TRUE	DOWN	FALSE
-1.69077	5.67764	-26.7964	1.36351e-117	2.59613e-116	257.005	MYORG	LGG_vs_GBM	TRUE	DOWN	FALSE
2.09465	-2.953	26.79	1.48017e-117	2.816e-116	257.573	ENSG00000254454	LGG_vs_GBM	TRUE	UP	FALSE
-0.990375	7.33139	-26.7895	1.49129e-117	2.83488e-116	256.899	DNAJB2	LGG_vs_GBM	TRUE	DOWN	FALSE
3.04296	-1.22238	26.787	1.56833e-117	2.97894e-116	257.425	CXCR6	LGG_vs_GBM	TRUE	UP	FALSE
2.32774	0.501018	26.7844	1.61352e-117	3.06234e-116	257.293	ZC3HAV1L	LGG_vs_GBM	TRUE	UP	FALSE
-2.35543	1.49714	-26.7825	1.66394e-117	3.1555e-116	257.245	CYS1	LGG_vs_GBM	TRUE	DOWN	FALSE
1.77628	-0.51305	26.7747	1.86713e-117	3.53801e-116	257.209	ENSG00000237499	LGG_vs_GBM	TRUE	UP	FALSE
2.57881	-3.32126	26.7722	1.93792e-117	3.66922e-116	257.317	BBOX1-AS1	LGG_vs_GBM	TRUE	UP	FALSE
-1.15879	4.52633	-26.7671	2.0932e-117	3.96006e-116	256.659	SEC61A2	LGG_vs_GBM	TRUE	DOWN	FALSE
1.84285	6.71284	26.7637	2.2357e-117	4.22629e-116	256.495	FSTL1	LGG_vs_GBM	TRUE	UP	FALSE
-4.52926	7.57992	-26.7545	2.5705e-117	4.85324e-116	256.416	MT-ND4L	LGG_vs_GBM	TRUE	DOWN	FALSE
2.80628	-2.61483	26.7535	2.57144e-117	4.85324e-116	257.003	RPS2P53	LGG_vs_GBM	TRUE	UP	FALSE
-1.06664	8.95967	-26.7523	2.61685e-117	4.93502e-116	256.416	GDI1	LGG_vs_GBM	TRUE	DOWN	FALSE
-0.674582	6.07136	-26.7488	2.759e-117	5.19897e-116	256.261	DROSHA	LGG_vs_GBM	TRUE	DOWN	FALSE
-0.98077	7.6242	-26.7478	2.80103e-117	5.27397e-116	256.281	SEPTIN8	LGG_vs_GBM	TRUE	DOWN	FALSE
-2.11964	4.57104	-26.7449	2.9717e-117	5.59089e-116	256.356	HLF	LGG_vs_GBM	TRUE	DOWN	FALSE
-1.33617	2.71481	-26.7427	3.02546e-117	5.68752e-116	256.535	ENSG00000259891	LGG_vs_GBM	TRUE	DOWN	FALSE
2.88445	-2.12774	26.7421	3.06013e-117	5.74815e-116	256.805	ENSG00000235253	LGG_vs_GBM	TRUE	UP	FALSE
1.35424	-1.80868	26.7349	3.40538e-117	6.39161e-116	256.678	ENSG00000235082	LGG_vs_GBM	TRUE	UP	FALSE
4.76072	-2.49209	26.7326	3.57927e-117	6.71269e-116	256.67	HOXA3	LGG_vs_GBM	TRUE	UP	FALSE
4.55823	-2.36316	26.7304	3.70345e-117	6.94009e-116	256.633	ENSG00000253552	LGG_vs_GBM	TRUE	UP	FALSE
1.47863	-0.457614	26.7266	3.86323e-117	7.2338e-116	256.481	EEF1AKMT4	LGG_vs_GBM	TRUE	UP	FALSE
-1.53695	1.17612	-26.7257	3.9161e-117	7.32703e-116	256.406	ACOXL	LGG_vs_GBM	TRUE	DOWN	FALSE
-0.823626	5.96679	-26.7186	4.35708e-117	8.14568e-116	255.808	AKAP1	LGG_vs_GBM	TRUE	DOWN	FALSE
-1.946	5.47346	-26.7181	4.4585e-117	8.32872e-116	255.844	IL17D	LGG_vs_GBM	TRUE	DOWN	FALSE
3.13015	4.47392	26.713	4.8168e-117	8.99099e-116	255.846	SOCS3	LGG_vs_GBM	TRUE	UP	FALSE
-2.1725	7.51455	-26.7126	4.84449e-117	9.03556e-116	255.734	KCNJ10	LGG_vs_GBM	TRUE	DOWN	FALSE
3.21307	-3.13382	26.7077	5.15671e-117	9.61034e-116	256.328	ENSG00000261618	LGG_vs_GBM	TRUE	UP	FALSE
-0.717462	5.72539	-26.7048	5.36695e-117	9.99431e-116	255.604	TBC1D13	LGG_vs_GBM	TRUE	DOWN	FALSE
5.48115	6.86597	26.6995	5.90069e-117	1.09796e-115	255.634	CHI3L1	LGG_vs_GBM	TRUE	UP	FALSE
4.68129	-0.575979	26.6979	6.04776e-117	1.12445e-115	256.037	HP	LGG_vs_GBM	TRUE	UP	FALSE
-1.07518	5.77196	-26.6964	6.0999e-117	1.13326e-115	255.483	TNRC6C	LGG_vs_GBM	TRUE	DOWN	FALSE
0.785155	5.33751	26.6936	6.35743e-117	1.18018e-115	255.441	ADPGK	LGG_vs_GBM	TRUE	UP	FALSE
-1.40319	7.5878	-26.6687	9.32524e-117	1.72976e-115	255.078	NSMF	LGG_vs_GBM	TRUE	DOWN	FALSE
3.62861	-2.38651	26.668	9.50637e-117	1.76198e-115	255.69	OR51E1	LGG_vs_GBM	TRUE	UP	FALSE
6.00184	-0.0641147	26.6671	9.64329e-117	1.78596e-115	255.527	H2AC20	LGG_vs_GBM	TRUE	UP	FALSE
-2.0265	5.53672	-26.6616	1.04671e-116	1.93702e-115	254.991	OMG	LGG_vs_GBM	TRUE	DOWN	FALSE
-1.25761	3.66847	-26.6506	1.21737e-116	2.25108e-115	255.022	BEND7	LGG_vs_GBM	TRUE	DOWN	FALSE
1.83821	2.97699	26.6486	1.26366e-116	2.33487e-115	255.017	B3GNT5	LGG_vs_GBM	TRUE	UP	FALSE
-1.13661	7.27696	-26.6426	1.37406e-116	2.53688e-115	254.678	PHLPP1	LGG_vs_GBM	TRUE	DOWN	FALSE
1.77874	2.05489	26.6405	1.41828e-116	2.61648e-115	255.009	ZNF850	LGG_vs_GBM	TRUE	UP	FALSE
-1.00602	6.24025	-26.6392	1.44694e-116	2.6673e-115	254.607	HDGFL2	LGG_vs_GBM	TRUE	DOWN	FALSE
2.78446	-1.84614	26.6327	1.59881e-116	2.94497e-115	255.139	SPDYE2	LGG_vs_GBM	TRUE	UP	FALSE
-3.02814	2.25793	-26.6262	1.78703e-116	3.28911e-115	254.821	NOG	LGG_vs_GBM	TRUE	DOWN	FALSE
2.11716	-2.72009	26.6237	1.82813e-116	3.36215e-115	255.05	ENSG00000214243	LGG_vs_GBM	TRUE	UP	FALSE
-1.0077	7.76165	-26.6232	1.84421e-116	3.3891e-115	254.404	NUMA1	LGG_vs_GBM	TRUE	DOWN	FALSE
1.19484	3.66312	26.6058	2.39838e-116	4.40408e-115	254.29	TTF2	LGG_vs_GBM	TRUE	UP	FALSE
-2.03068	-0.575923	-26.6047	2.43833e-116	4.47398e-115	254.679	PFKP-DT	LGG_vs_GBM	TRUE	DOWN	FALSE
-2.12375	4.39195	-26.5951	2.85902e-116	5.24183e-115	254.115	NTNG2	LGG_vs_GBM	TRUE	DOWN	FALSE
-1.13997	5.31436	-26.5935	2.88547e-116	5.28625e-115	253.956	MVD	LGG_vs_GBM	TRUE	DOWN	FALSE
-2.18972	-1.09387	-26.5769	3.71001e-116	6.79158e-115	254.293	ENSG00000287135	LGG_vs_GBM	TRUE	DOWN	FALSE
2.2672	-2.65263	26.5665	4.34013e-116	7.93896e-115	254.183	ECE1-AS1	LGG_vs_GBM	TRUE	UP	FALSE
-1.09046	3.94828	-26.5663	4.35155e-116	7.95372e-115	253.702	LINC00294	LGG_vs_GBM	TRUE	DOWN	FALSE
2.17567	3.41781	26.5663	4.41629e-116	8.06585e-115	253.714	PTTG1	LGG_vs_GBM	TRUE	UP	FALSE
-1.02659	6.19122	-26.5645	4.47272e-116	8.16263e-115	253.48	CUEDC2	LGG_vs_GBM	TRUE	DOWN	FALSE
-0.813958	6.13021	-26.5628	4.58849e-116	8.36702e-115	253.452	SLC25A36	LGG_vs_GBM	TRUE	DOWN	FALSE
1.86863	2.22406	26.5628	4.59177e-116	8.36702e-115	253.815	ADAMTSL4	LGG_vs_GBM	TRUE	UP	FALSE
2.77179	-2.67669	26.5601	4.78485e-116	8.71216e-115	254.087	GLYR1P1	LGG_vs_GBM	TRUE	UP	FALSE
2.94535	6.44027	26.5602	4.84796e-116	8.82031e-115	253.442	COL1A2	LGG_vs_GBM	TRUE	UP	FALSE
4.26541	-1.97255	26.5591	4.92863e-116	8.95491e-115	254.029	LOC124906495	LGG_vs_GBM	TRUE	UP	FALSE
-1.3261	6.36933	-26.5586	4.92948e-116	8.95491e-115	253.388	CMTM4	LGG_vs_GBM	TRUE	DOWN	FALSE
1.8515	-2.91272	26.547	5.83129e-116	1.0585e-114	253.903	EEF1B2P2	LGG_vs_GBM	TRUE	UP	FALSE
1.49352	0.943441	26.5255	8.06907e-116	1.46359e-114	253.369	ZNF433-AS1	LGG_vs_GBM	TRUE	UP	FALSE
3.31801	-1.06272	26.5236	8.42382e-116	1.52677e-114	253.438	MAP1LC3C	LGG_vs_GBM	TRUE	UP	FALSE
-1.40112	5.9241	-26.5193	8.95583e-116	1.62195e-114	252.801	PPM1L	LGG_vs_GBM	TRUE	DOWN	FALSE
-1.50787	4.39167	-26.5136	9.70329e-116	1.75599e-114	252.857	FOXP4	LGG_vs_GBM	TRUE	DOWN	FALSE
2.24637	-2.12152	26.5096	1.02583e-115	1.85501e-114	253.295	SPDYE21	LGG_vs_GBM	TRUE	UP	FALSE
2.20624	-3.03646	26.5069	1.06745e-115	1.9288e-114	253.304	ENSG00000232699	LGG_vs_GBM	TRUE	UP	FALSE
7.72982	-2.1195	26.5073	1.07696e-115	1.94451e-114	253.235	H1-3	LGG_vs_GBM	TRUE	UP	FALSE
-0.769814	5.90589	-26.4954	1.26987e-115	2.29108e-114	252.437	RPRD2	LGG_vs_GBM	TRUE	DOWN	FALSE
2.94718	-2.00704	26.4921	1.34402e-115	2.423e-114	253.022	FBXO39	LGG_vs_GBM	TRUE	UP	FALSE
1.67471	1.24859	26.4869	1.44362e-115	2.6006e-114	252.763	KIAA0825	LGG_vs_GBM	TRUE	UP	FALSE
-0.859338	6.02967	-26.4848	1.4905e-115	2.68301e-114	252.276	C9orf78	LGG_vs_GBM	TRUE	DOWN	FALSE
1.68118	-0.698491	26.4837	1.51634e-115	2.72746e-114	252.827	RPL17P39	LGG_vs_GBM	TRUE	UP	FALSE
2.47095	5.4744	26.4842	1.52583e-115	2.74245e-114	252.298	HSPG2	LGG_vs_GBM	TRUE	UP	FALSE
-2.09132	-1.12238	-26.4812	1.57355e-115	2.82608e-114	252.848	ENSG00000229204	LGG_vs_GBM	TRUE	DOWN	FALSE
-1.00185	7.3894	-26.4809	1.58049e-115	2.8364e-114	252.241	SBF1	LGG_vs_GBM	TRUE	DOWN	FALSE
-4.1134	10.4085	-26.4799	1.62888e-115	2.92104e-114	252.367	MT-ND5	LGG_vs_GBM	TRUE	DOWN	FALSE
-0.576635	6.92767	-26.4772	1.67318e-115	2.99822e-114	252.168	USP7	LGG_vs_GBM	TRUE	DOWN	FALSE
2.36771	-0.285711	26.4755	1.7172e-115	3.07478e-114	252.678	SNHG26	LGG_vs_GBM	TRUE	UP	FALSE
-0.918864	6.06119	-26.4744	1.74452e-115	3.12133e-114	252.119	PHF1	LGG_vs_GBM	TRUE	DOWN	FALSE
-0.904615	5.39566	-26.467	1.95087e-115	3.48792e-114	252.034	PPP1R26	LGG_vs_GBM	TRUE	DOWN	FALSE
2.90499	1.45747	26.4664	1.99922e-115	3.57168e-114	252.398	H3C6	LGG_vs_GBM	TRUE	UP	FALSE
3.30086	2.45946	26.4633	2.09353e-115	3.73734e-114	252.255	FABP5	LGG_vs_GBM	TRUE	UP	FALSE
1.50489	-1.79303	26.4597	2.17913e-115	3.88724e-114	252.524	ENSG00000232150	LGG_vs_GBM	TRUE	UP	FALSE
-2.437	-0.863447	-26.4529	2.41553e-115	4.30569e-114	252.413	UPK2	LGG_vs_GBM	TRUE	DOWN	FALSE
-0.676579	6.8293	-26.4271	3.56356e-115	6.34732e-114	251.409	CALCOCO1	LGG_vs_GBM	TRUE	DOWN	FALSE
-0.842535	6.82909	-26.4265	3.59616e-115	6.40058e-114	251.401	MXD4	LGG_vs_GBM	TRUE	DOWN	FALSE
1.95092	2.7862	26.4058	4.95733e-115	8.81662e-114	251.372	SLC43A3	LGG_vs_GBM	TRUE	UP	FALSE
-1.76309	1.92991	-26.4036	5.08215e-115	9.03185e-114	251.493	ENSG00000281332	LGG_vs_GBM	TRUE	DOWN	FALSE
-2.16445	0.796867	-26.3961	5.68912e-115	1.0103e-113	251.458	MGAT4EP	LGG_vs_GBM	TRUE	DOWN	FALSE
-1.44311	5.83503	-26.3938	5.9629e-115	1.05813e-113	250.91	CNRIP1	LGG_vs_GBM	TRUE	DOWN	FALSE
1.29576	7.23833	26.3928	5.98957e-115	1.06206e-113	250.917	CALU	LGG_vs_GBM	TRUE	UP	FALSE
2.95942	-2.2819	26.3896	6.29281e-115	1.115e-113	251.495	GPR141	LGG_vs_GBM	TRUE	UP	FALSE
-3.72263	10.986	-26.3852	6.80714e-115	1.20523e-113	250.97	MT-CO2	LGG_vs_GBM	TRUE	DOWN	FALSE
2.67141	-3.1276	26.377	7.59572e-115	1.34385e-113	251.347	ZNRF3-AS1	LGG_vs_GBM	TRUE	UP	FALSE
1.00295	4.05474	26.3719	8.20256e-115	1.45014e-113	250.706	PHTF1	LGG_vs_GBM	TRUE	UP	FALSE
-1.07191	6.85312	-26.3678	8.72792e-115	1.54187e-113	250.517	ZFAND3	LGG_vs_GBM	TRUE	DOWN	FALSE
4.18414	-0.466172	26.3604	9.89258e-115	1.74632e-113	250.937	CHRNA9	LGG_vs_GBM	TRUE	UP	FALSE
2.19158	-0.732464	26.3546	1.06494e-114	1.87851e-113	250.881	LOC101927377	LGG_vs_GBM	TRUE	UP	FALSE
-2.18984	7.36849	-26.3439	1.26918e-114	2.23713e-113	250.165	RTN1	LGG_vs_GBM	TRUE	DOWN	FALSE
-1.1701	6.992	-26.3196	1.80584e-114	3.18071e-113	249.794	CHD3	LGG_vs_GBM	TRUE	DOWN	FALSE
1.42524	0.279162	26.3058	2.22138e-114	3.90972e-113	250.096	RPL4P5	LGG_vs_GBM	TRUE	UP	FALSE
2.02017	-1.64121	26.2979	2.50526e-114	4.4061e-113	250.078	ENSG00000254893	LGG_vs_GBM	TRUE	UP	FALSE
-0.714443	5.72155	-26.2967	2.5509e-114	4.48304e-113	249.443	TM2D3	LGG_vs_GBM	TRUE	DOWN	FALSE
1.84755	-1.99005	26.2936	2.6707e-114	4.69013e-113	250.032	RPL31P10	LGG_vs_GBM	TRUE	UP	FALSE
-0.972346	7.19474	-26.2852	3.03488e-114	5.32572e-113	249.28	MAPRE2	LGG_vs_GBM	TRUE	DOWN	FALSE
-1.05391	5.76408	-26.2839	3.09483e-114	5.42692e-113	249.256	TBC1D17	LGG_vs_GBM	TRUE	DOWN	FALSE
1.44535	-0.966877	26.2816	3.20342e-114	5.61319e-113	249.794	DARS1-AS1	LGG_vs_GBM	TRUE	UP	FALSE
3.41822	-3.19468	26.2698	3.86122e-114	6.76083e-113	249.719	ENSG00000273812	LGG_vs_GBM	TRUE	UP	FALSE
-1.47241	1.63489	-26.2666	4.01387e-114	7.02294e-113	249.449	ENSG00000260400	LGG_vs_GBM	TRUE	DOWN	FALSE
-0.952562	4.83295	-26.2603	4.41352e-114	7.71651e-113	248.964	ACTR6	LGG_vs_GBM	TRUE	DOWN	FALSE
-2.34267	-1.82032	-26.253	4.92904e-114	8.61149e-113	249.452	ENSG00000256427	LGG_vs_GBM	TRUE	DOWN	FALSE
2.63089	-2.87501	26.2513	5.06003e-114	8.83385e-113	249.443	ENSG00000214018	LGG_vs_GBM	TRUE	UP	FALSE
2.81447	5.76115	26.2468	5.4942e-114	9.58477e-113	248.716	TGFBI	LGG_vs_GBM	TRUE	UP	FALSE
2.65484	-1.24067	26.231	6.89496e-114	1.20196e-112	249.046	ENSG00000279965	LGG_vs_GBM	TRUE	UP	FALSE
1.57486	1.55793	26.2262	7.3825e-114	1.28601e-112	248.809	ATP8B1	LGG_vs_GBM	TRUE	UP	FALSE
2.36361	2.88362	26.222	7.97748e-114	1.38863e-112	248.581	IQGAP3	LGG_vs_GBM	TRUE	UP	FALSE
-0.855198	6.40289	-26.2072	9.84065e-114	1.7117e-112	248.087	RBM25	LGG_vs_GBM	TRUE	DOWN	FALSE
1.34981	2.88519	26.2049	1.01813e-113	1.76966e-112	248.348	BLOC1S1	LGG_vs_GBM	TRUE	UP	FALSE
3.26362	0.120304	26.2029	1.06423e-113	1.84844e-112	248.523	AQP9	LGG_vs_GBM	TRUE	UP	FALSE
2.22767	0.151832	26.1998	1.09988e-113	1.90895e-112	248.498	PXDNL	LGG_vs_GBM	TRUE	UP	FALSE
-1.59315	5.81207	-26.1885	1.32304e-113	2.29459e-112	247.818	FAM110B	LGG_vs_GBM	TRUE	DOWN	FALSE
-1.21373	5.28978	-26.1866	1.34226e-113	2.32622e-112	247.82	PRR14	LGG_vs_GBM	TRUE	DOWN	FALSE
-0.842274	7.3123	-26.1842	1.39069e-113	2.4084e-112	247.763	PRPF6	LGG_vs_GBM	TRUE	DOWN	FALSE
2.32828	3.11616	26.1821	1.45607e-113	2.51978e-112	247.955	EMILIN2	LGG_vs_GBM	TRUE	UP	FALSE
-1.09428	3.42144	-26.1792	1.49923e-113	2.59259e-112	247.939	GKAP1	LGG_vs_GBM	TRUE	DOWN	FALSE
-0.927989	4.08371	-26.1713	1.69017e-113	2.92066e-112	247.716	VCF2	LGG_vs_GBM	TRUE	DOWN	FALSE
-1.26581	3.68502	-26.1638	1.89288e-113	3.26856e-112	247.677	KANTR	LGG_vs_GBM	TRUE	DOWN	FALSE
2.34372	2.33676	26.1516	2.30559e-113	3.97831e-112	247.58	KIF23	LGG_vs_GBM	TRUE	UP	FALSE
-2.7624	3.16202	-26.1476	2.44835e-113	4.22159e-112	247.525	NRG3	LGG_vs_GBM	TRUE	DOWN	FALSE
2.41407	-0.831228	26.1458	2.48198e-113	4.27647e-112	247.742	KMO	LGG_vs_GBM	TRUE	UP	FALSE
1.52319	-2.68181	26.1454	2.49802e-113	4.30097e-112	247.84	ANP32AP1	LGG_vs_GBM	TRUE	UP	FALSE
-0.709001	5.96915	-26.1448	2.52095e-113	4.33732e-112	247.147	EZH1	LGG_vs_GBM	TRUE	DOWN	FALSE
-0.632526	5.93702	-26.14	2.70877e-113	4.65709e-112	247.075	SLU7	LGG_vs_GBM	TRUE	DOWN	FALSE
-0.976624	5.62695	-26.1398	2.71552e-113	4.6653e-112	247.089	RIPOR1	LGG_vs_GBM	TRUE	DOWN	FALSE
2.12044	2.70652	26.1359	2.91558e-113	5.0054e-112	247.308	CCNA2	LGG_vs_GBM	TRUE	UP	FALSE
-0.77047	6.6702	-26.1319	3.06003e-113	5.2496e-112	246.956	MED24	LGG_vs_GBM	TRUE	DOWN	FALSE
2.32389	1.30286	26.1317	3.0938e-113	5.3037e-112	247.385	POLQ	LGG_vs_GBM	TRUE	UP	FALSE
-0.900804	5.16438	-26.1172	3.81675e-113	6.53832e-112	246.776	CLN8	LGG_vs_GBM	TRUE	DOWN	FALSE
2.08577	-0.806079	26.1158	3.89802e-113	6.67273e-112	247.29	ENSG00000287665	LGG_vs_GBM	TRUE	UP	FALSE
2.99147	-2.4772	26.1109	4.21151e-113	7.20417e-112	247.307	ENSG00000257953	LGG_vs_GBM	TRUE	UP	FALSE
2.09994	-1.33768	26.1025	4.76347e-113	8.14248e-112	247.119	ZNF8-ERVK3-1	LGG_vs_GBM	TRUE	UP	FALSE
-1.20207	4.07506	-26.1012	4.86175e-113	8.30449e-112	246.676	PPP1R3F	LGG_vs_GBM	TRUE	DOWN	FALSE
-1.04244	6.60116	-26.091	5.67136e-113	9.68045e-112	246.34	EVL	LGG_vs_GBM	TRUE	DOWN	FALSE
1.27411	3.74372	26.086	6.11395e-113	1.04284e-111	246.44	GDAP2	LGG_vs_GBM	TRUE	UP	FALSE
-1.2807	10.1446	-26.0841	6.28645e-113	1.07149e-111	246.404	RPL3	LGG_vs_GBM	TRUE	DOWN	FALSE
3.38247	4.93332	26.0843	6.35461e-113	1.08234e-111	246.338	SERPINE1	LGG_vs_GBM	TRUE	UP	FALSE
1.86084	2.50961	26.0663	8.23482e-113	1.40157e-111	246.297	CDC6	LGG_vs_GBM	TRUE	UP	FALSE
-1.93939	3.89817	-26.0585	9.38064e-113	1.59545e-111	246.075	PDE8B	LGG_vs_GBM	TRUE	DOWN	FALSE
1.88964	1.22627	26.0541	9.88749e-113	1.68045e-111	246.238	CD101	LGG_vs_GBM	TRUE	UP	FALSE
-1.20529	5.64206	-26.0517	1.02593e-112	1.74239e-111	245.766	CCDC92	LGG_vs_GBM	TRUE	DOWN	FALSE
-1.04969	1.45988	-26.0434	1.16127e-112	1.97084e-111	246.097	LOC124900193	LGG_vs_GBM	TRUE	DOWN	FALSE
2.43666	-1.88782	26.0386	1.24846e-112	2.11729e-111	246.188	ENSG00000215302	LGG_vs_GBM	TRUE	UP	FALSE
-0.696438	5.71966	-26.037	1.27949e-112	2.16838e-111	245.53	LARP4B	LGG_vs_GBM	TRUE	DOWN	FALSE
-4.38582	10.5213	-26.034	1.35588e-112	2.2962e-111	245.654	MT-CYB	LGG_vs_GBM	TRUE	DOWN	FALSE
3.05673	-2.58393	26.033	1.36363e-112	2.30767e-111	246.14	SLAMF9	LGG_vs_GBM	TRUE	UP	FALSE
3.54179	0.334077	26.0332	1.37224e-112	2.32058e-111	245.95	CA9	LGG_vs_GBM	TRUE	UP	FALSE
-1.07371	7.84614	-26.032	1.37863e-112	2.32974e-111	245.493	ARF3	LGG_vs_GBM	TRUE	DOWN	FALSE
-2.89885	-2.44813	-26.0297	1.42792e-112	2.41132e-111	246.129	ENSG00000263164	LGG_vs_GBM	TRUE	DOWN	FALSE
2.94093	-2.56564	26.02	1.65459e-112	2.79211e-111	245.945	ENSG00000237887	LGG_vs_GBM	TRUE	UP	FALSE
-1.07081	7.36416	-25.993	2.48187e-112	4.18517e-111	244.885	APBB1	LGG_vs_GBM	TRUE	DOWN	FALSE
-0.815623	6.10618	-25.9903	2.58475e-112	4.35555e-111	244.821	NCOA6	LGG_vs_GBM	TRUE	DOWN	FALSE
-4.95821	11.5006	-25.991	2.59149e-112	4.36382e-111	245.059	MT-ND4	LGG_vs_GBM	TRUE	DOWN	FALSE
-0.842708	6.47809	-25.99	2.59422e-112	4.36532e-111	244.817	ARL8A	LGG_vs_GBM	TRUE	DOWN	FALSE
-1.44685	5.76109	-25.9857	2.8006e-112	4.70926e-111	244.765	WASF3	LGG_vs_GBM	TRUE	DOWN	FALSE
-0.747247	6.12203	-25.9781	3.10469e-112	5.21689e-111	244.636	MAGEF1	LGG_vs_GBM	TRUE	DOWN	FALSE
-1.67966	4.92404	-25.9737	3.36166e-112	5.64468e-111	244.66	ZNF423	LGG_vs_GBM	TRUE	DOWN	FALSE
0.764234	3.24118	25.9651	3.77541e-112	6.33494e-111	244.697	ZNF527	LGG_vs_GBM	TRUE	UP	FALSE
1.60458	8.65883	25.9628	3.94826e-112	6.62031e-111	244.507	TMSB10	LGG_vs_GBM	TRUE	UP	FALSE
-0.913437	5.4234	-25.9613	3.99768e-112	6.69844e-111	244.411	BTRC	LGG_vs_GBM	TRUE	DOWN	FALSE
1.69435	4.39505	25.9548	4.46891e-112	7.48275e-111	244.377	ARAP3	LGG_vs_GBM	TRUE	UP	FALSE
1.56622	1.12171	25.9522	4.58288e-112	7.66816e-111	244.719	ENSG00000124549	LGG_vs_GBM	TRUE	UP	FALSE
-1.75397	4.98436	-25.938	5.75868e-112	9.62876e-111	244.12	FRMPD3	LGG_vs_GBM	TRUE	DOWN	FALSE
2.17708	0.384534	25.9353	5.91822e-112	9.88856e-111	244.503	ENSG00000223509	LGG_vs_GBM	TRUE	UP	FALSE
6.81365	-1.81268	25.9361	5.92377e-112	9.89086e-111	244.638	ENSG00000240869	LGG_vs_GBM	TRUE	UP	FALSE
-1.72396	0.648145	-25.9326	6.16269e-112	1.02825e-110	244.483	ENSG00000260296	LGG_vs_GBM	TRUE	DOWN	FALSE
-1.28474	6.03238	-25.9327	6.19446e-112	1.03283e-110	243.957	SHC2	LGG_vs_GBM	TRUE	DOWN	FALSE
-1.5863	-0.681169	-25.9233	7.08162e-112	1.17992e-110	244.413	ENSG00000280355	LGG_vs_GBM	TRUE	DOWN	FALSE
2.38975	1.31411	25.9234	7.15429e-112	1.19119e-110	244.245	ENSG00000249669	LGG_vs_GBM	TRUE	UP	FALSE
1.535	1.95536	25.9222	7.2003e-112	1.19801e-110	244.196	PHETA2	LGG_vs_GBM	TRUE	UP	FALSE
-2.37862	0.64956	-25.9187	7.60444e-112	1.26437e-110	244.278	ENSG00000259920	LGG_vs_GBM	TRUE	DOWN	FALSE
-1.06203	6.94476	-25.9136	8.2013e-112	1.36266e-110	243.677	CSNK1D	LGG_vs_GBM	TRUE	DOWN	FALSE
3.04113	-2.19585	25.9134	8.28365e-112	1.37537e-110	244.318	DYNLT4	LGG_vs_GBM	TRUE	UP	FALSE
-0.779924	4.30998	-25.9104	8.60775e-112	1.42819e-110	243.752	ZNF517	LGG_vs_GBM	TRUE	DOWN	FALSE
1.49309	-0.985694	25.9092	8.76114e-112	1.45262e-110	244.19	ENSG00000224543	LGG_vs_GBM	TRUE	UP	FALSE
1.89012	1.74903	25.9014	9.84574e-112	1.63132e-110	243.896	TMEM154	LGG_vs_GBM	TRUE	UP	FALSE
-0.907715	5.09308	-25.9003	1.00142e-111	1.65807e-110	243.517	POLR3H	LGG_vs_GBM	TRUE	DOWN	FALSE
1.62301	3.06316	25.8924	1.12862e-111	1.86737e-110	243.616	BMAL2	LGG_vs_GBM	TRUE	UP	FALSE
-0.750744	3.48866	-25.8922	1.13225e-111	1.87208e-110	243.598	ZNF707	LGG_vs_GBM	TRUE	DOWN	FALSE
2.05388	0.854357	25.8852	1.25648e-111	2.07604e-110	243.722	NAIP	LGG_vs_GBM	TRUE	UP	FALSE
3.57558	0.307645	25.8823	1.33239e-111	2.19993e-110	243.681	SERPINA5	LGG_vs_GBM	TRUE	UP	FALSE
2.88315	-1.75458	25.88	1.36896e-111	2.25874e-110	243.792	LILRA5	LGG_vs_GBM	TRUE	UP	FALSE
-0.724658	6.73922	-25.878	1.40023e-111	2.30873e-110	243.136	IVD	LGG_vs_GBM	TRUE	DOWN	FALSE
1.9327	-1.14921	25.875	1.46542e-111	2.41454e-110	243.686	LINC01599	LGG_vs_GBM	TRUE	UP	FALSE
1.56506	-0.279661	25.8687	1.61271e-111	2.65538e-110	243.544	RPL7AP30	LGG_vs_GBM	TRUE	UP	FALSE
1.87674	-2.91097	25.8673	1.64614e-111	2.70855e-110	243.67	ENSG00000214269	LGG_vs_GBM	TRUE	UP	FALSE
3.33628	4.1185	25.8643	1.74467e-111	2.86868e-110	243.093	THBS1	LGG_vs_GBM	TRUE	UP	FALSE
-0.828932	5.73043	-25.8536	2.02368e-111	3.32514e-110	242.773	ANAPC2	LGG_vs_GBM	TRUE	DOWN	FALSE
-1.09499	5.89051	-25.8392	2.51125e-111	4.12342e-110	242.558	ZNF853	LGG_vs_GBM	TRUE	DOWN	FALSE
1.80718	-2.30959	25.839	2.52089e-111	4.13639e-110	243.21	NDUFB8P2	LGG_vs_GBM	TRUE	UP	FALSE
1.57381	-1.59173	25.8303	2.87094e-111	4.7075e-110	243.039	ENSG00000241889	LGG_vs_GBM	TRUE	UP	FALSE
-0.7972	4.93327	-25.8279	2.97953e-111	4.8822e-110	242.438	UCHL5	LGG_vs_GBM	TRUE	DOWN	FALSE
2.15611	5.46208	25.827	3.05816e-111	5.00757e-110	242.387	LAMB1	LGG_vs_GBM	TRUE	UP	FALSE
-0.794497	7.13916	-25.8229	3.21142e-111	5.25491e-110	242.318	ATXN7L3B	LGG_vs_GBM	TRUE	DOWN	FALSE
2.27514	-2.13173	25.8174	3.48671e-111	5.70144e-110	242.876	ENSG00000224746	LGG_vs_GBM	TRUE	UP	FALSE
3.766	-2.03768	25.8131	3.7737e-111	6.16648e-110	242.799	ENSG00000279281	LGG_vs_GBM	TRUE	UP	FALSE
2.59041	-2.7625	25.805	4.20068e-111	6.85947e-110	242.725	ENSG00000261889	LGG_vs_GBM	TRUE	UP	FALSE
3.21748	0.908591	25.8052	4.2478e-111	6.93165e-110	242.48	GDF15	LGG_vs_GBM	TRUE	UP	FALSE
0.782162	4.00477	25.7974	4.71218e-111	7.68115e-110	242.062	RINT1	LGG_vs_GBM	TRUE	UP	FALSE
2.07369	5.18608	25.7983	4.71357e-111	7.68115e-110	241.965	H2AC6	LGG_vs_GBM	TRUE	UP	FALSE
1.80662	-2.98374	25.7937	4.9807e-111	8.1109e-110	242.569	ENSG00000261499	LGG_vs_GBM	TRUE	UP	FALSE
0.916129	7.09989	25.791	5.18762e-111	8.44205e-110	241.846	DDOST	LGG_vs_GBM	TRUE	UP	FALSE
-1.11281	3.84564	-25.788	5.4267e-111	8.82507e-110	241.993	PPP1R3E	LGG_vs_GBM	TRUE	DOWN	FALSE
-1.76312	-0.0836539	-25.7878	5.43995e-111	8.84058e-110	242.347	SLC25A41	LGG_vs_GBM	TRUE	DOWN	FALSE
1.99013	-2.06939	25.7788	6.23565e-111	1.01268e-109	242.292	ENSG00000232259	LGG_vs_GBM	TRUE	UP	FALSE
-0.622881	6.65932	-25.7699	7.12908e-111	1.15698e-109	241.507	CCAR2	LGG_vs_GBM	TRUE	DOWN	FALSE
1.42455	-2.14657	25.7691	7.20688e-111	1.1688e-109	242.152	ENSG00000228150	LGG_vs_GBM	TRUE	UP	FALSE
0.993388	6.36724	25.7687	7.25747e-111	1.17621e-109	241.49	AK2	LGG_vs_GBM	TRUE	UP	FALSE
-4.19089	0.693222	-25.7646	7.82259e-111	1.26693e-109	241.97	CBLN1	LGG_vs_GBM	TRUE	DOWN	FALSE
-2.11077	6.12942	-25.7637	7.93315e-111	1.28396e-109	241.43	ZNF385A	LGG_vs_GBM	TRUE	DOWN	FALSE
0.929653	1.71329	25.7592	8.36591e-111	1.35308e-109	241.78	C1orf74	LGG_vs_GBM	TRUE	UP	FALSE
-2.60996	0.956257	-25.7598	8.3835e-111	1.355e-109	241.863	ENSG00000267372	LGG_vs_GBM	TRUE	DOWN	FALSE
1.69874	3.98632	25.7599	8.39177e-111	1.35541e-109	241.494	ARSD	LGG_vs_GBM	TRUE	UP	FALSE
2.22157	5.06305	25.7593	8.46445e-111	1.36622e-109	241.394	CD93	LGG_vs_GBM	TRUE	UP	FALSE
-0.898794	6.6882	-25.7563	8.74437e-111	1.41044e-109	241.305	BLCAP	LGG_vs_GBM	TRUE	DOWN	FALSE
0.984653	3.1269	25.7496	9.67045e-111	1.55876e-109	241.469	PRIM2	LGG_vs_GBM	TRUE	UP	FALSE
-2.65116	8.15837	-25.7437	1.07028e-110	1.72399e-109	241.16	SOX8	LGG_vs_GBM	TRUE	DOWN	FALSE
-1.48533	5.72454	-25.7417	1.10426e-110	1.77751e-109	241.095	FAM107B	LGG_vs_GBM	TRUE	DOWN	FALSE
-1.19641	1.98561	-25.7397	1.12168e-110	1.80434e-109	241.491	LOC124907726	LGG_vs_GBM	TRUE	DOWN	FALSE
-1.68432	4.89064	-25.7378	1.17058e-110	1.88133e-109	241.115	GRID1	LGG_vs_GBM	TRUE	DOWN	FALSE
-0.789775	5.45095	-25.7368	1.17113e-110	1.88133e-109	241.03	PAAF1	LGG_vs_GBM	TRUE	DOWN	FALSE
-1.06537	6.59147	-25.7334	1.23327e-110	1.97982e-109	240.961	MLLT1	LGG_vs_GBM	TRUE	DOWN	FALSE
2.47657	3.01547	25.7253	1.41186e-110	2.26498e-109	241.094	CDC20	LGG_vs_GBM	TRUE	UP	FALSE
4.90944	1.1078	25.7249	1.42159e-110	2.27906e-109	241.232	H2AC11	LGG_vs_GBM	TRUE	UP	FALSE
-0.905187	7.33239	-25.7189	1.53501e-110	2.45922e-109	240.762	ZC3H7B	LGG_vs_GBM	TRUE	DOWN	FALSE
1.19497	1.478	25.7132	1.67222e-110	2.67725e-109	241.104	ZNF888	LGG_vs_GBM	TRUE	UP	FALSE
3.33613	1.55047	25.7122	1.71848e-110	2.74945e-109	241.027	CCN4	LGG_vs_GBM	TRUE	UP	FALSE
-0.566316	5.65647	-25.7104	1.74414e-110	2.78863e-109	240.618	IWS1	LGG_vs_GBM	TRUE	DOWN	FALSE
-1.85486	6.59975	-25.7093	1.79622e-110	2.86996e-109	240.598	PAQR6	LGG_vs_GBM	TRUE	DOWN	FALSE
-0.771363	4.25215	-25.6996	2.0511e-110	3.275e-109	240.591	PORCN	LGG_vs_GBM	TRUE	DOWN	FALSE
-1.49518	6.74555	-25.6946	2.24023e-110	3.57458e-109	240.372	RAB11B	LGG_vs_GBM	TRUE	DOWN	FALSE
3.7782	-0.374359	25.6896	2.41431e-110	3.84976e-109	240.839	TRPM8	LGG_vs_GBM	TRUE	UP	FALSE
2.20695	-1.72929	25.6839	2.59486e-110	4.13489e-109	240.849	SPDYE1	LGG_vs_GBM	TRUE	UP	FALSE
2.0393	0.28725	25.6835	2.61097e-110	4.15776e-109	240.727	GPR157	LGG_vs_GBM	TRUE	UP	FALSE
-1.50649	1.26883	-25.6827	2.64503e-110	4.20918e-109	240.69	PRKCZ-AS1	LGG_vs_GBM	TRUE	DOWN	FALSE
3.23608	-2.671	25.6784	2.84443e-110	4.52347e-109	240.812	RDH10-AS1	LGG_vs_GBM	TRUE	UP	FALSE
-0.728348	5.14901	-25.6759	2.9262e-110	4.65038e-109	240.134	SNAP29	LGG_vs_GBM	TRUE	DOWN	FALSE
3.37012	4.45402	25.6731	3.09678e-110	4.91818e-109	240.19	H1-2	LGG_vs_GBM	TRUE	UP	FALSE
-0.782777	5.43528	-25.6667	3.35994e-110	5.33255e-109	239.978	C2CD5	LGG_vs_GBM	TRUE	DOWN	FALSE
-1.4279	5.12981	-25.667	3.38374e-110	5.36674e-109	240.019	ZMAT1	LGG_vs_GBM	TRUE	DOWN	FALSE
4.48224	-2.76887	25.667	3.39194e-110	5.37616e-109	240.635	HOXA2	LGG_vs_GBM	TRUE	UP	FALSE
1.85619	-2.57337	25.6612	3.65033e-110	5.78184e-109	240.556	ENSG00000243403	LGG_vs_GBM	TRUE	UP	FALSE
2.263	-1.99093	25.6573	3.87312e-110	6.13063e-109	240.464	ASAP1-IT2	LGG_vs_GBM	TRUE	UP	FALSE
1.8866	-1.78281	25.6567	3.90603e-110	6.1786e-109	240.443	ENSG00000287249	LGG_vs_GBM	TRUE	UP	FALSE
2.43543	0.613091	25.6536	4.12821e-110	6.52571e-109	240.244	TMEM71	LGG_vs_GBM	TRUE	UP	FALSE
-1.23628	4.41094	-25.6509	4.26597e-110	6.73899e-109	239.857	ENSG00000224032	LGG_vs_GBM	TRUE	DOWN	FALSE
6.45067	-2.00561	25.6507	4.33639e-110	6.84566e-109	240.359	RN7SL752P	LGG_vs_GBM	TRUE	UP	FALSE
2.88344	-1.45705	25.6497	4.38156e-110	6.91239e-109	240.313	LINC01567	LGG_vs_GBM	TRUE	UP	FALSE
-1.88806	5.87841	-25.6481	4.50665e-110	7.105e-109	239.698	MAPK8IP2	LGG_vs_GBM	TRUE	DOWN	FALSE
-1.18412	5.81895	-25.6471	4.5226e-110	7.12542e-109	239.673	PPP3CB	LGG_vs_GBM	TRUE	DOWN	FALSE
-2.77189	4.29104	-25.6469	4.59097e-110	7.22835e-109	239.882	CDHR1	LGG_vs_GBM	TRUE	DOWN	FALSE
-0.742205	5.38973	-25.6442	4.7161e-110	7.42043e-109	239.64	CTBP2	LGG_vs_GBM	TRUE	DOWN	FALSE
-3.86546	-0.106116	-25.6386	5.20125e-110	8.17836e-109	240.131	SLC22A6	LGG_vs_GBM	TRUE	DOWN	FALSE
1.64382	-1.10571	25.6346	5.4466e-110	8.55849e-109	240.072	ENSG00000226266	LGG_vs_GBM	TRUE	UP	FALSE
-1.33589	6.31166	-25.6189	6.96385e-110	1.09354e-108	239.235	PPIF	LGG_vs_GBM	TRUE	DOWN	FALSE
-1.92444	8.36895	-25.6183	7.05542e-110	1.10718e-108	239.283	PLEKHB1	LGG_vs_GBM	TRUE	DOWN	FALSE
1.61228	1.96501	25.6154	7.26628e-110	1.13952e-108	239.584	NFE2L3	LGG_vs_GBM	TRUE	UP	FALSE
-1.83455	-0.435508	-25.6138	7.44879e-110	1.16737e-108	239.754	ENSG00000272791	LGG_vs_GBM	TRUE	DOWN	FALSE
-5.22791	9.83737	-25.6137	7.5564e-110	1.18345e-108	239.303	MT-ND2	LGG_vs_GBM	TRUE	DOWN	FALSE
1.00324	3.19859	25.6114	7.72118e-110	1.20846e-108	239.383	ZNF845	LGG_vs_GBM	TRUE	UP	FALSE
2.05465	2.49781	25.6084	8.15271e-110	1.27516e-108	239.403	ENPEP	LGG_vs_GBM	TRUE	UP	FALSE
2.05132	1.9402	25.6077	8.20145e-110	1.28194e-108	239.456	ADGRE2	LGG_vs_GBM	TRUE	UP	FALSE
-0.899313	6.20846	-25.5833	1.17628e-109	1.8374e-108	238.704	UBAP1	LGG_vs_GBM	TRUE	DOWN	FALSE
-1.74008	3.85013	-25.5815	1.22118e-109	1.90628e-108	238.903	PCGF2	LGG_vs_GBM	TRUE	DOWN	FALSE
-1.46763	5.27274	-25.5795	1.25901e-109	1.96403e-108	238.694	LRRC4	LGG_vs_GBM	TRUE	DOWN	FALSE
-1.91217	4.95483	-25.5784	1.28471e-109	2.00282e-108	238.726	SBK1	LGG_vs_GBM	TRUE	DOWN	FALSE
-0.706822	5.1075	-25.5563	1.76548e-109	2.7505e-108	238.341	GUF1	LGG_vs_GBM	TRUE	DOWN	FALSE
-1.37659	6.39922	-25.5506	1.94329e-109	3.02555e-108	238.209	SORBS3	LGG_vs_GBM	TRUE	DOWN	FALSE
1.91444	-3.14597	25.5435	2.14155e-109	3.33203e-108	238.822	ENSG00000214192	LGG_vs_GBM	TRUE	UP	FALSE
-1.01582	5.59619	-25.5407	2.23285e-109	3.47181e-108	238.082	TUBG2	LGG_vs_GBM	TRUE	DOWN	FALSE
-1.32168	4.60299	-25.5391	2.2891e-109	3.55695e-108	238.157	ZNF22	LGG_vs_GBM	TRUE	DOWN	FALSE
1.80478	-2.52063	25.5389	2.29307e-109	3.56078e-108	238.718	ENSG00000248641	LGG_vs_GBM	TRUE	UP	FALSE
-0.773509	2.90581	-25.534	2.4687e-109	3.831e-108	238.299	FXN	LGG_vs_GBM	TRUE	DOWN	FALSE
-1.03755	7.16165	-25.5326	2.52218e-109	3.91143e-108	237.958	GPT2	LGG_vs_GBM	TRUE	DOWN	FALSE
1.13138	8.58149	25.5318	2.55017e-109	3.95227e-108	238.03	PGK1	LGG_vs_GBM	TRUE	UP	FALSE
-1.36951	2.21415	-25.5298	2.62859e-109	4.07115e-108	238.321	ENSG00000230091	LGG_vs_GBM	TRUE	DOWN	FALSE
-3.07396	3.09048	-25.53	2.65709e-109	4.1126e-108	238.254	IFITM10	LGG_vs_GBM	TRUE	DOWN	FALSE
-1.08752	5.64281	-25.5277	2.71285e-109	4.19617e-108	237.888	ATAD1	LGG_vs_GBM	TRUE	DOWN	FALSE
1.06999	2.54188	25.526	2.78463e-109	4.30439e-108	238.188	FIRRM	LGG_vs_GBM	TRUE	UP	FALSE
2.27169	0.535417	25.5213	2.99598e-109	4.62808e-108	238.271	LCTL	LGG_vs_GBM	TRUE	UP	FALSE
3.67356	-2.16673	25.5176	3.20104e-109	4.94163e-108	238.371	H4C12	LGG_vs_GBM	TRUE	UP	FALSE
0.886077	2.97478	25.515	3.2831e-109	5.06502e-108	237.97	NTAN1	LGG_vs_GBM	TRUE	UP	FALSE
3.18075	1.9962	25.5118	3.48772e-109	5.3772e-108	237.982	PTX3	LGG_vs_GBM	TRUE	UP	FALSE
-1.08082	4.79258	-25.5055	3.78673e-109	5.83442e-108	237.624	ARMCX4	LGG_vs_GBM	TRUE	DOWN	FALSE
-0.842654	6.78891	-25.4943	4.47966e-109	6.89758e-108	237.373	CBX1	LGG_vs_GBM	TRUE	DOWN	FALSE
1.76713	-3.03468	25.4931	4.56364e-109	7.02209e-108	238.061	ENSG00000224908	LGG_vs_GBM	TRUE	UP	FALSE
-0.763662	6.35536	-25.493	4.56644e-109	7.02209e-108	237.347	WIPF2	LGG_vs_GBM	TRUE	DOWN	FALSE
-2.2222	3.5185	-25.4935	4.59173e-109	7.05641e-108	237.643	FLRT1	LGG_vs_GBM	TRUE	DOWN	FALSE
1.60421	6.70755	25.4913	4.75067e-109	7.29594e-108	237.328	IQGAP1	LGG_vs_GBM	TRUE	UP	FALSE
-1.13328	3.92604	-25.4888	4.86196e-109	7.46203e-108	237.488	BRMS1L	LGG_vs_GBM	TRUE	DOWN	FALSE
-1.16965	1.59719	-25.4883	4.90209e-109	7.51876e-108	237.748	GCSH	LGG_vs_GBM	TRUE	DOWN	FALSE
-0.552711	5.73589	-25.4873	4.97613e-109	7.62739e-108	237.266	PHAX	LGG_vs_GBM	TRUE	DOWN	FALSE
6.41823	-2.185	25.4829	5.38292e-109	8.24559e-108	237.849	H2AC13	LGG_vs_GBM	TRUE	UP	FALSE
-0.667959	6.73207	-25.4738	6.09538e-109	9.33092e-108	237.063	PPP1R10	LGG_vs_GBM	TRUE	DOWN	FALSE
-1.12565	6.35093	-25.4692	6.53165e-109	9.99234e-108	236.994	MAPK3	LGG_vs_GBM	TRUE	DOWN	FALSE
-1.75076	5.14242	-25.4693	6.60785e-109	1.01024e-107	237.06	SULT1C4	LGG_vs_GBM	TRUE	DOWN	FALSE
-0.676507	6.6068	-25.4646	6.99848e-109	1.06927e-107	236.923	RAB11FIP3	LGG_vs_GBM	TRUE	DOWN	FALSE
1.52774	-2.6722	25.4631	7.15527e-109	1.09252e-107	237.592	ENSG00000228407	LGG_vs_GBM	TRUE	UP	FALSE
1.65835	3.65944	25.4619	7.35737e-109	1.12266e-107	237.064	GSAP	LGG_vs_GBM	TRUE	UP	FALSE
-0.863203	6.96556	-25.4599	7.50287e-109	1.14413e-107	236.862	PRPF19	LGG_vs_GBM	TRUE	DOWN	FALSE
-1.8318	1.95547	-25.4533	8.28545e-109	1.26265e-107	237.201	ENSG00000279483	LGG_vs_GBM	TRUE	DOWN	FALSE
-1.63588	5.58333	-25.4529	8.45311e-109	1.28738e-107	236.774	NECTIN1	LGG_vs_GBM	TRUE	DOWN	FALSE
1.49088	4.1712	25.4524	8.48231e-109	1.291e-107	236.855	BARD1	LGG_vs_GBM	TRUE	UP	FALSE
-0.656888	6.71586	-25.4452	9.36128e-109	1.42386e-107	236.634	MSL1	LGG_vs_GBM	TRUE	DOWN	FALSE
-0.944309	4.29378	-25.4432	9.64753e-109	1.46646e-107	236.745	PRDM11	LGG_vs_GBM	TRUE	DOWN	FALSE
1.91237	4.19071	25.4394	1.03499e-108	1.57222e-107	236.662	SLC16A3	LGG_vs_GBM	TRUE	UP	FALSE
-0.853651	5.85161	-25.4371	1.05711e-108	1.6048e-107	236.515	PITPNB	LGG_vs_GBM	TRUE	DOWN	FALSE
-0.630112	6.55926	-25.4361	1.07348e-108	1.62861e-107	236.494	IK	LGG_vs_GBM	TRUE	DOWN	FALSE
1.39673	2.50559	25.4296	1.18287e-108	1.79342e-107	236.74	CDCA4	LGG_vs_GBM	TRUE	UP	FALSE
1.91449	4.6618	25.4288	1.2122e-108	1.83671e-107	236.455	SMIM3	LGG_vs_GBM	TRUE	UP	FALSE
-0.738896	6.56886	-25.4199	1.36824e-108	2.07182e-107	236.252	TRAK1	LGG_vs_GBM	TRUE	DOWN	FALSE
1.66559	0.292607	25.418	1.40782e-108	2.13039e-107	236.747	RPL26P19	LGG_vs_GBM	TRUE	UP	FALSE
-1.27942	7.28601	-25.4176	1.42392e-108	2.15339e-107	236.234	BCR	LGG_vs_GBM	TRUE	DOWN	FALSE
2.90056	-3.23902	25.4167	1.43499e-108	2.16874e-107	236.92	HCAR2	LGG_vs_GBM	TRUE	UP	FALSE
-2.24537	5.20989	-25.4144	1.505e-108	2.2731e-107	236.26	STX1B	LGG_vs_GBM	TRUE	DOWN	FALSE
1.48551	0.246547	25.4077	1.64213e-108	2.47865e-107	236.599	ENSG00000256594	LGG_vs_GBM	TRUE	UP	FALSE
1.75331	-0.595297	25.3945	2.00404e-108	3.02299e-107	236.443	LINC01465	LGG_vs_GBM	TRUE	UP	FALSE
2.68361	3.05459	25.3917	2.11567e-108	3.18936e-107	236.084	PLAU	LGG_vs_GBM	TRUE	UP	FALSE
-1.02521	3.54274	-25.389	2.17554e-108	3.27753e-107	236.043	FBXO10	LGG_vs_GBM	TRUE	DOWN	FALSE
2.19524	4.3334	25.3889	2.20582e-108	3.32104e-107	235.898	RAB34	LGG_vs_GBM	TRUE	UP	FALSE
1.7584	2.06764	25.3867	2.25081e-108	3.38663e-107	236.14	ISG20	LGG_vs_GBM	TRUE	UP	FALSE
1.83496	-2.95032	25.3844	2.33043e-108	3.5042e-107	236.428	RPSAP56	LGG_vs_GBM	TRUE	UP	FALSE
-1.18868	5.1909	-25.3843	2.33568e-108	3.50988e-107	235.769	KDM6B	LGG_vs_GBM	TRUE	DOWN	FALSE
1.54301	-2.58664	25.3829	2.38318e-108	3.57899e-107	236.385	ENSG00000235449	LGG_vs_GBM	TRUE	UP	FALSE
-2.02429	6.20991	-25.3832	2.40455e-108	3.6088e-107	235.715	BASP1	LGG_vs_GBM	TRUE	DOWN	FALSE
-1.02511	5.25978	-25.381	2.45194e-108	3.67759e-107	235.709	ZDHHC8	LGG_vs_GBM	TRUE	DOWN	FALSE
-1.87134	6.54639	-25.3805	2.50218e-108	3.75059e-107	235.666	STXBP1	LGG_vs_GBM	TRUE	DOWN	FALSE
-0.720952	5.855	-25.3734	2.75006e-108	4.11954e-107	235.557	PPIG	LGG_vs_GBM	TRUE	DOWN	FALSE
-1.31843	7.55613	-25.371	2.86305e-108	4.28609e-107	235.546	TMOD2	LGG_vs_GBM	TRUE	DOWN	FALSE
2.3671	-1.77955	25.3576	3.48131e-108	5.20837e-107	235.96	LINC02003	LGG_vs_GBM	TRUE	UP	FALSE
-0.748546	7.38536	-25.3485	3.99271e-108	5.96971e-107	235.206	DNAJC5	LGG_vs_GBM	TRUE	DOWN	FALSE
1.75089	-0.901138	25.3448	4.22242e-108	6.30918e-107	235.716	ENSG00000230330	LGG_vs_GBM	TRUE	UP	FALSE
-0.670444	6.79646	-25.3402	4.52305e-108	6.75414e-107	235.062	CPSF7	LGG_vs_GBM	TRUE	DOWN	FALSE
2.97163	3.78826	25.3359	4.88402e-108	7.28858e-107	235.181	EMP3	LGG_vs_GBM	TRUE	UP	FALSE
3.48259	2.3528	25.3354	4.92186e-108	7.34044e-107	235.305	H4C8	LGG_vs_GBM	TRUE	UP	FALSE
-1.17133	3.7086	-25.3312	5.17585e-108	7.71439e-107	235.157	UBE2D1	LGG_vs_GBM	TRUE	DOWN	FALSE
2.46292	-1.25775	25.3259	5.61231e-108	8.35967e-107	235.454	ENSG00000280388	LGG_vs_GBM	TRUE	UP	FALSE
1.61532	-0.16338	25.3257	5.62274e-108	8.36996e-107	235.39	EPHA1	LGG_vs_GBM	TRUE	UP	FALSE
1.33169	5.55093	25.3205	6.14062e-108	9.13513e-107	234.763	TMEM106C	LGG_vs_GBM	TRUE	UP	FALSE
1.31112	0.339016	25.3173	6.37335e-108	9.47542e-107	235.241	MPZL3	LGG_vs_GBM	TRUE	UP	FALSE
-1.293	4.85671	-25.3154	6.58246e-108	9.78018e-107	234.77	MAMLD1	LGG_vs_GBM	TRUE	DOWN	FALSE
2.39511	-3.12756	25.3144	6.65461e-108	9.8812e-107	235.388	ENSG00000225969	LGG_vs_GBM	TRUE	UP	FALSE
-2.19075	5.30571	-25.3113	7.06242e-108	1.04802e-106	234.705	DLL1	LGG_vs_GBM	TRUE	DOWN	FALSE
2.27205	2.97285	25.3053	7.73378e-108	1.14693e-106	234.798	KIF2C	LGG_vs_GBM	TRUE	UP	FALSE
-1.59117	4.40797	-25.3035	7.92932e-108	1.17519e-106	234.658	FAM13C	LGG_vs_GBM	TRUE	DOWN	FALSE
-1.44549	4.40157	-25.2948	8.98321e-108	1.33056e-106	234.525	NYAP1	LGG_vs_GBM	TRUE	DOWN	FALSE
4.82413	0.687185	25.2889	9.88522e-108	1.46325e-106	234.731	MEOX2	LGG_vs_GBM	TRUE	UP	FALSE
3.27285	-1.16906	25.2836	1.07068e-107	1.58388e-106	234.806	LINC00513	LGG_vs_GBM	TRUE	UP	FALSE
-0.693086	5.53826	-25.2806	1.10555e-107	1.63445e-106	234.178	EPS15L1	LGG_vs_GBM	TRUE	DOWN	FALSE
-1.14296	5.20475	-25.2793	1.12706e-107	1.6652e-106	234.193	ILF3-DT	LGG_vs_GBM	TRUE	DOWN	FALSE
2.77988	-1.09495	25.2745	1.22383e-107	1.80705e-106	234.667	CPA4	LGG_vs_GBM	TRUE	UP	FALSE
4.42031	0.829261	25.2722	1.26902e-107	1.87261e-106	234.475	H2BC8	LGG_vs_GBM	TRUE	UP	FALSE
2.17468	1.50426	25.2594	1.52886e-107	2.25464e-106	234.272	PTPN7	LGG_vs_GBM	TRUE	UP	FALSE
-2.86204	4.55458	-25.2564	1.60796e-107	2.36981e-106	234.006	DSCAML1	LGG_vs_GBM	TRUE	DOWN	FALSE
1.87594	1.70483	25.2527	1.67935e-107	2.4735e-106	234.165	PLBD1	LGG_vs_GBM	TRUE	UP	FALSE
-0.961549	4.3825	-25.2421	1.96927e-107	2.89871e-106	233.719	NFKBIL1	LGG_vs_GBM	TRUE	DOWN	FALSE
-0.738833	7.17319	-25.2412	1.99393e-107	2.9332e-106	233.591	ACTR1A	LGG_vs_GBM	TRUE	DOWN	FALSE
-3.14404	-1.06878	-25.2402	2.04499e-107	3.00645e-106	234.21	ENSG00000274718	LGG_vs_GBM	TRUE	DOWN	FALSE
3.09698	-2.84379	25.2373	2.12765e-107	3.12604e-106	234.212	MGC12916	LGG_vs_GBM	TRUE	UP	FALSE
1.46495	0.165786	25.2365	2.14198e-107	3.14515e-106	234.038	ENSG00000276115	LGG_vs_GBM	TRUE	UP	FALSE
-3.56707	3.89851	-25.2278	2.4703e-107	3.62499e-106	233.673	JPH3	LGG_vs_GBM	TRUE	DOWN	FALSE
-0.742375	5.56769	-25.2243	2.57046e-107	3.76963e-106	233.334	TRIM41	LGG_vs_GBM	TRUE	DOWN	FALSE
-0.713215	4.42939	-25.2224	2.64448e-107	3.87579e-106	233.408	FAM149B1	LGG_vs_GBM	TRUE	DOWN	FALSE
-1.73044	5.70066	-25.2171	2.90085e-107	4.24891e-106	233.238	TAFA5	LGG_vs_GBM	TRUE	DOWN	FALSE
-1.51519	-0.153518	-25.2141	2.99487e-107	4.38392e-106	233.744	ENSG00000272338	LGG_vs_GBM	TRUE	DOWN	FALSE
-0.953887	4.41767	-25.2073	3.31418e-107	4.84834e-106	233.194	RAB11FIP2	LGG_vs_GBM	TRUE	DOWN	FALSE
0.690999	5.40724	25.2031	3.52876e-107	5.15908e-106	233.013	SEC22B	LGG_vs_GBM	TRUE	UP	FALSE
-1.89925	6.32767	-25.1986	3.8243e-107	5.58771e-106	232.943	QDPR	LGG_vs_GBM	TRUE	DOWN	FALSE
-0.651058	5.72562	-25.1938	4.05757e-107	5.9249e-106	232.87	SAP30L	LGG_vs_GBM	TRUE	DOWN	FALSE
-1.45919	3.84961	-25.1869	4.50045e-107	6.56756e-106	232.989	OTUD1	LGG_vs_GBM	TRUE	DOWN	FALSE
-5.00137	9.87577	-25.1779	5.2122e-107	7.60155e-106	232.772	MT-ND1	LGG_vs_GBM	TRUE	DOWN	FALSE
-1.40335	5.37671	-25.1774	5.24131e-107	7.63931e-106	232.654	EBF4	LGG_vs_GBM	TRUE	DOWN	FALSE
-0.617893	5.58934	-25.1704	5.76282e-107	8.39427e-106	232.524	WDR59	LGG_vs_GBM	TRUE	DOWN	FALSE
-0.716499	7.17013	-25.1635	6.38599e-107	9.29629e-106	232.428	EIF4EBP2	LGG_vs_GBM	TRUE	DOWN	FALSE
-1.54091	-1.57778	-25.1568	7.06311e-107	1.02757e-105	232.969	ENSG00000260331	LGG_vs_GBM	TRUE	DOWN	FALSE
1.02521	2.10616	25.1557	7.18521e-107	1.04469e-105	232.691	RAD51B	LGG_vs_GBM	TRUE	UP	FALSE
2.38381	2.59777	25.1557	7.27004e-107	1.05638e-105	232.6	SPC24	LGG_vs_GBM	TRUE	UP	FALSE
-1.0903	5.55299	-25.1544	7.32181e-107	1.06325e-105	232.298	GPR173	LGG_vs_GBM	TRUE	DOWN	FALSE
2.39945	0.153356	25.1544	7.3733e-107	1.06946e-105	232.795	NSUN7	LGG_vs_GBM	TRUE	UP	FALSE
-0.89391	6.40348	-25.1539	7.37354e-107	1.06946e-105	232.268	SEC63	LGG_vs_GBM	TRUE	DOWN	FALSE
-2.00024	0.421745	-25.1484	8.00693e-107	1.16061e-105	232.736	ENSG00000267750	LGG_vs_GBM	TRUE	DOWN	FALSE
2.19059	4.99611	25.1479	8.17642e-107	1.18446e-105	232.228	PLAT	LGG_vs_GBM	TRUE	UP	FALSE
2.25652	0.526843	25.1468	8.23352e-107	1.192e-105	232.663	ADAMTS9-AS2	LGG_vs_GBM	TRUE	UP	FALSE
-3.17834	2.97015	-25.146	8.41114e-107	1.21698e-105	232.514	ATP1A3	LGG_vs_GBM	TRUE	DOWN	FALSE
-1.93329	6.26088	-25.1437	8.69864e-107	1.25781e-105	232.126	KIF21B	LGG_vs_GBM	TRUE	DOWN	FALSE
-1.30956	5.78156	-25.14	9.16728e-107	1.32476e-105	232.069	OSGIN2	LGG_vs_GBM	TRUE	DOWN	FALSE
1.17312	4.59645	25.1355	9.71401e-107	1.40292e-105	232.065	NME1	LGG_vs_GBM	TRUE	UP	FALSE
1.53263	-0.740454	25.1349	9.80833e-107	1.41568e-105	232.565	RPL3P7	LGG_vs_GBM	TRUE	UP	FALSE
-3.40887	5.41963	-25.1333	1.0166e-106	1.46642e-105	232.108	GALNT13	LGG_vs_GBM	TRUE	DOWN	FALSE
-1.0179	5.49544	-25.1295	1.06389e-106	1.53369e-105	231.926	TMEM170B	LGG_vs_GBM	TRUE	DOWN	FALSE
-0.77921	5.10921	-25.1274	1.09727e-106	1.58086e-105	231.914	SIRT3	LGG_vs_GBM	TRUE	DOWN	FALSE
6.48991	-1.63348	25.1277	1.1054e-106	1.5916e-105	232.514	RNU4-1	LGG_vs_GBM	TRUE	UP	FALSE
3.62835	-2.64822	25.1255	1.14266e-106	1.64425e-105	232.525	CRADD-AS1	LGG_vs_GBM	TRUE	UP	FALSE
6.04889	-1.36161	25.1225	1.1953e-106	1.71896e-105	232.421	H2BC17	LGG_vs_GBM	TRUE	UP	FALSE
-1.07807	7.20002	-25.1113	1.39573e-106	2.00598e-105	231.648	MAPK8IP3	LGG_vs_GBM	TRUE	DOWN	FALSE
0.72188	4.24417	25.104	1.55748e-106	2.2371e-105	231.632	ZNF26	LGG_vs_GBM	TRUE	UP	FALSE
-1.86673	-1.12301	-25.103	1.58172e-106	2.27054e-105	232.144	ENSG00000274031	LGG_vs_GBM	TRUE	DOWN	FALSE
1.3364	2.92156	25.1016	1.61322e-106	2.31436e-105	231.778	CASP8	LGG_vs_GBM	TRUE	UP	FALSE
2.2195	-3.09505	25.1011	1.6256e-106	2.33072e-105	232.197	CLDN14-AS1	LGG_vs_GBM	TRUE	UP	FALSE
2.7331	1.00101	25.0957	1.78559e-106	2.55856e-105	231.846	DPP4	LGG_vs_GBM	TRUE	UP	FALSE
3.99799	-2.19694	25.0944	1.82064e-106	2.6072e-105	232.041	APCDD1L	LGG_vs_GBM	TRUE	UP	FALSE
1.1845	0.0298294	25.0807	2.2081e-106	3.16015e-105	231.717	ENSG00000257576	LGG_vs_GBM	TRUE	UP	FALSE
3.11842	3.77787	25.0772	2.35484e-106	3.36813e-105	231.312	COL5A1	LGG_vs_GBM	TRUE	UP	FALSE
-1.11573	3.42483	-25.0748	2.41049e-106	3.44566e-105	231.359	TFAP4	LGG_vs_GBM	TRUE	DOWN	FALSE
-1.01026	5.20988	-25.0736	2.45305e-106	3.50437e-105	231.109	CRTC2	LGG_vs_GBM	TRUE	DOWN	FALSE
-2.25223	5.06844	-25.0726	2.5233e-106	3.60256e-105	231.157	ATOH8	LGG_vs_GBM	TRUE	DOWN	FALSE
-0.950179	8.25496	-25.0716	2.52844e-106	3.60774e-105	231.101	FAM168A	LGG_vs_GBM	TRUE	DOWN	FALSE
2.90218	2.5731	25.0723	2.53464e-106	3.61442e-105	231.35	LYZ	LGG_vs_GBM	TRUE	UP	FALSE
1.76504	4.48998	25.0718	2.55256e-106	3.63778e-105	231.122	WEE1	LGG_vs_GBM	TRUE	UP	FALSE
-3.75361	-0.188215	-25.0678	2.71014e-106	3.86004e-105	231.586	ENSG00000272163	LGG_vs_GBM	TRUE	DOWN	FALSE
0.858258	3.64816	25.0646	2.80757e-106	3.99402e-105	231.127	B3GALNT2	LGG_vs_GBM	TRUE	UP	FALSE
-1.03177	5.92063	-25.0646	2.80713e-106	3.99402e-105	230.939	USP46	LGG_vs_GBM	TRUE	DOWN	FALSE
1.16781	3.19171	25.0604	2.9891e-106	4.24972e-105	231.127	FGGY	LGG_vs_GBM	TRUE	UP	FALSE
1.23701	7.08846	25.0561	3.20035e-106	4.54732e-105	230.827	PDIA4	LGG_vs_GBM	TRUE	UP	FALSE
1.52455	-0.179026	25.0536	3.31219e-106	4.70344e-105	231.32	RPS3AP47	LGG_vs_GBM	TRUE	UP	FALSE
2.73852	-0.948355	25.0516	3.44808e-106	4.89347e-105	231.323	NR2F2-AS1	LGG_vs_GBM	TRUE	UP	FALSE
-0.573446	6.88342	-25.0499	3.49998e-106	4.96416e-105	230.718	TCF25	LGG_vs_GBM	TRUE	DOWN	FALSE
-1.13657	3.94562	-25.0444	3.80015e-106	5.38669e-105	230.832	ENSG00000280128	LGG_vs_GBM	TRUE	DOWN	FALSE
2.11212	-2.79388	25.0433	3.86349e-106	5.4732e-105	231.316	ENSG00000218350	LGG_vs_GBM	TRUE	UP	FALSE
1.38643	4.73889	25.0428	3.9313e-106	5.56595e-105	230.658	SLC4A7	LGG_vs_GBM	TRUE	UP	FALSE
1.73618	-2.50232	25.0365	4.27899e-106	6.0546e-105	231.197	ENSG00000257773	LGG_vs_GBM	TRUE	UP	FALSE
-1.48309	4.58697	-25.0344	4.45865e-106	6.30505e-105	230.599	RAB40B	LGG_vs_GBM	TRUE	DOWN	FALSE
-2.7391	-2.36164	-25.0258	5.02296e-106	7.09882e-105	231.075	ENSG00000287705	LGG_vs_GBM	TRUE	DOWN	FALSE
-0.866348	5.54165	-25.0257	5.02864e-106	7.10262e-105	230.367	DZIP3	LGG_vs_GBM	TRUE	DOWN	FALSE
-0.754742	6.62553	-25.0161	5.80519e-106	8.19457e-105	230.207	FAM199X	LGG_vs_GBM	TRUE	DOWN	FALSE
-0.828313	6.66601	-25.0122	6.15404e-106	8.68184e-105	230.15	CDKN1B	LGG_vs_GBM	TRUE	DOWN	FALSE
-4.27514	2.44155	-25.0073	6.7052e-106	9.45377e-105	230.495	RTP5	LGG_vs_GBM	TRUE	DOWN	FALSE
3.01755	-2.21567	25.0042	6.99321e-106	9.85399e-105	230.692	PPP1R8P1	LGG_vs_GBM	TRUE	UP	FALSE
-2.84646	3.90531	-25.0041	7.03429e-106	9.90599e-105	230.297	NALF1	LGG_vs_GBM	TRUE	DOWN	FALSE
4.71044	1.0328	24.9984	7.65861e-106	1.07788e-104	230.358	H2AC8	LGG_vs_GBM	TRUE	UP	FALSE
1.18261	2.05428	24.9971	7.7166e-106	1.0854e-104	230.322	ZNF792	LGG_vs_GBM	TRUE	UP	FALSE
2.13262	1.50261	24.9907	8.52758e-106	1.19876e-104	230.255	HK3	LGG_vs_GBM	TRUE	UP	FALSE
-0.79354	5.04432	-24.9901	8.55974e-106	1.20257e-104	229.869	HECA	LGG_vs_GBM	TRUE	DOWN	FALSE
-1.24748	5.41483	-24.9892	8.72653e-106	1.22527e-104	229.835	TM7SF2	LGG_vs_GBM	TRUE	DOWN	FALSE
-0.724419	4.50613	-24.9876	8.89251e-106	1.24784e-104	229.885	UTP3	LGG_vs_GBM	TRUE	DOWN	FALSE
-1.09055	3.02289	-24.9756	1.06307e-105	1.49088e-104	229.93	USP27X	LGG_vs_GBM	TRUE	DOWN	FALSE
2.80286	0.146468	24.9757	1.07566e-105	1.50764e-104	230.114	GPR82	LGG_vs_GBM	TRUE	UP	FALSE
7.96367	-1.89791	24.9725	1.12871e-105	1.58106e-104	230.185	H3C2	LGG_vs_GBM	TRUE	UP	FALSE
-0.974314	5.63764	-24.9691	1.172e-105	1.64073e-104	229.52	BRD3	LGG_vs_GBM	TRUE	DOWN	FALSE
-1.13287	1.87904	-24.968	1.19256e-105	1.66854e-104	229.937	ENSG00000278784	LGG_vs_GBM	TRUE	DOWN	FALSE
-0.769142	2.73983	-24.9619	1.30528e-105	1.82516e-104	229.754	BACE1-AS	LGG_vs_GBM	TRUE	DOWN	FALSE
4.1099	0.867588	24.9601	1.35688e-105	1.8962e-104	229.809	H2BC18	LGG_vs_GBM	TRUE	UP	FALSE
-1.10708	5.80861	-24.9593	1.35791e-105	1.89652e-104	229.368	STX16	LGG_vs_GBM	TRUE	DOWN	FALSE
-1.64183	2.12398	-24.958	1.38333e-105	1.93088e-104	229.773	ADHFE1	LGG_vs_GBM	TRUE	DOWN	FALSE
-2.87777	4.61946	-24.9584	1.3931e-105	1.94339e-104	229.54	SLCO1A2	LGG_vs_GBM	TRUE	DOWN	FALSE
2.26562	-3.21716	24.9562	1.42102e-105	1.98117e-104	230.038	ENSG00000272202	LGG_vs_GBM	TRUE	UP	FALSE
-0.977029	5.25084	-24.952	1.51455e-105	2.11032e-104	229.287	MAPK8	LGG_vs_GBM	TRUE	DOWN	FALSE
2.59956	-2.35389	24.9503	1.55268e-105	2.16219e-104	229.902	IFI30	LGG_vs_GBM	TRUE	UP	FALSE
-2.32882	6.10922	-24.9493	1.59478e-105	2.2195e-104	229.239	TPPP	LGG_vs_GBM	TRUE	DOWN	FALSE
-0.689832	6.29285	-24.9448	1.68708e-105	2.3466e-104	229.137	ZFP91	LGG_vs_GBM	TRUE	DOWN	FALSE
-1.85691	5.34405	-24.9363	1.93843e-105	2.69462e-104	229.07	SEMA6B	LGG_vs_GBM	TRUE	DOWN	FALSE
-1.85115	1.72243	-24.9354	1.93968e-105	2.69478e-104	229.469	CCDC160	LGG_vs_GBM	TRUE	DOWN	FALSE
-0.866	5.90316	-24.9347	1.95971e-105	2.72101e-104	228.994	RNF38	LGG_vs_GBM	TRUE	DOWN	FALSE
-0.922352	5.9372	-24.9193	2.46726e-105	3.42374e-104	228.764	FBRS	LGG_vs_GBM	TRUE	DOWN	FALSE
2.09856	1.47765	24.9128	2.73127e-105	3.78789e-104	229.095	TCAF2	LGG_vs_GBM	TRUE	UP	FALSE
1.91399	-1.51743	24.9079	2.92745e-105	4.05758e-104	229.218	LACTB2-AS1	LGG_vs_GBM	TRUE	UP	FALSE
-3.5012	2.63263	-24.9077	2.97328e-105	4.1187e-104	228.984	CHRNA4	LGG_vs_GBM	TRUE	DOWN	FALSE
-0.811105	5.91155	-24.9032	3.13934e-105	4.3462e-104	228.522	SSB	LGG_vs_GBM	TRUE	DOWN	FALSE
-2.26975	4.10211	-24.9025	3.21319e-105	4.44584e-104	228.731	SLITRK5	LGG_vs_GBM	TRUE	DOWN	FALSE
-1.23904	7.36888	-24.9004	3.28196e-105	4.53836e-104	228.499	RAP2A	LGG_vs_GBM	TRUE	DOWN	FALSE
1.79028	7.80938	24.8857	4.132e-105	5.71048e-104	228.311	MSN	LGG_vs_GBM	TRUE	UP	FALSE
2.49767	-2.97078	24.8844	4.16087e-105	5.74703e-104	228.952	ENSG00000251521	LGG_vs_GBM	TRUE	UP	FALSE
-0.844914	6.02841	-24.87	5.15555e-105	7.11675e-104	228.024	XAB2	LGG_vs_GBM	TRUE	DOWN	FALSE
-1.15015	6.30973	-24.8694	5.21144e-105	7.18972e-104	228.016	ZBTB18	LGG_vs_GBM	TRUE	DOWN	FALSE
2.52505	1.4843	24.8682	5.35934e-105	7.38948e-104	228.412	CTHRC1	LGG_vs_GBM	TRUE	UP	FALSE
-0.613247	4.72206	-24.8607	5.92239e-105	8.16108e-104	227.961	OARD1	LGG_vs_GBM	TRUE	DOWN	FALSE
1.51155	-2.77604	24.844	7.60926e-105	1.04795e-103	228.341	ENSG00000239912	LGG_vs_GBM	TRUE	UP	FALSE
3.19912	0.800813	24.8444	7.65704e-105	1.05392e-103	228.099	MMP19	LGG_vs_GBM	TRUE	UP	FALSE
0.813501	4.19532	24.8394	8.14342e-105	1.12022e-103	227.684	TRNAU1AP	LGG_vs_GBM	TRUE	UP	FALSE
1.54034	5.48885	24.84	8.16916e-105	1.12311e-103	227.581	NRP1	LGG_vs_GBM	TRUE	UP	FALSE
1.76225	-1.41513	24.8365	8.5032e-105	1.16835e-103	228.147	ENSG00000278231	LGG_vs_GBM	TRUE	UP	FALSE
2.20026	-1.48431	24.8306	9.28664e-105	1.27526e-103	228.064	GNAT2	LGG_vs_GBM	TRUE	UP	FALSE
-0.889863	6.4401	-24.8293	9.47131e-105	1.29987e-103	227.416	OAT	LGG_vs_GBM	TRUE	DOWN	FALSE
2.59389	2.65093	24.8218	1.07288e-104	1.47159e-103	227.602	LOX	LGG_vs_GBM	TRUE	UP	FALSE
-1.36226	7.85008	-24.8214	1.07374e-104	1.47193e-103	227.334	GRINA	LGG_vs_GBM	TRUE	DOWN	FALSE
-0.806057	7.39187	-24.8174	1.13237e-104	1.55141e-103	227.262	SRSF5	LGG_vs_GBM	TRUE	DOWN	FALSE
1.80254	-0.248911	24.8167	1.14281e-104	1.5648e-103	227.786	IL7	LGG_vs_GBM	TRUE	UP	FALSE
1.45083	0.0920496	24.8119	1.22826e-104	1.68085e-103	227.697	RPS15AP1	LGG_vs_GBM	TRUE	UP	FALSE
-0.538923	6.08795	-24.8008	1.44963e-104	1.98263e-103	226.987	OSBPL2	LGG_vs_GBM	TRUE	DOWN	FALSE
-2.84907	-0.66178	-24.7986	1.51204e-104	2.0668e-103	227.582	RIPPLY2	LGG_vs_GBM	TRUE	DOWN	FALSE
1.47473	-1.18297	24.7979	1.51429e-104	2.06869e-103	227.557	TMEM11-DT	LGG_vs_GBM	TRUE	UP	FALSE
-0.766496	5.1948	-24.7872	1.7761e-104	2.42495e-103	226.825	GTPBP4	LGG_vs_GBM	TRUE	DOWN	FALSE
-2.56661	-1.33932	-24.7819	1.92419e-104	2.62564e-103	227.376	CLDN9	LGG_vs_GBM	TRUE	DOWN	FALSE
2.5532	-1.39811	24.7749	2.1424e-104	2.92171e-103	227.226	SHOC1	LGG_vs_GBM	TRUE	UP	FALSE
-0.751783	6.40882	-24.7723	2.21903e-104	3.02448e-103	226.563	PHF2	LGG_vs_GBM	TRUE	DOWN	FALSE
-0.673567	5.62194	-24.7673	2.38996e-104	3.25559e-103	226.5	ZC3H18	LGG_vs_GBM	TRUE	DOWN	FALSE
-1.33193	6.66844	-24.7665	2.44553e-104	3.32937e-103	226.475	PCBP4	LGG_vs_GBM	TRUE	DOWN	FALSE
1.99904	0.737105	24.7655	2.45623e-104	3.34202e-103	226.96	TTC39A	LGG_vs_GBM	TRUE	UP	FALSE
2.76723	-1.93214	24.7632	2.55511e-104	3.47456e-103	227.082	SOCS3-DT	LGG_vs_GBM	TRUE	UP	FALSE
1.70223	2.32567	24.7552	2.86332e-104	3.89146e-103	226.671	HFE	LGG_vs_GBM	TRUE	UP	FALSE
2.10417	-3.2986	24.7549	2.87726e-104	3.90817e-103	227.04	ENSG00000244086	LGG_vs_GBM	TRUE	UP	FALSE
0.774201	4.24591	24.7539	2.91945e-104	3.9632e-103	226.402	OTULIN	LGG_vs_GBM	TRUE	UP	FALSE
-0.987955	6.17954	-24.7538	2.92749e-104	3.97185e-103	226.289	ALAD	LGG_vs_GBM	TRUE	DOWN	FALSE
-1.24015	8.11364	-24.7513	3.03526e-104	4.11572e-103	226.309	ATP9A	LGG_vs_GBM	TRUE	DOWN	FALSE
-0.675886	5.86553	-24.7478	3.20079e-104	4.33769e-103	226.201	KMT5B	LGG_vs_GBM	TRUE	DOWN	FALSE
3.04429	-2.42464	24.7447	3.38113e-104	4.57947e-103	226.831	ENSG00000279713	LGG_vs_GBM	TRUE	UP	FALSE
-0.633505	6.26654	-24.7421	3.48393e-104	4.71601e-103	226.111	RNF20	LGG_vs_GBM	TRUE	DOWN	FALSE
-0.775371	6.48252	-24.7365	3.79009e-104	5.12752e-103	226.029	ANKRD11	LGG_vs_GBM	TRUE	DOWN	FALSE
-2.44189	3.27726	-24.734	3.97933e-104	5.38048e-103	226.315	GNAL	LGG_vs_GBM	TRUE	DOWN	FALSE
-5.07682	9.76121	-24.7268	4.42946e-104	5.98569e-103	226.027	MT-ATP6	LGG_vs_GBM	TRUE	DOWN	FALSE
-1.01389	4.6636	-24.7188	4.9326e-104	6.66182e-103	225.866	ENSG00000273015	LGG_vs_GBM	TRUE	DOWN	FALSE
-0.789824	6.30347	-24.7186	4.94454e-104	6.67415e-103	225.763	UBQLN4	LGG_vs_GBM	TRUE	DOWN	FALSE
3.69626	-3.48193	24.7193	4.95605e-104	6.68208e-103	226.484	ENSG00000256637	LGG_vs_GBM	TRUE	UP	FALSE
-1.01547	7.47697	-24.7185	4.9539e-104	6.68208e-103	225.791	ABCA3	LGG_vs_GBM	TRUE	DOWN	FALSE
3.03523	-1.39739	24.7189	4.9819e-104	6.71313e-103	226.385	SMG1P1	LGG_vs_GBM	TRUE	UP	FALSE
-0.899516	5.19983	-24.7143	5.27677e-104	7.10643e-103	225.74	GTF2F2	LGG_vs_GBM	TRUE	DOWN	FALSE
-0.863467	5.66326	-24.7091	5.70228e-104	7.67512e-103	225.634	ULK1	LGG_vs_GBM	TRUE	DOWN	FALSE
2.84087	6.09052	24.7051	6.12477e-104	8.23912e-103	225.592	ANXA1	LGG_vs_GBM	TRUE	UP	FALSE
2.52753	-0.294662	24.7039	6.2182e-104	8.36006e-103	226.093	VDR	LGG_vs_GBM	TRUE	UP	FALSE
1.74432	-1.00695	24.6932	7.23358e-104	9.71968e-103	225.986	PMEL	LGG_vs_GBM	TRUE	UP	FALSE
2.47284	0.589718	24.6895	7.71362e-104	1.03589e-102	225.82	AOX1	LGG_vs_GBM	TRUE	UP	FALSE
-2.30141	2.71848	-24.689	7.78843e-104	1.04534e-102	225.697	PCBP3	LGG_vs_GBM	TRUE	DOWN	FALSE
-1.4265	0.595338	-24.6868	7.95716e-104	1.06738e-102	225.829	ENSG00000271743	LGG_vs_GBM	TRUE	DOWN	FALSE
-0.730173	5.00527	-24.6857	8.08494e-104	1.08391e-102	225.325	REXO4	LGG_vs_GBM	TRUE	DOWN	FALSE
-1.69553	5.81826	-24.6816	8.69508e-104	1.16505e-102	225.23	PID1	LGG_vs_GBM	TRUE	DOWN	FALSE
1.47808	-2.36998	24.6726	9.83009e-104	1.31639e-102	225.761	GARIN2	LGG_vs_GBM	TRUE	UP	FALSE
-0.877352	4.11451	-24.6688	1.03983e-103	1.3917e-102	225.188	GABPB1-IT1	LGG_vs_GBM	TRUE	DOWN	FALSE
-1.16524	6.55729	-24.6677	1.05933e-103	1.41699e-102	225.007	GABARAPL1	LGG_vs_GBM	TRUE	DOWN	FALSE
-0.958257	4.72483	-24.6622	1.1485e-103	1.5354e-102	225.011	PRR3	LGG_vs_GBM	TRUE	DOWN	FALSE
-2.04633	5.05335	-24.6467	1.46296e-103	1.9547e-102	224.79	MYH14	LGG_vs_GBM	TRUE	DOWN	FALSE
-1.05463	6.31334	-24.6378	1.65233e-103	2.20648e-102	224.561	MVB12B	LGG_vs_GBM	TRUE	DOWN	FALSE
1.48309	-1.38246	24.6372	1.66793e-103	2.22606e-102	225.173	RPS6P10	LGG_vs_GBM	TRUE	UP	FALSE
-1.01046	5.13586	-24.6368	1.67552e-103	2.23494e-102	224.594	FAM217B	LGG_vs_GBM	TRUE	DOWN	FALSE
-0.935881	6.96032	-24.6304	1.8449e-103	2.45948e-102	224.458	AGAP3	LGG_vs_GBM	TRUE	DOWN	FALSE
1.99856	-3.23174	24.6295	1.86907e-103	2.49031e-102	225.169	RPL23AP42	LGG_vs_GBM	TRUE	UP	FALSE
-2.84106	0.88222	-24.6244	2.04118e-103	2.71809e-102	224.881	ENSG00000256925	LGG_vs_GBM	TRUE	DOWN	FALSE
1.45678	-1.63827	24.6222	2.086e-103	2.77623e-102	224.964	ZNF20	LGG_vs_GBM	TRUE	UP	FALSE
-1.7213	-0.384083	-24.6179	2.22263e-103	2.95641e-102	224.859	ENSG00000270638	LGG_vs_GBM	TRUE	DOWN	FALSE
2.13921	1.29756	24.6175	2.24711e-103	2.98729e-102	224.704	MMP11	LGG_vs_GBM	TRUE	UP	FALSE
0.783901	5.20231	24.6141	2.35346e-103	3.12693e-102	224.225	ZNF562	LGG_vs_GBM	TRUE	UP	FALSE
-0.602108	5.55803	-24.6119	2.42941e-103	3.22604e-102	224.185	HIF1AN	LGG_vs_GBM	TRUE	DOWN	FALSE
0.952339	1.8925	24.6099	2.5043e-103	3.32363e-102	224.566	ZNF529-AS1	LGG_vs_GBM	TRUE	UP	FALSE
-3.44748	4.71167	-24.6094	2.55137e-103	3.3842e-102	224.358	SNAP91	LGG_vs_GBM	TRUE	DOWN	FALSE
0.977116	5.22973	24.6034	2.7591e-103	3.65769e-102	224.066	IFNGR2	LGG_vs_GBM	TRUE	UP	FALSE
1.93573	1.46426	24.6015	2.83754e-103	3.75958e-102	224.461	ROR1	LGG_vs_GBM	TRUE	UP	FALSE
1.31666	1.59746	24.5953	3.11432e-103	4.124e-102	224.368	GINS4	LGG_vs_GBM	TRUE	UP	FALSE
-0.72446	4.9336	-24.5891	3.41319e-103	4.51725e-102	223.893	RUFY2	LGG_vs_GBM	TRUE	DOWN	FALSE
2.64064	2.20214	24.5886	3.48002e-103	4.60313e-102	224.172	HSPA6	LGG_vs_GBM	TRUE	UP	FALSE
-1.79571	3.76439	-24.5884	3.48637e-103	4.60896e-102	224.069	SLC25A27	LGG_vs_GBM	TRUE	DOWN	FALSE
-3.75641	1.87772	-24.5883	3.49884e-103	4.62287e-102	224.279	ENSG00000278192	LGG_vs_GBM	TRUE	DOWN	FALSE
3.43915	-3.40692	24.5873	3.54426e-103	4.68028e-102	224.521	DMBX1	LGG_vs_GBM	TRUE	UP	FALSE
-1.37051	7.22161	-24.587	3.55569e-103	4.69275e-102	223.813	ALCAM	LGG_vs_GBM	TRUE	DOWN	FALSE
1.56734	3.91563	24.5851	3.66122e-103	4.82935e-102	223.923	ST8SIA4	LGG_vs_GBM	TRUE	UP	FALSE
4.2958	-2.29545	24.583	3.78338e-103	4.98772e-102	224.42	OTP	LGG_vs_GBM	TRUE	UP	FALSE
-1.01941	5.07706	-24.582	3.79797e-103	5.00418e-102	223.783	ZNF25	LGG_vs_GBM	TRUE	DOWN	FALSE
-2.74837	2.78861	-24.5808	3.9102e-103	5.14919e-102	224.086	CCDC92B	LGG_vs_GBM	TRUE	DOWN	FALSE
3.49785	-3.83309	24.5788	4.02246e-103	5.29409e-102	224.404	HOXD12	LGG_vs_GBM	TRUE	UP	FALSE
2.61711	-2.09471	24.5758	4.16712e-103	5.48143e-102	224.303	KCNJ15	LGG_vs_GBM	TRUE	UP	FALSE
2.66291	2.17015	24.5738	4.34117e-103	5.70722e-102	223.954	MELK	LGG_vs_GBM	TRUE	UP	FALSE
-1.6744	7.13053	-24.5658	4.88731e-103	6.42166e-102	223.495	HIP1R	LGG_vs_GBM	TRUE	DOWN	FALSE
-0.975859	5.94407	-24.5587	5.37261e-103	7.05542e-102	223.386	DIP2C	LGG_vs_GBM	TRUE	DOWN	FALSE
-4.57588	-1.36697	-24.5536	5.8629e-103	7.69502e-102	224.008	ENSG00000250284	LGG_vs_GBM	TRUE	DOWN	FALSE
1.54736	2.37606	24.5518	5.95746e-103	7.8148e-102	223.637	ZNF808	LGG_vs_GBM	TRUE	UP	FALSE
-1.63581	-0.956423	-24.5509	6.03646e-103	7.91406e-102	223.894	EDRF1-DT	LGG_vs_GBM	TRUE	DOWN	FALSE
2.50838	-2.95839	24.5372	7.39976e-103	9.69605e-102	223.779	COXFA4L3	LGG_vs_GBM	TRUE	UP	FALSE
-1.34711	7.06302	-24.5356	7.65846e-103	1.00295e-101	223.041	NOP53	LGG_vs_GBM	TRUE	DOWN	FALSE
0.867316	2.57564	24.5224	9.22266e-103	1.20713e-101	223.189	TMEM234	LGG_vs_GBM	TRUE	UP	FALSE
1.30564	3.53495	24.5159	1.01726e-102	1.33074e-101	222.952	DYRK3	LGG_vs_GBM	TRUE	UP	FALSE
0.986379	4.67854	24.5145	1.03877e-102	1.35813e-101	222.784	SUMF1	LGG_vs_GBM	TRUE	UP	FALSE
-1.08037	4.35476	-24.5135	1.05406e-102	1.37736e-101	222.846	EEFSEC	LGG_vs_GBM	TRUE	DOWN	FALSE
-1.23203	5.97555	-24.5132	1.06593e-102	1.3921e-101	222.706	PPP2R5A	LGG_vs_GBM	TRUE	DOWN	FALSE
-1.12176	2.6842	-24.5111	1.09167e-102	1.42494e-101	223.044	DNAJC3-DT	LGG_vs_GBM	TRUE	DOWN	FALSE
-0.871552	5.37193	-24.5012	1.26542e-102	1.65081e-101	222.551	VPS26A	LGG_vs_GBM	TRUE	DOWN	FALSE
1.96689	-2.81554	24.4963	1.36138e-102	1.77502e-101	223.163	ENSG00000225071	LGG_vs_GBM	TRUE	UP	FALSE
3.08888	0.79701	24.497	1.363e-102	1.77616e-101	222.924	ENSG00000197582	LGG_vs_GBM	TRUE	UP	FALSE
1.79577	-0.0690986	24.4931	1.42743e-102	1.85911e-101	222.954	CCDC200	LGG_vs_GBM	TRUE	UP	FALSE
1.79772	-0.92608	24.4803	1.72766e-102	2.24889e-101	222.812	ARRDC3-AS1	LGG_vs_GBM	TRUE	UP	FALSE
2.32822	-2.28077	24.4803	1.72905e-102	2.24947e-101	222.892	RPS2P50	LGG_vs_GBM	TRUE	UP	FALSE
-1.00982	6.01882	-24.4772	1.80972e-102	2.35314e-101	222.171	FOXRED2	LGG_vs_GBM	TRUE	DOWN	FALSE
1.68542	1.41141	24.4753	1.86107e-102	2.41858e-101	222.593	APLF	LGG_vs_GBM	TRUE	UP	FALSE
-1.27555	5.48942	-24.4717	1.97897e-102	2.57038e-101	222.109	EIF1B	LGG_vs_GBM	TRUE	DOWN	FALSE
2.70332	-2.28572	24.4701	2.01612e-102	2.61721e-101	222.74	GPR171	LGG_vs_GBM	TRUE	UP	FALSE
-0.746762	6.64014	-24.4558	2.4881e-102	3.22814e-101	221.85	MFF	LGG_vs_GBM	TRUE	DOWN	FALSE
2.81276	5.46454	24.4555	2.5302e-102	3.28096e-101	221.89	COL6A2	LGG_vs_GBM	TRUE	UP	FALSE
-2.45451	4.57106	-24.4522	2.65768e-102	3.44439e-101	221.972	ARPP21	LGG_vs_GBM	TRUE	DOWN	FALSE
-2.24201	5.04466	-24.4513	2.69461e-102	3.49036e-101	221.889	ENHO	LGG_vs_GBM	TRUE	DOWN	FALSE
2.99112	1.6028	24.4455	2.93633e-102	3.80137e-101	222.092	DLGAP5	LGG_vs_GBM	TRUE	UP	FALSE
-1.37378	5.5063	-24.4442	2.98488e-102	3.86213e-101	221.702	ARHGAP33	LGG_vs_GBM	TRUE	DOWN	FALSE
2.33512	-2.01251	24.4341	3.43792e-102	4.44589e-101	222.19	ENSG00000197670	LGG_vs_GBM	TRUE	UP	FALSE
-0.94654	5.95322	-24.4336	3.46374e-102	4.47684e-101	221.522	EIF3J	LGG_vs_GBM	TRUE	DOWN	FALSE
-0.607301	4.63227	-24.4276	3.78584e-102	4.89049e-101	221.516	CEP63	LGG_vs_GBM	TRUE	DOWN	FALSE
2.96206	-1.06463	24.4284	3.78903e-102	4.89195e-101	222.039	FPR2	LGG_vs_GBM	TRUE	UP	FALSE
-2.26632	4.48999	-24.4229	4.11218e-102	5.30628e-101	221.534	ADGRA1	LGG_vs_GBM	TRUE	DOWN	FALSE
0.941191	-0.43285	24.42	4.24063e-102	5.46906e-101	221.891	STIMATE	LGG_vs_GBM	TRUE	UP	FALSE
-1.02927	7.55324	-24.4183	4.34883e-102	5.60555e-101	221.322	PRKCA	LGG_vs_GBM	TRUE	DOWN	FALSE
-0.786817	3.96679	-24.4139	4.64716e-102	5.98684e-101	221.409	CUTC	LGG_vs_GBM	TRUE	DOWN	FALSE
1.85809	-1.16162	24.4137	4.65513e-102	5.99386e-101	221.836	LINC01091	LGG_vs_GBM	TRUE	UP	FALSE
1.44707	3.96263	24.4134	4.70803e-102	6.05869e-101	221.364	KHNYN	LGG_vs_GBM	TRUE	UP	FALSE
1.4207	-0.486078	24.4127	4.72703e-102	6.07984e-101	221.783	PSMC1P1	LGG_vs_GBM	TRUE	UP	FALSE
-0.704342	5.68477	-24.406	5.223e-102	6.71411e-101	221.116	DCAF8	LGG_vs_GBM	TRUE	DOWN	FALSE
1.08869	3.4802	24.4055	5.26662e-102	6.76652e-101	221.318	WIPI1	LGG_vs_GBM	TRUE	UP	FALSE
-0.804845	7.12311	-24.401	5.63133e-102	7.23119e-101	221.047	AGPAT3	LGG_vs_GBM	TRUE	DOWN	FALSE
3.35038	5.0323	24.3979	5.96037e-102	7.64957e-101	221.084	CD163	LGG_vs_GBM	TRUE	UP	FALSE
-1.07214	5.7183	-24.3968	5.99493e-102	7.68977e-101	220.985	GCLC	LGG_vs_GBM	TRUE	DOWN	FALSE
-1.61828	2.4121	-24.3961	6.05313e-102	7.76022e-101	221.369	LOC124900372	LGG_vs_GBM	TRUE	DOWN	FALSE
1.49876	4.50009	24.3946	6.26118e-102	8.02262e-101	221.015	TGIF1	LGG_vs_GBM	TRUE	UP	FALSE
-1.31654	6.3178	-24.393	6.39822e-102	8.19379e-101	220.911	TXN2	LGG_vs_GBM	TRUE	DOWN	FALSE
-0.567971	6.1687	-24.3917	6.46204e-102	8.27106e-101	220.891	WDR48	LGG_vs_GBM	TRUE	DOWN	FALSE
2.07289	-2.35983	24.3898	6.64469e-102	8.50027e-101	221.552	ENSG00000285851	LGG_vs_GBM	TRUE	UP	FALSE
-1.46885	6.30564	-24.3885	6.85729e-102	8.76751e-101	220.846	SYNGR1	LGG_vs_GBM	TRUE	DOWN	FALSE
2.50957	2.31736	24.388	6.90794e-102	8.82752e-101	221.177	NCAPG	LGG_vs_GBM	TRUE	UP	FALSE
-0.915802	5.63334	-24.3848	7.16263e-102	9.14805e-101	220.806	PQBP1	LGG_vs_GBM	TRUE	DOWN	FALSE
-0.86306	6.49844	-24.3823	7.43748e-102	9.49398e-101	220.755	PACS1	LGG_vs_GBM	TRUE	DOWN	FALSE
1.86461	2.84192	24.3819	7.54853e-102	9.63056e-101	221.038	NFKBIZ	LGG_vs_GBM	TRUE	UP	FALSE
-0.917359	6.70977	-24.381	7.58097e-102	9.66675e-101	220.739	MBOAT2	LGG_vs_GBM	TRUE	DOWN	FALSE
2.47125	-2.65377	24.3727	8.57084e-102	1.09231e-100	221.316	AGAP1-IT1	LGG_vs_GBM	TRUE	UP	FALSE
-1.01284	5.47249	-24.3722	8.63653e-102	1.10009e-100	220.631	SOBP	LGG_vs_GBM	TRUE	DOWN	FALSE
2.05639	-0.180929	24.3602	1.03321e-101	1.31536e-100	220.982	ENSG00000285106	LGG_vs_GBM	TRUE	UP	FALSE
-1.21613	6.41945	-24.3545	1.13077e-101	1.43879e-100	220.34	NR2F1	LGG_vs_GBM	TRUE	DOWN	FALSE
-0.69292	5.13503	-24.3429	1.33561e-101	1.69852e-100	220.21	FBXO25	LGG_vs_GBM	TRUE	DOWN	FALSE
1.98862	-2.69685	24.3385	1.42719e-101	1.81401e-100	220.81	ENSG00000234076	LGG_vs_GBM	TRUE	UP	FALSE
0.974294	6.26207	24.3383	1.43081e-101	1.81764e-100	220.101	NUP205	LGG_vs_GBM	TRUE	UP	FALSE
2.83025	-2.41766	24.3363	1.48121e-101	1.88066e-100	220.757	LOC105372061	LGG_vs_GBM	TRUE	UP	FALSE
-1.13811	4.53125	-24.3311	1.59298e-101	2.0215e-100	220.113	CD27-AS1	LGG_vs_GBM	TRUE	DOWN	FALSE
-0.757495	7.47393	-24.3276	1.67728e-101	2.12734e-100	219.97	KIF5B	LGG_vs_GBM	TRUE	DOWN	FALSE
-0.741199	8.04749	-24.3223	1.81589e-101	2.3019e-100	219.918	MPRIP	LGG_vs_GBM	TRUE	DOWN	FALSE
-1.07897	5.222	-24.3185	1.91968e-101	2.43217e-100	219.852	ABHD6	LGG_vs_GBM	TRUE	DOWN	FALSE
-1.47347	2.88659	-24.3183	1.92755e-101	2.44085e-100	220.159	CPB2-AS1	LGG_vs_GBM	TRUE	DOWN	FALSE
1.35061	6.39364	24.3182	1.94746e-101	2.46474e-100	219.8	TFRC	LGG_vs_GBM	TRUE	UP	FALSE
2.27005	1.61145	24.3182	1.94887e-101	2.46521e-100	220.216	EXO1	LGG_vs_GBM	TRUE	UP	FALSE
4.14997	-2.30988	24.3182	1.95173e-101	2.46751e-100	220.483	HMGA2	LGG_vs_GBM	TRUE	UP	FALSE
3.53832	-4.02834	24.3176	1.96666e-101	2.48507e-100	220.526	HOXC-AS2	LGG_vs_GBM	TRUE	UP	FALSE
4.7855	-1.57271	24.3171	1.98303e-101	2.50442e-100	220.428	HOXD10	LGG_vs_GBM	TRUE	UP	FALSE
-1.2948	6.53945	-24.3147	2.05055e-101	2.58832e-100	219.747	ADAM22	LGG_vs_GBM	TRUE	DOWN	FALSE
-0.888463	5.78527	-24.3139	2.0578e-101	2.59608e-100	219.745	PCIF1	LGG_vs_GBM	TRUE	DOWN	FALSE
1.89743	5.131	24.3139	2.08211e-101	2.62536e-100	219.77	EFEMP2	LGG_vs_GBM	TRUE	UP	FALSE
2.40408	4.3565	24.3097	2.21365e-101	2.78974e-100	219.793	STEAP3	LGG_vs_GBM	TRUE	UP	FALSE
2.43979	-2.70794	24.3059	2.31658e-101	2.9179e-100	220.326	ENSG00000228434	LGG_vs_GBM	TRUE	UP	FALSE
-1.86545	3.89693	-24.2964	2.70076e-101	3.4e-100	219.708	PNMA8B	LGG_vs_GBM	TRUE	DOWN	FALSE
4.77299	-1.16573	24.2962	2.70528e-101	3.4039e-100	220.089	LINC02587	LGG_vs_GBM	TRUE	UP	FALSE
-1.01794	8.11113	-24.2943	2.75282e-101	3.46188e-100	219.504	ARNT2	LGG_vs_GBM	TRUE	DOWN	FALSE
-0.789747	5.29531	-24.294	2.76424e-101	3.47439e-100	219.473	ASCC1	LGG_vs_GBM	TRUE	DOWN	FALSE
1.79411	1.8632	24.2904	2.91719e-101	3.66469e-100	219.798	CDKN3	LGG_vs_GBM	TRUE	UP	FALSE
1.49936	2.92637	24.2892	2.97185e-101	3.7314e-100	219.663	FANCA	LGG_vs_GBM	TRUE	UP	FALSE
-1.83213	5.66948	-24.2883	3.0431e-101	3.81883e-100	219.393	TSPOAP1	LGG_vs_GBM	TRUE	DOWN	FALSE
-1.44805	2.87464	-24.284	3.20666e-101	4.02196e-100	219.652	FRAT1	LGG_vs_GBM	TRUE	DOWN	FALSE
1.78723	-2.92107	24.2786	3.47878e-101	4.36096e-100	219.935	ENSG00000236312	LGG_vs_GBM	TRUE	UP	FALSE
-1.23808	0.605417	-24.275	3.66926e-101	4.59732e-100	219.701	ENSG00000260526	LGG_vs_GBM	TRUE	DOWN	FALSE
-0.952828	5.14958	-24.2682	4.05611e-101	5.07933e-100	219.105	VAMP4	LGG_vs_GBM	TRUE	DOWN	FALSE
-0.898254	3.30619	-24.2626	4.40769e-101	5.5167e-100	219.264	PBLD	LGG_vs_GBM	TRUE	DOWN	FALSE
-1.0125	5.88566	-24.2621	4.44561e-101	5.56123e-100	218.975	TARDBP	LGG_vs_GBM	TRUE	DOWN	FALSE
2.23675	0.188453	24.2613	4.51297e-101	5.64252e-100	219.485	LOXL4	LGG_vs_GBM	TRUE	UP	FALSE
-0.780456	6.69107	-24.2606	4.54602e-101	5.68085e-100	218.948	CIZ1	LGG_vs_GBM	TRUE	DOWN	FALSE
-3.48698	-1.28446	-24.2529	5.15524e-101	6.43877e-100	219.512	RBP3	LGG_vs_GBM	TRUE	DOWN	FALSE
2.32853	2.65744	24.2495	5.42244e-101	6.76893e-100	219.084	CCNB2	LGG_vs_GBM	TRUE	UP	FALSE
-1.52164	6.05889	-24.2484	5.50867e-101	6.87296e-100	218.77	NTM	LGG_vs_GBM	TRUE	DOWN	FALSE
-2.70034	4.38573	-24.2481	5.53415e-101	6.90112e-100	218.976	KCNJ9	LGG_vs_GBM	TRUE	DOWN	FALSE
2.05302	-1.5818	24.2427	5.92481e-101	7.38439e-100	219.321	ENSG00000251131	LGG_vs_GBM	TRUE	UP	FALSE
0.910055	0.769084	24.2384	6.31722e-101	7.86935e-100	219.13	FAM151B	LGG_vs_GBM	TRUE	UP	FALSE
2.12352	-2.54575	24.2369	6.46481e-101	8.04898e-100	219.292	ENSG00000224950	LGG_vs_GBM	TRUE	UP	FALSE
1.43687	1.20819	24.2354	6.6069e-101	8.22158e-100	219.046	RPL10P16	LGG_vs_GBM	TRUE	UP	FALSE
-0.922909	8.31957	-24.2338	6.76384e-101	8.41246e-100	218.617	FKBP8	LGG_vs_GBM	TRUE	DOWN	FALSE
-1.13492	6.36623	-24.2274	7.45728e-101	9.27006e-100	218.454	SPRYD3	LGG_vs_GBM	TRUE	DOWN	FALSE
-0.931836	7.55977	-24.2246	7.75859e-101	9.63957e-100	218.443	KHSRP	LGG_vs_GBM	TRUE	DOWN	FALSE
1.11482	7.36767	24.2214	8.13099e-101	1.0097e-99	218.401	TUBA1B	LGG_vs_GBM	TRUE	UP	FALSE
2.70712	1.00112	24.2197	8.4382e-101	1.0473e-99	218.794	TNFRSF11B	LGG_vs_GBM	TRUE	UP	FALSE
1.6229	4.05848	24.2116	9.51491e-101	1.18032e-99	218.35	TENT5A	LGG_vs_GBM	TRUE	UP	FALSE
1.51125	-0.380464	24.2088	9.80581e-101	1.21577e-99	218.748	PABPC3	LGG_vs_GBM	TRUE	UP	FALSE
2.17718	1.71515	24.2024	1.08892e-100	1.34938e-99	218.49	BRIP1	LGG_vs_GBM	TRUE	UP	FALSE
2.76707	-1.09268	24.2021	1.09365e-100	1.35454e-99	218.682	ENSG00000285744	LGG_vs_GBM	TRUE	UP	FALSE
-0.924633	6.00548	-24.2005	1.1098e-100	1.37382e-99	218.057	SLC9A6	LGG_vs_GBM	TRUE	DOWN	FALSE
2.18095	-1.34283	24.1991	1.1331e-100	1.40194e-99	218.66	ENSG00000272382	LGG_vs_GBM	TRUE	UP	FALSE
2.29886	0.845004	24.1951	1.21228e-100	1.49912e-99	218.453	CDC25C	LGG_vs_GBM	TRUE	UP	FALSE
-0.688006	3.6639	-24.194	1.22336e-100	1.51204e-99	218.184	NKRF	LGG_vs_GBM	TRUE	DOWN	FALSE
-2.01704	4.19769	-24.1886	1.33978e-100	1.65507e-99	218.077	CASKIN1	LGG_vs_GBM	TRUE	DOWN	FALSE
-1.40286	7.43536	-24.1843	1.42583e-100	1.76046e-99	217.831	PHGDH	LGG_vs_GBM	TRUE	DOWN	FALSE
-1.72557	0.479829	-24.1799	1.50786e-100	1.86077e-99	218.299	LOC105369363	LGG_vs_GBM	TRUE	DOWN	FALSE
1.67968	0.99071	24.1795	1.516e-100	1.86984e-99	218.231	ST3GAL3	LGG_vs_GBM	TRUE	UP	FALSE
0.725984	3.80722	24.1794	1.51796e-100	1.87129e-99	217.914	ZNF584	LGG_vs_GBM	TRUE	UP	FALSE
-1.42442	1.07111	-24.1775	1.56143e-100	1.92387e-99	218.228	TCAP	LGG_vs_GBM	TRUE	DOWN	FALSE
1.89634	-3.22466	24.1675	1.81304e-100	2.23273e-99	218.304	RPS20P6	LGG_vs_GBM	TRUE	UP	FALSE
-3.58897	-2.71668	-24.1654	1.88944e-100	2.32561e-99	218.274	ENSG00000271830	LGG_vs_GBM	TRUE	DOWN	FALSE
2.10699	-3.11641	24.164	1.90857e-100	2.34794e-99	218.246	LOC124906209	LGG_vs_GBM	TRUE	UP	FALSE
-1.48083	4.96529	-24.1627	1.96925e-100	2.42133e-99	217.569	SLC16A9	LGG_vs_GBM	TRUE	DOWN	FALSE
-0.862113	5.71899	-24.1612	1.99166e-100	2.44762e-99	217.479	PPP1R7	LGG_vs_GBM	TRUE	DOWN	FALSE
0.81389	7.57053	24.15	2.34918e-100	2.8855e-99	217.347	CDC42	LGG_vs_GBM	TRUE	UP	FALSE
-0.856193	7.56254	-24.1499	2.35424e-100	2.89021e-99	217.335	RUFY3	LGG_vs_GBM	TRUE	DOWN	FALSE
2.25805	-1.30144	24.1494	2.37048e-100	2.90865e-99	217.921	CLEC18A	LGG_vs_GBM	TRUE	UP	FALSE
-1.04178	7.88098	-24.1287	3.22598e-100	3.95632e-99	217.034	MLF2	LGG_vs_GBM	TRUE	DOWN	FALSE
-1.31347	5.04833	-24.1263	3.36816e-100	4.12856e-99	217.012	ENSG00000245910	LGG_vs_GBM	TRUE	DOWN	FALSE
-1.65265	6.79062	-24.1263	3.37753e-100	4.13791e-99	216.955	TMEM59L	LGG_vs_GBM	TRUE	DOWN	FALSE
-0.750882	5.03109	-24.1187	3.73906e-100	4.57846e-99	216.89	USP21	LGG_vs_GBM	TRUE	DOWN	FALSE
-0.579076	6.12281	-24.1167	3.85102e-100	4.71314e-99	216.807	DCAF11	LGG_vs_GBM	TRUE	DOWN	FALSE
-1.26339	3.34155	-24.1133	4.05602e-100	4.96147e-99	217.052	C11orf71	LGG_vs_GBM	TRUE	DOWN	FALSE
-0.998216	7.26907	-24.1021	4.78392e-100	5.84884e-99	216.614	HNRNPA0	LGG_vs_GBM	TRUE	DOWN	FALSE
2.52853	2.60656	24.1016	4.87319e-100	5.95493e-99	216.893	S100A4	LGG_vs_GBM	TRUE	UP	FALSE
-3.06584	-1.83308	-24.1007	4.92813e-100	6.01896e-99	217.28	SLC25A21	LGG_vs_GBM	TRUE	DOWN	FALSE
2.27673	-2.66699	24.0982	5.07217e-100	6.19169e-99	217.243	ENSG00000285697	LGG_vs_GBM	TRUE	UP	FALSE
-1.63019	4.28086	-24.0942	5.44323e-100	6.64124e-99	216.642	NR1D1	LGG_vs_GBM	TRUE	DOWN	FALSE
-2.01658	4.73939	-24.0932	5.52045e-100	6.73201e-99	216.591	IGSF21	LGG_vs_GBM	TRUE	DOWN	FALSE
5.73354	-2.43922	24.0907	5.73406e-100	6.9889e-99	217.105	H3C12	LGG_vs_GBM	TRUE	UP	FALSE
-0.857487	6.58622	-24.0789	6.74978e-100	8.22268e-99	216.251	TUG1	LGG_vs_GBM	TRUE	DOWN	FALSE
1.40792	-1.03128	24.0784	6.80473e-100	8.28537e-99	216.85	ENSG00000213801	LGG_vs_GBM	TRUE	UP	FALSE
3.0306	2.97492	24.0782	6.90277e-100	8.40044e-99	216.508	S100A9	LGG_vs_GBM	TRUE	UP	FALSE
3.25559	1.21608	24.0777	6.94828e-100	8.45149e-99	216.659	ENSG00000258754	LGG_vs_GBM	TRUE	UP	FALSE
-0.577175	3.92487	-24.0648	8.32185e-100	1.0117e-98	216.225	XPA	LGG_vs_GBM	TRUE	DOWN	FALSE
-1.50307	4.94723	-24.0645	8.45854e-100	1.02779e-98	216.114	LMTK3	LGG_vs_GBM	TRUE	DOWN	FALSE
1.04967	3.47524	24.0585	9.14519e-100	1.11066e-98	216.167	ZNF417	LGG_vs_GBM	TRUE	UP	FALSE
-2.02868	6.7893	-24.0583	9.27265e-100	1.12556e-98	215.953	CADM2	LGG_vs_GBM	TRUE	DOWN	FALSE
1.98157	2.664	24.0568	9.46744e-100	1.14862e-98	216.232	ZNF124	LGG_vs_GBM	TRUE	UP	FALSE
-1.17761	1.29326	-24.0531	9.89929e-100	1.2004e-98	216.368	ENSG00000278126	LGG_vs_GBM	TRUE	DOWN	FALSE
1.84842	-1.97119	24.0494	1.04589e-99	1.26761e-98	216.477	ENSG00000261079	LGG_vs_GBM	TRUE	UP	FALSE
-1.78731	3.30188	-24.0498	1.04798e-99	1.26949e-98	216.125	EPOP	LGG_vs_GBM	TRUE	DOWN	FALSE
1.51167	-2.58823	24.0478	1.07208e-99	1.29803e-98	216.492	ENSG00000240634	LGG_vs_GBM	TRUE	UP	FALSE
4.73707	1.24572	24.0472	1.09281e-99	1.32246e-98	216.183	H2BC4	LGG_vs_GBM	TRUE	UP	FALSE
-0.922024	3.64624	-24.0434	1.14395e-99	1.38363e-98	215.962	JRKL	LGG_vs_GBM	TRUE	DOWN	FALSE
-0.928742	4.69714	-24.0433	1.145e-99	1.3842e-98	215.813	FAM222B	LGG_vs_GBM	TRUE	DOWN	FALSE
2.27929	1.09745	24.042	1.17755e-99	1.42283e-98	216.163	SKA1	LGG_vs_GBM	TRUE	UP	FALSE
-3.13711	5.02727	-24.0342	1.32614e-99	1.60155e-98	215.757	CHGB	LGG_vs_GBM	TRUE	DOWN	FALSE
-1.35082	6.16737	-24.0293	1.42518e-99	1.72028e-98	215.512	POLR2F	LGG_vs_GBM	TRUE	DOWN	FALSE
2.4326	-2.64072	24.0255	1.49088e-99	1.79868e-98	216.165	LINC01340	LGG_vs_GBM	TRUE	UP	FALSE
-1.00635	6.19346	-24.0248	1.50803e-99	1.81844e-98	215.449	SC5D	LGG_vs_GBM	TRUE	DOWN	FALSE
0.664981	4.2875	24.0245	1.51494e-99	1.82585e-98	215.549	ZNF394	LGG_vs_GBM	TRUE	UP	FALSE
1.93091	-0.988703	24.0169	1.69544e-99	2.04235e-98	215.936	ENSG00000235297	LGG_vs_GBM	TRUE	UP	FALSE
-1.17834	7.04993	-24.0148	1.75416e-99	2.11202e-98	215.309	HNRNPD	LGG_vs_GBM	TRUE	DOWN	FALSE
1.70425	-1.54197	24.0113	1.84161e-99	2.21619e-98	215.886	FAM87B	LGG_vs_GBM	TRUE	UP	FALSE
1.23056	3.27759	24.0107	1.85827e-99	2.2351e-98	215.485	CKS1B	LGG_vs_GBM	TRUE	UP	FALSE
-0.677454	6.1149	-24.0087	1.91479e-99	2.30192e-98	215.206	GPATCH8	LGG_vs_GBM	TRUE	DOWN	FALSE
2.17055	-0.221815	24.0082	1.93047e-99	2.31959e-98	215.76	ENSG00000183604	LGG_vs_GBM	TRUE	UP	FALSE
-1.80686	5.37458	-24.0078	1.96191e-99	2.35617e-98	215.25	RAB11FIP4	LGG_vs_GBM	TRUE	DOWN	FALSE
-2.88092	7.69349	-24.0057	2.0223e-99	2.42747e-98	215.201	OLIG1	LGG_vs_GBM	TRUE	DOWN	FALSE
1.62513	4.30636	23.998	2.26678e-99	2.71957e-98	215.153	MCM2	LGG_vs_GBM	TRUE	UP	FALSE
-1.4246	5.49018	-23.9969	2.30673e-99	2.76609e-98	215.062	SMAD9	LGG_vs_GBM	TRUE	DOWN	FALSE
3.35012	-3.72925	23.9952	2.3589e-99	2.82723e-98	215.743	ENSG00000286174	LGG_vs_GBM	TRUE	UP	FALSE
8.31669	-1.79788	23.9939	2.41039e-99	2.88749e-98	215.623	H1-5	LGG_vs_GBM	TRUE	UP	FALSE
1.75608	2.9828	23.9824	2.84881e-99	3.41096e-98	215.094	TLR1	LGG_vs_GBM	TRUE	UP	FALSE
-1.23543	4.28599	-23.9756	3.12689e-99	3.74202e-98	214.878	FSD1L	LGG_vs_GBM	TRUE	DOWN	FALSE
0.807145	2.39778	23.974	3.20285e-99	3.83099e-98	215.067	ZNF230	LGG_vs_GBM	TRUE	UP	FALSE
-0.85578	4.75734	-23.9705	3.37464e-99	4.03444e-98	214.723	PARP2	LGG_vs_GBM	TRUE	DOWN	FALSE
1.29958	2.92314	23.963	3.7678e-99	4.50221e-98	214.828	FCHSD1	LGG_vs_GBM	TRUE	UP	FALSE
-1.86247	-1.0113	-23.961	3.88156e-99	4.63581e-98	215.145	ENSG00000238260	LGG_vs_GBM	TRUE	DOWN	FALSE
-0.75401	5.14789	-23.957	4.12027e-99	4.91843e-98	214.483	ZNF512	LGG_vs_GBM	TRUE	DOWN	FALSE
2.21305	-1.07189	23.9527	4.39216e-99	5.24035e-98	214.991	MIR3681HG	LGG_vs_GBM	TRUE	UP	FALSE
-1.43608	-0.0465624	-23.9526	4.39654e-99	5.24295e-98	214.957	ENSG00000281538	LGG_vs_GBM	TRUE	DOWN	FALSE
2.01977	6.4738	23.9512	4.53892e-99	5.41002e-98	214.367	MMP14	LGG_vs_GBM	TRUE	UP	FALSE
2.48372	-2.08591	23.9497	4.58925e-99	5.46727e-98	215.009	ENSG00000235408	LGG_vs_GBM	TRUE	UP	FALSE
1.86604	1.16229	23.9456	4.87535e-99	5.80519e-98	214.747	KYNU	LGG_vs_GBM	TRUE	UP	FALSE
3.59225	-1.90446	23.9407	5.30228e-99	6.31038e-98	214.86	ENSG00000229989	LGG_vs_GBM	TRUE	UP	FALSE
-1.18568	1.89449	-23.9365	5.58531e-99	6.64388e-98	214.594	ENSG00000273702	LGG_vs_GBM	TRUE	DOWN	FALSE
-1.01317	6.34579	-23.9337	5.82175e-99	6.92168e-98	214.098	DEAF1	LGG_vs_GBM	TRUE	DOWN	FALSE
-2.03833	6.74806	-23.9305	6.16613e-99	7.32744e-98	214.061	AMER2	LGG_vs_GBM	TRUE	DOWN	FALSE
[truncated: 21,745 more rows]

## Sheet: Table S3
Differential expression analysis: Mesenchymal vs Proneural GBM (TCGA GBMLGG, limma-voom)
ID	logFC	AveExpr	t	P.Value	adj.P.Val	B	gene	comparison	significant	direction	npy_panel
ENSG00000266248	-3.46728	-4.33925	-18.595	6.25626e-52	2.00088e-47	105.787	27167	Mesenchymal_vs_Proneural	TRUE	DOWN	FALSE
ENSG00000279387	-3.50547	-4.22786	-17.6437	2.44414e-48	3.90843e-44	97.8541	29960	Mesenchymal_vs_Proneural	TRUE	DOWN	FALSE
TRIP6	1.6876	6.57927	16.8755	1.96023e-45	2.08974e-41	92.6287	1668	Mesenchymal_vs_Proneural	TRUE	UP	FALSE
ENSG00000277740	-3.60249	-4.21859	-16.7702	4.9e-45	3.9178e-41	90.5182	29576	Mesenchymal_vs_Proneural	TRUE	DOWN	FALSE
FAM117B	-1.14887	3.65718	-16.2309	5.33596e-43	3.4131e-39	87.065	7219	Mesenchymal_vs_Proneural	TRUE	DOWN	FALSE
ANXA1	2.43356	7.95437	16.2037	6.75371e-43	3.59995e-39	86.824	6592	Mesenchymal_vs_Proneural	TRUE	UP	FALSE
LINC03124	-1.69855	2.67221	-15.8955	9.81361e-42	4.4837e-38	84.1709	31511	Mesenchymal_vs_Proneural	TRUE	DOWN	FALSE
PAK5	-4.10954	-0.0799125	-15.7833	2.59768e-41	1.03849e-37	83.1271	2428	Mesenchymal_vs_Proneural	TRUE	DOWN	FALSE
TRIM67	-3.5082	0.610035	-15.7563	3.28315e-41	1.16668e-37	82.9224	4667	Mesenchymal_vs_Proneural	TRUE	DOWN	FALSE
CYBRD1	1.69009	6.58189	15.6645	7.27551e-41	2.32685e-37	82.1734	1134	Mesenchymal_vs_Proneural	TRUE	UP	FALSE
CASP8	1.38399	3.82629	15.5754	1.57425e-40	4.57705e-37	81.4143	843	Mesenchymal_vs_Proneural	TRUE	UP	FALSE
RAB33A	-2.42426	2.66927	-15.5263	2.40817e-40	6.41818e-37	81.0006	6528	Mesenchymal_vs_Proneural	TRUE	DOWN	FALSE
SLC2A10	1.68377	5.02246	15.4292	5.58335e-40	1.37359e-36	80.166	15426	Mesenchymal_vs_Proneural	TRUE	UP	FALSE
SNX22	-2.91911	3.87445	-15.4151	6.30878e-40	1.44119e-36	80.0412	9494	Mesenchymal_vs_Proneural	TRUE	DOWN	FALSE
LINC03048	-2.76461	1.17218	-15.3697	9.3386e-40	1.86667e-36	79.6289	26648	Mesenchymal_vs_Proneural	TRUE	DOWN	FALSE
SLCO5A1	-2.90012	1.3307	-15.3729	9.08367e-40	1.86667e-36	79.6733	7055	Mesenchymal_vs_Proneural	TRUE	DOWN	FALSE
MDGA2	-3.80213	1.00591	-15.3084	1.58627e-39	2.98424e-36	79.1169	7432	Mesenchymal_vs_Proneural	TRUE	DOWN	FALSE
CHI3L1	4.74767	10.4468	15.2426	2.80307e-39	4.98044e-36	78.559	6315	Mesenchymal_vs_Proneural	TRUE	UP	FALSE
ENSG00000286364	-4.03704	-2.43943	-15.1336	7.18537e-39	1.20949e-35	77.2474	31144	Mesenchymal_vs_Proneural	TRUE	DOWN	FALSE
DSCAML1	-2.88905	2.90811	-15.0772	1.16902e-38	1.86938e-35	77.1505	12986	Mesenchymal_vs_Proneural	TRUE	DOWN	FALSE
FLRT1	-2.20029	2.2382	-15.002	2.23691e-38	3.40671e-35	76.5028	5519	Mesenchymal_vs_Proneural	TRUE	DOWN	FALSE
SP100	1.59046	5.54025	14.9714	2.911e-38	4.2318e-35	76.2307	966	Mesenchymal_vs_Proneural	TRUE	UP	FALSE
STEAP3	2.3494	6.06328	14.958	3.26846e-38	4.54486e-35	76.1166	4168	Mesenchymal_vs_Proneural	TRUE	UP	FALSE
SLC1A1	-2.0102	3.69373	-14.9255	4.32536e-38	5.76391e-35	75.8446	3218	Mesenchymal_vs_Proneural	TRUE	DOWN	FALSE
FES	1.57196	4.41175	14.9021	5.28753e-38	6.76422e-35	75.6543	13778	Mesenchymal_vs_Proneural	TRUE	UP	FALSE
ENSG00000153113	1.07547	6.54849	14.8943	5.65572e-38	6.95697e-35	75.5581	9026	Mesenchymal_vs_Proneural	TRUE	UP	FALSE
ZNF519	-1.32515	3.18253	-14.8892	5.90889e-38	6.99919e-35	75.5449	12717	Mesenchymal_vs_Proneural	TRUE	DOWN	FALSE
AMOTL2	-1.61711	5.60993	-14.7286	2.3557e-37	2.69071e-34	74.144	4055	Mesenchymal_vs_Proneural	TRUE	DOWN	FALSE
ZNF217	1.47645	4.90697	14.7235	2.45962e-37	2.71254e-34	74.1249	12154	Mesenchymal_vs_Proneural	TRUE	UP	FALSE
SLITRK1	-3.55028	1.52317	-14.6833	3.47674e-37	3.70644e-34	73.7852	13176	Mesenchymal_vs_Proneural	TRUE	DOWN	FALSE
KLRC3	-3.5289	-2.32222	-14.6774	3.65779e-37	3.77366e-34	73.391	16571	Mesenchymal_vs_Proneural	TRUE	DOWN	FALSE
OPCML-IT1	-3.76749	-2.20561	-14.6515	4.57104e-37	4.56847e-34	73.1753	24786	Mesenchymal_vs_Proneural	TRUE	DOWN	FALSE
GALM	1.403	3.93336	14.6312	5.4416e-37	5.27374e-34	73.345	7986	Mesenchymal_vs_Proneural	TRUE	UP	FALSE
ENSG00000234104	-4.351	-2.51562	-14.6141	6.30069e-37	5.92673e-34	72.8461	20901	Mesenchymal_vs_Proneural	TRUE	DOWN	FALSE
TNFRSF1A	1.65987	7.05576	14.5137	1.4916e-36	1.36298e-33	72.3085	972	Mesenchymal_vs_Proneural	TRUE	UP	FALSE
SMPD3	-2.12809	2.54736	-14.4706	2.15828e-36	1.91739e-33	71.9801	2654	Mesenchymal_vs_Proneural	TRUE	DOWN	FALSE
MYT1	-3.83917	3.1507	-14.4267	3.14551e-36	2.71891e-33	71.6027	15083	Mesenchymal_vs_Proneural	TRUE	DOWN	FALSE
MRC2	1.83215	7.711	14.3529	5.92061e-36	4.98297e-33	70.9412	269	Mesenchymal_vs_Proneural	TRUE	UP	FALSE
LOC107986448	-2.47001	-0.309911	-14.3391	6.66522e-36	5.46583e-33	70.7815	24467	Mesenchymal_vs_Proneural	TRUE	DOWN	FALSE
PLS3	1.71608	7.04346	14.2782	1.12216e-35	8.97222e-33	70.3042	2522	Mesenchymal_vs_Proneural	TRUE	UP	FALSE
MR1	1.43738	5.23584	14.2415	1.53632e-35	1.19841e-32	70.0087	9013	Mesenchymal_vs_Proneural	TRUE	UP	FALSE
ENSG00000237838	-3.27875	-4.14256	-14.2253	1.76404e-35	1.34327e-32	69.2058	21941	Mesenchymal_vs_Proneural	TRUE	DOWN	FALSE
C1R	2.41194	7.52934	14.2118	1.97958e-35	1.47234e-32	69.7427	9693	Mesenchymal_vs_Proneural	TRUE	UP	FALSE
SLCO5A1-AS1	-3.33077	-2.62889	-14.2005	2.1805e-35	1.58493e-32	69.3476	23287	Mesenchymal_vs_Proneural	TRUE	DOWN	FALSE
MEX3B	-2.0981	2.35922	-14.1326	3.89502e-35	2.76823e-32	69.1144	13954	Mesenchymal_vs_Proneural	TRUE	DOWN	FALSE
EFCAB5	-1.95003	-1.21339	-14.1041	4.96849e-35	3.3809e-32	68.6703	12959	Mesenchymal_vs_Proneural	TRUE	DOWN	FALSE
NOVA1-DT	-2.68207	1.42339	-14.1053	4.91809e-35	3.3809e-32	68.8747	25358	Mesenchymal_vs_Proneural	TRUE	DOWN	FALSE
VSTM2B-DT	-3.49024	-2.42446	-14.0233	9.89635e-35	6.59386e-32	67.888	26926	Mesenchymal_vs_Proneural	TRUE	DOWN	FALSE
ENSG00000287068	-3.29936	-3.80449	-14.003	1.17679e-34	7.54287e-32	67.4196	31469	Mesenchymal_vs_Proneural	TRUE	DOWN	FALSE
HECW1	-2.83437	1.70182	-14.0027	1.17924e-34	7.54287e-32	68.0183	28	Mesenchymal_vs_Proneural	TRUE	DOWN	FALSE
ENSG00000242021	-3.76572	-4.57508	-13.9431	1.95975e-34	1.22896e-31	66.8843	22650	Mesenchymal_vs_Proneural	TRUE	DOWN	FALSE
GPC2	-2.33826	3.61922	-13.9297	2.19615e-34	1.35072e-31	67.3826	17076	Mesenchymal_vs_Proneural	TRUE	DOWN	FALSE
EPHB4	1.7197	5.26218	13.9101	2.59556e-34	1.56625e-31	67.2163	15158	Mesenchymal_vs_Proneural	TRUE	UP	FALSE
LINC02210	-1.11172	4.2106	-13.888	3.1319e-34	1.8549e-31	67.0206	16385	Mesenchymal_vs_Proneural	TRUE	DOWN	FALSE
ENSG00000216753	-2.96047	-4.53201	-13.8521	4.25205e-34	2.47253e-31	66.0358	17600	Mesenchymal_vs_Proneural	TRUE	DOWN	FALSE
ENSG00000269883	-2.6847	-3.02872	-13.8462	4.47036e-34	2.55306e-31	66.196	27875	Mesenchymal_vs_Proneural	TRUE	DOWN	FALSE
PHB1P4	-2.92658	-2.94165	-13.8384	4.77815e-34	2.68096e-31	66.3077	19836	Mesenchymal_vs_Proneural	TRUE	DOWN	FALSE
ACVR2A	-0.896427	3.72881	-13.8316	5.06122e-34	2.79083e-31	66.5555	4984	Mesenchymal_vs_Proneural	TRUE	DOWN	FALSE
ENSG00000229191	-2.96078	-0.626159	-13.8031	6.44727e-34	3.49486e-31	66.2663	19568	Mesenchymal_vs_Proneural	TRUE	DOWN	FALSE
FAS	2.03352	3.88233	13.7728	8.34053e-34	4.44578e-31	66.0821	442	Mesenchymal_vs_Proneural	TRUE	UP	FALSE
MCUB	1.87953	4.98857	13.7595	9.34291e-34	4.89844e-31	65.9534	76	Mesenchymal_vs_Proneural	TRUE	UP	FALSE
CAVIN4	-1.69906	0.290313	-13.7569	9.54549e-34	4.92393e-31	65.8961	11919	Mesenchymal_vs_Proneural	TRUE	DOWN	FALSE
LINC00237	-2.45343	1.6131	-13.7533	9.84226e-34	4.99643e-31	65.9169	18439	Mesenchymal_vs_Proneural	TRUE	DOWN	FALSE
ENSG00000228933	-3.57061	-4.16092	-13.7287	1.21298e-33	6.06148e-31	65.1793	19498	Mesenchymal_vs_Proneural	TRUE	DOWN	FALSE
ELFN2	-3.37515	2.16823	-13.725	1.25196e-33	6.16004e-31	65.678	11151	Mesenchymal_vs_Proneural	TRUE	DOWN	FALSE
NKAIN1	-3.20987	1.83787	-13.7133	1.38207e-33	6.69715e-31	65.5813	1584	Mesenchymal_vs_Proneural	TRUE	DOWN	FALSE
JADE3	-1.3058	3.71243	-13.7109	1.41147e-33	6.73758e-31	65.5383	2551	Mesenchymal_vs_Proneural	TRUE	DOWN	FALSE
EFEMP2	1.70575	6.46846	13.6966	1.59338e-33	7.49404e-31	65.3856	12274	Mesenchymal_vs_Proneural	TRUE	UP	FALSE
LATS2	1.26972	4.13875	13.6792	1.8456e-33	8.55451e-31	65.2894	8720	Mesenchymal_vs_Proneural	TRUE	UP	FALSE
ZDHHC22	-2.77721	3.74174	-13.6698	1.99863e-33	9.13146e-31	65.197	12989	Mesenchymal_vs_Proneural	TRUE	DOWN	FALSE
MBTD1	-0.909115	4.608	-13.6577	2.21454e-33	9.97541e-31	65.0687	278	Mesenchymal_vs_Proneural	TRUE	DOWN	FALSE
USP49	-1.30398	3.70248	-13.6542	2.28132e-33	1.01335e-30	65.0603	10655	Mesenchymal_vs_Proneural	TRUE	DOWN	FALSE
PLCXD2	-2.22718	1.75153	-13.6503	2.35964e-33	1.03378e-30	65.0531	22433	Mesenchymal_vs_Proneural	TRUE	DOWN	FALSE
S100A16	2.09528	7.41727	13.6299	2.80365e-33	1.21171e-30	64.8225	14911	Mesenchymal_vs_Proneural	TRUE	UP	FALSE
RAB34	2.08992	5.79938	13.6209	3.02522e-33	1.29003e-30	64.7721	3492	Mesenchymal_vs_Proneural	TRUE	UP	FALSE
GSDMD	1.9006	5.14592	13.6033	3.51275e-33	1.47822e-30	64.6358	2827	Mesenchymal_vs_Proneural	TRUE	UP	FALSE
TMCO4	1.77238	3.87746	13.5834	4.15681e-33	1.72653e-30	64.4925	10060	Mesenchymal_vs_Proneural	TRUE	UP	FALSE
C1RL	1.91408	5.03546	13.5376	6.12643e-33	2.51199e-30	64.0835	7323	Mesenchymal_vs_Proneural	TRUE	UP	FALSE
MAPK8	-0.949675	4.70992	-13.5279	6.65311e-33	2.69341e-30	63.973	3300	Mesenchymal_vs_Proneural	TRUE	DOWN	FALSE
PHACTR3-AS1	-3.07805	-0.946403	-13.5257	6.77298e-33	2.70767e-30	63.9398	22054	Mesenchymal_vs_Proneural	TRUE	DOWN	FALSE
CAVIN1	1.7624	7.33829	13.5047	8.09562e-33	3.19647e-30	63.7687	13046	Mesenchymal_vs_Proneural	TRUE	UP	FALSE
ZNF821	-0.922596	2.46563	-13.49	9.15958e-33	3.57246e-30	63.7113	2639	Mesenchymal_vs_Proneural	TRUE	DOWN	FALSE
ENSG00000286446	-2.88375	-4.1039	-13.4762	1.02991e-32	3.96848e-30	63.0108	31184	Mesenchymal_vs_Proneural	TRUE	DOWN	FALSE
DRAM1	1.55172	4.08152	13.474	1.04888e-32	3.99349e-30	63.5717	6787	Mesenchymal_vs_Proneural	TRUE	UP	FALSE
PLTP	2.02752	8.15576	13.4671	1.11194e-32	4.18378e-30	63.4602	2338	Mesenchymal_vs_Proneural	TRUE	UP	FALSE
HFE	1.79119	3.48316	13.4653	1.12868e-32	4.19737e-30	63.5046	261	Mesenchymal_vs_Proneural	TRUE	UP	FALSE
LINC02293	-3.32107	-0.336422	-13.4618	1.1626e-32	4.27382e-30	63.4082	25244	Mesenchymal_vs_Proneural	TRUE	DOWN	FALSE
SWAP70	1.13843	5.78013	13.4189	1.67091e-32	6.07263e-30	63.0564	6401	Mesenchymal_vs_Proneural	TRUE	UP	FALSE
DUSP26	-2.26256	2.90234	-13.391	2.11441e-32	7.5981e-30	62.8683	6413	Mesenchymal_vs_Proneural	TRUE	DOWN	FALSE
CASP4	1.65029	4.74366	13.3802	2.31686e-32	8.14444e-30	62.7656	15294	Mesenchymal_vs_Proneural	TRUE	UP	FALSE
TIMP1	2.54904	8.1655	13.3801	2.31738e-32	8.14444e-30	62.7312	2557	Mesenchymal_vs_Proneural	TRUE	UP	FALSE
ERMAP	0.966794	4.0937	13.3673	2.58333e-32	8.98044e-30	62.671	10467	Mesenchymal_vs_Proneural	TRUE	UP	FALSE
KLRC2	-4.47444	-1.0837	-13.3531	2.91081e-32	9.90356e-30	62.5283	16570	Mesenchymal_vs_Proneural	TRUE	DOWN	FALSE
ENSG00000285680	-3.53926	-3.37323	-13.3538	2.89324e-32	9.90356e-30	62.235	30871	Mesenchymal_vs_Proneural	TRUE	DOWN	FALSE
FZD7	2.17091	5.42768	13.3252	3.6842e-32	1.2403e-29	62.2999	9280	Mesenchymal_vs_Proneural	TRUE	UP	FALSE
DNM3	-1.76456	4.66164	-13.314	4.04619e-32	1.34797e-29	62.1795	15545	Mesenchymal_vs_Proneural	TRUE	DOWN	FALSE
CLASP2	-1.22187	7.36229	-13.3109	4.15493e-32	1.35751e-29	62.1573	10317	Mesenchymal_vs_Proneural	TRUE	DOWN	FALSE
TCIRG1	1.49845	5.03458	13.3108	4.15973e-32	1.35751e-29	62.1714	3644	Mesenchymal_vs_Proneural	TRUE	UP	FALSE
SLC8A3	-2.77823	2.60627	-13.2668	6.02566e-32	1.94659e-29	61.8289	2294	Mesenchymal_vs_Proneural	TRUE	DOWN	FALSE
CLDN23	2.47575	0.649131	13.256	6.59494e-32	2.10919e-29	61.6384	24509	Mesenchymal_vs_Proneural	TRUE	UP	FALSE
CPQ	1.53307	5.18245	13.2488	7.01259e-32	2.22056e-29	61.6526	2797	Mesenchymal_vs_Proneural	TRUE	UP	FALSE
OSBPL3	1.50239	5.64396	13.2425	7.39033e-32	2.31723e-29	61.5902	1104	Mesenchymal_vs_Proneural	TRUE	UP	FALSE
LINC02119	-2.67718	-0.5314	-13.2344	7.91371e-32	2.45725e-29	61.5344	23483	Mesenchymal_vs_Proneural	TRUE	DOWN	FALSE
ENSG00000283405	-2.78516	-1.04996	-13.2148	9.33102e-32	2.86947e-29	61.3097	30589	Mesenchymal_vs_Proneural	TRUE	DOWN	FALSE
LINC02440	-3.82443	-3.0469	-13.212	9.55262e-32	2.90964e-29	61.0937	24983	Mesenchymal_vs_Proneural	TRUE	DOWN	FALSE
GPR17	-3.88857	2.70196	-13.1944	1.10756e-31	3.34169e-29	61.2246	8033	Mesenchymal_vs_Proneural	TRUE	DOWN	FALSE
LINC01918	-2.18354	-0.886056	-13.1922	1.128e-31	3.37156e-29	61.1049	18840	Mesenchymal_vs_Proneural	TRUE	DOWN	FALSE
LAIR1	1.69538	5.54852	13.1748	1.30589e-31	3.86713e-29	61.0206	11293	Mesenchymal_vs_Proneural	TRUE	UP	FALSE
C1S	2.24598	7.44624	13.1723	1.33408e-31	3.91435e-29	60.989	13750	Mesenchymal_vs_Proneural	TRUE	UP	FALSE
CSMD3	-3.75568	1.65473	-13.1695	1.36623e-31	3.97225e-29	61.0328	10685	Mesenchymal_vs_Proneural	TRUE	DOWN	FALSE
ACSS3	2.24594	5.43264	13.135	1.82431e-31	5.25632e-29	60.729	3681	Mesenchymal_vs_Proneural	TRUE	UP	FALSE
TMBIM1	1.48196	7.42986	13.1325	1.86287e-31	5.3195e-29	60.6563	6759	Mesenchymal_vs_Proneural	TRUE	UP	FALSE
IL17RC	1.38255	4.79962	13.1281	1.93434e-31	5.47469e-29	60.6611	10374	Mesenchymal_vs_Proneural	TRUE	UP	FALSE
SAPCD2	-2.07709	3.6672	-13.1222	2.03251e-31	5.70207e-29	60.6127	14494	Mesenchymal_vs_Proneural	TRUE	DOWN	FALSE
KLHL23	-1.27505	4.81008	-13.1085	2.28012e-31	6.34113e-29	60.4647	16991	Mesenchymal_vs_Proneural	TRUE	DOWN	FALSE
TMEM169	-1.43749	3.3198	-13.1026	2.39625e-31	6.60664e-29	60.4545	10285	Mesenchymal_vs_Proneural	TRUE	DOWN	FALSE
TNFRSF14	1.56794	4.5225	13.096	2.53128e-31	6.91925e-29	60.4032	9511	Mesenchymal_vs_Proneural	TRUE	UP	FALSE
ENSG00000232044	-2.51485	3.7712	-13.0891	2.6836e-31	7.27347e-29	60.3244	20333	Mesenchymal_vs_Proneural	TRUE	DOWN	FALSE
MIR9-3HG	-2.45665	4.35316	-13.0878	2.71155e-31	7.28746e-29	60.3076	24978	Mesenchymal_vs_Proneural	TRUE	DOWN	FALSE
ADAM29	-3.42029	-4.49223	-13.0857	2.76036e-31	7.35681e-29	59.8324	11518	Mesenchymal_vs_Proneural	TRUE	DOWN	FALSE
ENSG00000285769	-2.64573	-1.20888	-13.0744	3.03488e-31	8.0216e-29	60.1436	30912	Mesenchymal_vs_Proneural	TRUE	DOWN	FALSE
RILPL2	1.27025	4.07975	13.0675	3.21572e-31	8.42992e-29	60.1766	8761	Mesenchymal_vs_Proneural	TRUE	UP	FALSE
ERBB3	-2.66903	4.07016	-13.0511	3.68805e-31	9.58952e-29	60.0012	896	Mesenchymal_vs_Proneural	TRUE	DOWN	FALSE
BCL7A	-1.70339	4.29292	-13.0408	4.02364e-31	1.03777e-28	59.9158	3676	Mesenchymal_vs_Proneural	TRUE	DOWN	FALSE
GDAP1L1	-2.32945	3.27726	-13.0172	4.9024e-31	1.25431e-28	59.7498	5212	Mesenchymal_vs_Proneural	TRUE	DOWN	FALSE
CA10	-3.8123	1.76089	-13.0082	5.28605e-31	1.34173e-28	59.6905	9213	Mesenchymal_vs_Proneural	TRUE	DOWN	FALSE
ARK2C	-2.38598	3.01775	-12.9884	6.23853e-31	1.57064e-28	59.5092	7674	Mesenchymal_vs_Proneural	TRUE	DOWN	FALSE
ENSG00000285867	1.95978	1.80492	12.9875	6.28608e-31	1.57064e-28	59.4787	30949	Mesenchymal_vs_Proneural	TRUE	UP	FALSE
ENSG00000253477	-2.64506	-3.62257	-12.984	6.47259e-31	1.6047e-28	59.098	24375	Mesenchymal_vs_Proneural	TRUE	DOWN	FALSE
RNF135	1.23484	4.22621	12.9804	6.67168e-31	1.64134e-28	59.4473	13632	Mesenchymal_vs_Proneural	TRUE	UP	FALSE
USP43	-2.78969	0.825771	-12.9717	7.17265e-31	1.75111e-28	59.3984	9206	Mesenchymal_vs_Proneural	TRUE	DOWN	FALSE
PRKG2	-3.75369	-1.95816	-12.9625	7.75197e-31	1.87821e-28	59.2198	7255	Mesenchymal_vs_Proneural	TRUE	DOWN	FALSE
NEUROD4	-4.24639	-2.9483	-12.9568	8.1276e-31	1.95441e-28	59.0721	5117	Mesenchymal_vs_Proneural	TRUE	DOWN	FALSE
ANXA2	1.79673	8.64324	12.938	9.51401e-31	2.27073e-28	59.0516	13814	Mesenchymal_vs_Proneural	TRUE	UP	FALSE
PCDH15	-3.94264	2.45977	-12.8992	1.31603e-30	3.10979e-28	58.7785	8708	Mesenchymal_vs_Proneural	TRUE	DOWN	FALSE
IL15	1.79325	0.893434	12.8986	1.3224e-30	3.10979e-28	58.7297	10529	Mesenchymal_vs_Proneural	TRUE	UP	FALSE
LINC01270	1.80998	-0.0350442	12.8832	1.50358e-30	3.51003e-28	58.5227	16215	Mesenchymal_vs_Proneural	TRUE	UP	FALSE
SOX6	-1.97211	5.81325	-12.8752	1.6077e-30	3.7259e-28	58.5212	3637	Mesenchymal_vs_Proneural	TRUE	DOWN	FALSE
KCNH8	-2.96456	1.28913	-12.8654	1.74451e-30	4.01388e-28	58.52	14051	Mesenchymal_vs_Proneural	TRUE	DOWN	FALSE
ENSG00000249362	-3.82174	-1.43171	-12.8326	2.29467e-30	5.242e-28	58.1541	23653	Mesenchymal_vs_Proneural	TRUE	DOWN	FALSE
PTPN7	1.27161	2.98999	12.8178	2.59582e-30	5.88792e-28	58.1282	7977	Mesenchymal_vs_Proneural	TRUE	UP	FALSE
ENSG00000168405	1.71097	2.44414	12.8052	2.88413e-30	6.49578e-28	58.0185	11478	Mesenchymal_vs_Proneural	TRUE	UP	FALSE
SPATS2L	1.17678	6.19859	12.8027	2.94543e-30	6.58747e-28	57.9153	15086	Mesenchymal_vs_Proneural	TRUE	UP	FALSE
LINC02294	-3.14039	-3.01639	-12.7995	3.02535e-30	6.71922e-28	57.6581	25359	Mesenchymal_vs_Proneural	TRUE	DOWN	FALSE
WIPI1	1.13319	4.25924	12.7984	3.05304e-30	6.73396e-28	57.9351	1086	Mesenchymal_vs_Proneural	TRUE	UP	FALSE
ZBTB8B	-1.83063	2.0329	-12.7852	3.40882e-30	7.46718e-28	57.8582	28803	Mesenchymal_vs_Proneural	TRUE	DOWN	FALSE
GALNT13-AS1	-3.04407	-2.30175	-12.7788	3.59546e-30	7.82244e-28	57.6652	18299	Mesenchymal_vs_Proneural	TRUE	DOWN	FALSE
MICA	1.7056	3.09946	12.7711	3.83352e-30	8.28404e-28	57.7436	16346	Mesenchymal_vs_Proneural	TRUE	UP	FALSE
RALGPS1	-1.16742	4.26668	-12.7677	3.94429e-30	8.46618e-28	57.6515	6915	Mesenchymal_vs_Proneural	TRUE	DOWN	FALSE
RCOR2	-2.29092	3.6986	-12.7556	4.36006e-30	9.29622e-28	57.5649	11338	Mesenchymal_vs_Proneural	TRUE	DOWN	FALSE
KIF21B	-2.04196	5.14438	-12.7524	4.4803e-30	9.48933e-28	57.5058	4427	Mesenchymal_vs_Proneural	TRUE	DOWN	FALSE
SHC1	1.47323	6.03372	12.7509	4.53487e-30	9.54173e-28	57.4898	9845	Mesenchymal_vs_Proneural	TRUE	UP	FALSE
ELFN2	-2.96976	-2.75187	-12.7305	5.37721e-30	1.12401e-27	57.1484	22997	Mesenchymal_vs_Proneural	TRUE	DOWN	FALSE
DCC	-2.71259	3.06833	-12.7274	5.51729e-30	1.1458e-27	57.3502	14677	Mesenchymal_vs_Proneural	TRUE	DOWN	FALSE
ZNF74	-1.11201	4.1497	-12.7245	5.64879e-30	1.16555e-27	57.3011	14297	Mesenchymal_vs_Proneural	TRUE	DOWN	FALSE
PHACTR3	-2.42721	3.5012	-12.7211	5.81265e-30	1.19167e-27	57.2776	1699	Mesenchymal_vs_Proneural	TRUE	DOWN	FALSE
MMP14	1.57485	7.91507	12.7118	6.28156e-30	1.27431e-27	57.1687	9442	Mesenchymal_vs_Proneural	TRUE	UP	FALSE
LOC100132249	-1.48746	1.50859	-12.7115	6.29547e-30	1.27431e-27	57.253	30038	Mesenchymal_vs_Proneural	TRUE	DOWN	FALSE
CELF5	-2.81802	2.39572	-12.7031	6.75218e-30	1.35816e-27	57.1675	9904	Mesenchymal_vs_Proneural	TRUE	DOWN	FALSE
BHLHE40	1.73195	6.18034	12.6911	7.4636e-30	1.49188e-27	56.9979	6443	Mesenchymal_vs_Proneural	TRUE	UP	FALSE
MEX3A	-1.98914	4.84741	-12.6741	8.59314e-30	1.70699e-27	56.867	24734	Mesenchymal_vs_Proneural	TRUE	DOWN	FALSE
SDC4	2.15353	6.04171	12.6724	8.71414e-30	1.72034e-27	56.8564	5200	Mesenchymal_vs_Proneural	TRUE	UP	FALSE
CHRNA4	-3.17226	0.655825	-12.6558	1.00026e-29	1.96259e-27	56.7943	2391	Mesenchymal_vs_Proneural	TRUE	DOWN	FALSE
PLPPR1	-3.74941	3.55973	-12.65	1.05024e-29	2.04809e-27	56.696	8496	Mesenchymal_vs_Proneural	TRUE	DOWN	FALSE
VENTX	2.38522	0.639622	12.6421	1.12087e-29	2.17258e-27	56.5998	8842	Mesenchymal_vs_Proneural	TRUE	UP	FALSE
PLAUR	1.75725	4.95241	12.627	1.27102e-29	2.44878e-27	56.4983	287	Mesenchymal_vs_Proneural	TRUE	UP	FALSE
SPATA20	1.35742	6.01834	12.6015	1.57087e-29	3.00836e-27	56.259	128	Mesenchymal_vs_Proneural	TRUE	UP	FALSE
TNFAIP8	1.47249	2.64243	12.596	1.64452e-29	3.13065e-27	56.3052	8226	Mesenchymal_vs_Proneural	TRUE	UP	FALSE
RNF144A	-1.40599	5.29698	-12.5478	2.45329e-29	4.58837e-27	55.8131	8850	Mesenchymal_vs_Proneural	TRUE	DOWN	FALSE
DSCAM	-2.21476	4.70613	-12.5483	2.44185e-29	4.58837e-27	55.8357	12079	Mesenchymal_vs_Proneural	TRUE	DOWN	FALSE
PLK3	1.24649	4.55194	12.5488	2.43266e-29	4.58837e-27	55.8675	12485	Mesenchymal_vs_Proneural	TRUE	UP	FALSE
ATL1	-0.880303	4.2032	-12.5387	2.64548e-29	4.91863e-27	55.7633	15677	Mesenchymal_vs_Proneural	TRUE	DOWN	FALSE
VSTM2B	-3.62086	0.0121961	-12.538	2.66063e-29	4.91863e-27	55.8267	14653	Mesenchymal_vs_Proneural	TRUE	DOWN	FALSE
CPAP	-1.39044	3.66865	-12.526	2.9379e-29	5.4e-27	55.678	8874	Mesenchymal_vs_Proneural	TRUE	DOWN	FALSE
BEND4	-3.28996	-2.18863	-12.5104	3.34493e-29	6.11299e-27	55.4836	14956	Mesenchymal_vs_Proneural	TRUE	DOWN	FALSE
STAT5A	1.1266	4.67317	12.4849	4.12949e-29	7.50394e-27	55.3387	5522	Mesenchymal_vs_Proneural	TRUE	UP	FALSE
YPEL1	-1.11625	2.83415	-12.4816	4.24496e-29	7.64888e-27	55.3486	2092	Mesenchymal_vs_Proneural	TRUE	DOWN	FALSE
RBM47	1.71808	4.07293	12.4812	4.25708e-29	7.64888e-27	55.3426	10371	Mesenchymal_vs_Proneural	TRUE	UP	FALSE
TMEFF2	-3.07814	2.35806	-12.4729	4.56332e-29	8.1533e-27	55.2573	8043	Mesenchymal_vs_Proneural	TRUE	DOWN	FALSE
NAMPT	2.18709	8.44842	12.4692	4.70402e-29	8.358e-27	55.1771	3076	Mesenchymal_vs_Proneural	TRUE	UP	FALSE
STOM	1.5603	6.99596	12.4682	4.74428e-29	8.38296e-27	55.1562	8501	Mesenchymal_vs_Proneural	TRUE	UP	FALSE
BRSK2	-2.02519	3.90661	-12.448	5.6066e-29	9.85222e-27	55.0335	12604	Mesenchymal_vs_Proneural	TRUE	DOWN	FALSE
YAP1	1.92983	5.40149	12.4461	5.69193e-29	9.93981e-27	55.0173	7068	Mesenchymal_vs_Proneural	TRUE	UP	FALSE
FREM3	-3.79469	-1.64214	-12.4456	5.71861e-29	9.93981e-27	55.0181	13887	Mesenchymal_vs_Proneural	TRUE	DOWN	FALSE
ENSG00000186369	-3.69775	0.604612	-12.4403	5.97547e-29	1.03301e-26	55.0312	14523	Mesenchymal_vs_Proneural	TRUE	DOWN	FALSE
TGFBR2	1.31304	6.09781	12.4374	6.12027e-29	1.05236e-26	54.9047	10306	Mesenchymal_vs_Proneural	TRUE	UP	FALSE
ATCAY	-3.35598	5.02123	-12.4276	6.63658e-29	1.13503e-26	54.8448	11308	Mesenchymal_vs_Proneural	TRUE	DOWN	FALSE
NXPH1	-3.13807	3.44204	-12.424	6.83415e-29	1.16261e-26	54.8534	5040	Mesenchymal_vs_Proneural	TRUE	DOWN	FALSE
LOC105375709	-3.53888	-4.02361	-12.4169	7.25089e-29	1.22697e-26	54.4996	31808	Mesenchymal_vs_Proneural	TRUE	DOWN	FALSE
CEP97	-1.04465	4.86615	-12.4152	7.35337e-29	1.23776e-26	54.7304	13776	Mesenchymal_vs_Proneural	TRUE	DOWN	FALSE
OR4N2	-4.34008	-2.93505	-12.4065	7.902e-29	1.32315e-26	54.6244	12868	Mesenchymal_vs_Proneural	TRUE	DOWN	FALSE
RAB3C	-2.91692	2.28897	-12.4021	8.19341e-29	1.3648e-26	54.6924	8998	Mesenchymal_vs_Proneural	TRUE	DOWN	FALSE
CLEC7A	1.56635	3.76662	12.401	8.26873e-29	1.37021e-26	54.69	12206	Mesenchymal_vs_Proneural	TRUE	UP	FALSE
ENSG00000263154	-2.71054	-3.80957	-12.3916	8.93486e-29	1.4658e-26	54.2554	26750	Mesenchymal_vs_Proneural	TRUE	DOWN	FALSE
CRB1	-1.8598	5.08245	-12.3915	8.93727e-29	1.4658e-26	54.5376	6498	Mesenchymal_vs_Proneural	TRUE	DOWN	FALSE
ENSG00000255819	-3.40618	-3.16256	-12.3872	9.2654e-29	1.51187e-26	54.3589	25013	Mesenchymal_vs_Proneural	TRUE	DOWN	FALSE
FAH	1.37106	4.34747	12.3712	1.05697e-28	1.71593e-26	54.4251	2755	Mesenchymal_vs_Proneural	TRUE	UP	FALSE
IQGAP1	1.30255	7.79867	12.3702	1.06585e-28	1.72161e-26	54.3589	7528	Mesenchymal_vs_Proneural	TRUE	UP	FALSE
KDM1A	-0.854299	6.93972	-12.3689	1.07732e-28	1.73141e-26	54.3491	53	Mesenchymal_vs_Proneural	TRUE	DOWN	FALSE
SLC8B1	0.946341	5.11902	12.3565	1.19409e-28	1.90946e-26	54.2625	1760	Mesenchymal_vs_Proneural	TRUE	UP	FALSE
ENSG00000236501	-2.3545	-1.93208	-12.3552	1.20685e-28	1.92027e-26	54.2311	21582	Mesenchymal_vs_Proneural	TRUE	DOWN	FALSE
SPTBN2	-1.73827	5.13732	-12.348	1.28004e-28	2.02664e-26	54.1789	12494	Mesenchymal_vs_Proneural	TRUE	DOWN	FALSE
EVA1C	1.65708	4.58559	12.3436	1.32758e-28	2.09156e-26	54.2058	11174	Mesenchymal_vs_Proneural	TRUE	UP	FALSE
FCGR2A	1.54285	5.91608	12.3416	1.34938e-28	2.11548e-26	54.1233	7850	Mesenchymal_vs_Proneural	TRUE	UP	FALSE
ARHGEF7-AS2	-2.36486	-2.92024	-12.3356	1.41791e-28	2.21207e-26	53.9075	21404	Mesenchymal_vs_Proneural	TRUE	DOWN	FALSE
SGMS2	2.11273	2.14049	12.3252	1.54555e-28	2.39951e-26	54.0839	10470	Mesenchymal_vs_Proneural	TRUE	UP	FALSE
ENSG00000279693	-2.83544	-2.91002	-12.2872	2.11414e-28	3.2664e-26	53.5656	30090	Mesenchymal_vs_Proneural	TRUE	DOWN	FALSE
CBX2	-1.68569	3.61257	-12.2814	2.21741e-28	3.40947e-26	53.6763	12493	Mesenchymal_vs_Proneural	TRUE	DOWN	FALSE
CELF3	-2.60768	2.79363	-12.2748	2.34003e-28	3.5808e-26	53.6445	9694	Mesenchymal_vs_Proneural	TRUE	DOWN	FALSE
IL13RA1	1.35686	6.33285	12.2567	2.71675e-28	4.13748e-26	53.4243	6117	Mesenchymal_vs_Proneural	TRUE	UP	FALSE
ENSG00000214796	-1.97711	1.07944	-12.2503	2.86443e-28	4.32487e-26	53.4841	17407	Mesenchymal_vs_Proneural	TRUE	DOWN	FALSE
MMP16	-2.04375	6.01853	-12.2496	2.87993e-28	4.32487e-26	53.3743	9318	Mesenchymal_vs_Proneural	TRUE	DOWN	FALSE
APOBEC3F	1.67819	2.32502	12.2496	2.88036e-28	4.32487e-26	53.4758	5697	Mesenchymal_vs_Proneural	TRUE	UP	FALSE
EFEMP1	2.19318	8.03904	12.2366	3.20639e-28	4.7919e-26	53.2677	4223	Mesenchymal_vs_Proneural	TRUE	UP	FALSE
RIMS2	-2.96905	1.57975	-12.2323	3.32031e-28	4.93908e-26	53.3227	12885	Mesenchymal_vs_Proneural	TRUE	DOWN	FALSE
KLRC4	-3.34679	-3.60265	-12.2251	3.52431e-28	5.21827e-26	52.9994	13962	Mesenchymal_vs_Proneural	TRUE	DOWN	FALSE
ENSG00000287726	-2.60555	-2.13996	-12.2236	3.56803e-28	5.25866e-26	53.1403	31767	Mesenchymal_vs_Proneural	TRUE	DOWN	FALSE
CADM2	-2.3617	5.63024	-12.2216	3.62631e-28	5.32003e-26	53.1485	12684	Mesenchymal_vs_Proneural	TRUE	DOWN	FALSE
KIAA1549	-1.4711	5.24453	-12.2103	3.98043e-28	5.81288e-26	53.0516	5064	Mesenchymal_vs_Proneural	TRUE	DOWN	FALSE
CPVL	1.88962	5.98415	12.1953	4.50255e-28	6.54547e-26	52.9374	3126	Mesenchymal_vs_Proneural	TRUE	UP	FALSE
ENSG00000260990	-2.81718	-3.25822	-12.1946	4.52815e-28	6.5529e-26	52.747	26327	Mesenchymal_vs_Proneural	TRUE	DOWN	FALSE
XKR7	-3.20552	-0.57509	-12.1854	4.88271e-28	7.02762e-26	52.9406	26292	Mesenchymal_vs_Proneural	TRUE	DOWN	FALSE
FCGR2B	2.75299	2.84244	12.185	4.90013e-28	7.02762e-26	52.9544	1165	Mesenchymal_vs_Proneural	TRUE	UP	FALSE
ENSG00000253553	-1.80831	0.628032	-12.183	4.97995e-28	7.08923e-26	52.9316	24400	Mesenchymal_vs_Proneural	TRUE	DOWN	FALSE
MIR219A2HG	-2.8453	0.0494542	-12.1828	4.98742e-28	7.08923e-26	52.9348	16789	Mesenchymal_vs_Proneural	TRUE	DOWN	FALSE
FSTL1	1.14974	7.95104	12.1694	5.57108e-28	7.88382e-26	52.7207	10281	Mesenchymal_vs_Proneural	TRUE	UP	FALSE
MXRA8	1.74785	5.51001	12.1681	5.62796e-28	7.92923e-26	52.7248	10066	Mesenchymal_vs_Proneural	TRUE	UP	FALSE
SERPINA1	2.15805	5.64033	12.1632	5.86042e-28	8.22053e-26	52.6841	15369	Mesenchymal_vs_Proneural	TRUE	UP	FALSE
MSN	1.21074	9.05091	12.1577	6.13019e-28	8.56138e-26	52.6431	8380	Mesenchymal_vs_Proneural	TRUE	UP	FALSE
GPR132	1.56919	1.9103	12.152	6.42343e-28	8.93192e-26	52.6836	13951	Mesenchymal_vs_Proneural	TRUE	UP	FALSE
SHANK2	-2.65086	1.86683	-12.1415	7.0025e-28	9.69497e-26	52.5872	9995	Mesenchymal_vs_Proneural	TRUE	DOWN	FALSE
CSF1	1.41061	6.36375	12.1271	7.88213e-28	1.08658e-25	52.3679	14124	Mesenchymal_vs_Proneural	TRUE	UP	FALSE
ALDH3B1	1.41174	4.05631	12.1243	8.06534e-28	1.10706e-25	52.4202	138	Mesenchymal_vs_Proneural	TRUE	UP	FALSE
ZNF286A	-1.01764	3.36342	-12.1231	8.143e-28	1.11295e-25	52.4046	14712	Mesenchymal_vs_Proneural	TRUE	DOWN	FALSE
PIPOX	1.92282	5.30681	12.1145	8.73805e-28	1.18424e-25	52.3311	13389	Mesenchymal_vs_Proneural	TRUE	UP	FALSE
GPX8	2.3231	3.87355	12.1145	8.73872e-28	1.18424e-25	52.3739	10572	Mesenchymal_vs_Proneural	TRUE	UP	FALSE
HES5	-3.17266	1.1673	-12.104	9.52124e-28	1.28485e-25	52.2984	15532	Mesenchymal_vs_Proneural	TRUE	DOWN	FALSE
DCX	-3.94364	4.21112	-12.1013	9.80072e-28	1.317e-25	52.1946	1342	Mesenchymal_vs_Proneural	TRUE	DOWN	FALSE
ARHGAP4	1.17232	4.61332	12.0898	1.0701e-27	1.43197e-25	52.1066	1801	Mesenchymal_vs_Proneural	TRUE	UP	FALSE
CTSZ	1.69712	6.71717	12.0764	1.19415e-27	1.5913e-25	51.9559	2373	Mesenchymal_vs_Proneural	TRUE	UP	FALSE
PLB1	1.38036	3.48852	12.0677	1.28166e-27	1.70083e-25	51.9867	10402	Mesenchymal_vs_Proneural	TRUE	UP	FALSE
SP140L	1.60281	3.44747	12.0552	1.42022e-27	1.87692e-25	51.8947	14328	Mesenchymal_vs_Proneural	TRUE	UP	FALSE
COPZ2	2.0898	4.03997	12.054	1.43458e-27	1.88546e-25	51.873	89	Mesenchymal_vs_Proneural	TRUE	UP	FALSE
SNX9	0.857807	5.36527	12.0537	1.43847e-27	1.88546e-25	51.7821	5910	Mesenchymal_vs_Proneural	TRUE	UP	FALSE
CHD7	-1.79499	6.36264	-12.0381	1.63369e-27	2.1326e-25	51.6531	12035	Mesenchymal_vs_Proneural	TRUE	DOWN	FALSE
EMP3	2.53458	5.78094	12.0192	1.90661e-27	2.47875e-25	51.5384	7732	Mesenchymal_vs_Proneural	TRUE	UP	FALSE
MNX1	-3.28446	-1.47194	-12.0183	1.92063e-27	2.48686e-25	51.5438	5960	Mesenchymal_vs_Proneural	TRUE	DOWN	FALSE
CACNA2D4	1.4756	2.29636	12.0151	1.97106e-27	2.54187e-25	51.5811	8771	Mesenchymal_vs_Proneural	TRUE	UP	FALSE
ALOX5	1.62835	4.62557	12.0131	2.00435e-27	2.57442e-25	51.4957	310	Mesenchymal_vs_Proneural	TRUE	UP	FALSE
NPPA	-3.11782	0.574414	-12.0113	2.03478e-27	2.60306e-25	51.5495	12696	Mesenchymal_vs_Proneural	TRUE	DOWN	FALSE
UNC93B1	1.36641	5.17698	12.0052	2.138e-27	2.7242e-25	51.4112	3581	Mesenchymal_vs_Proneural	TRUE	UP	FALSE
CYP27A1	1.44517	5.54297	12.0024	2.18715e-27	2.77577e-25	51.3764	6760	Mesenchymal_vs_Proneural	TRUE	UP	FALSE
RAB27A	1.53277	3.26805	11.9822	2.57927e-27	3.26048e-25	51.3043	1058	Mesenchymal_vs_Proneural	TRUE	UP	FALSE
GSAP	1.28811	4.80058	11.9783	2.66316e-27	3.35327e-25	51.2108	14472	Mesenchymal_vs_Proneural	TRUE	UP	FALSE
CARMIL3	-1.58307	3.03738	-11.9626	3.02837e-27	3.79817e-25	51.1172	14575	Mesenchymal_vs_Proneural	TRUE	DOWN	FALSE
MIR124-1HG	-2.95935	1.1129	-11.9581	3.1415e-27	3.92467e-25	51.1135	24316	Mesenchymal_vs_Proneural	TRUE	DOWN	FALSE
LOC105378311	-3.65587	-4.40895	-11.9481	3.40968e-27	4.24313e-25	50.6961	20923	Mesenchymal_vs_Proneural	TRUE	DOWN	FALSE
CSTA	2.13421	1.20024	11.9435	3.53862e-27	4.38652e-25	50.9842	4938	Mesenchymal_vs_Proneural	TRUE	UP	FALSE
HSPA7	2.1968	2.39145	11.9328	3.86149e-27	4.76827e-25	50.9175	18468	Mesenchymal_vs_Proneural	TRUE	UP	FALSE
PCDH11X	-4.0891	-0.299642	-11.9307	3.92851e-27	4.83236e-25	50.9009	2560	Mesenchymal_vs_Proneural	TRUE	DOWN	FALSE
TTC7A	0.923246	5.42601	11.9117	4.58833e-27	5.62238e-25	50.6339	1020	Mesenchymal_vs_Proneural	TRUE	UP	FALSE
PKP4	-1.04382	5.94913	-11.9037	4.89442e-27	5.97455e-25	50.5566	8037	Mesenchymal_vs_Proneural	TRUE	DOWN	FALSE
ACSF2	1.20583	4.3251	11.9009	5.00756e-27	6.08942e-25	50.6085	11195	Mesenchymal_vs_Proneural	TRUE	UP	FALSE
ENSG00000286348	-2.50433	-4.37771	-11.8938	5.30585e-27	6.42772e-25	50.1694	31139	Mesenchymal_vs_Proneural	TRUE	DOWN	FALSE
RPS6KL1	-1.52268	4.04406	-11.8859	5.6582e-27	6.8287e-25	50.4483	15615	Mesenchymal_vs_Proneural	TRUE	DOWN	FALSE
ENSG00000278041	-2.04552	1.87344	-11.8648	6.72379e-27	8.08422e-25	50.3597	29620	Mesenchymal_vs_Proneural	TRUE	DOWN	FALSE
SOX4	-2.06579	6.65734	-11.8564	7.19983e-27	8.62416e-25	50.1875	5302	Mesenchymal_vs_Proneural	TRUE	DOWN	FALSE
ATP6V0A4	-3.3013	-2.6274	-11.8495	7.61402e-27	9.08625e-25	50.1192	3094	Mesenchymal_vs_Proneural	TRUE	DOWN	FALSE
CARD16	2.19536	2.62855	11.8449	7.90382e-27	9.39703e-25	50.2112	16320	Mesenchymal_vs_Proneural	TRUE	UP	FALSE
RBP3	-2.9473	-3.49412	-11.8422	8.07824e-27	9.56882e-25	49.9775	27020	Mesenchymal_vs_Proneural	TRUE	DOWN	FALSE
SLC12A7	1.29938	5.19792	11.8409	8.16174e-27	9.63205e-25	50.0818	4002	Mesenchymal_vs_Proneural	TRUE	UP	FALSE
TRIM5	1.19879	4.19801	11.8359	8.50514e-27	1.00004e-24	50.0942	6179	Mesenchymal_vs_Proneural	TRUE	UP	FALSE
ABHD15	1.01702	3.61714	11.8281	9.05701e-27	1.06103e-24	50.0462	11550	Mesenchymal_vs_Proneural	TRUE	UP	FALSE
SLC17A9	1.56853	1.8156	11.8249	9.2989e-27	1.08539e-24	50.0494	2386	Mesenchymal_vs_Proneural	TRUE	UP	FALSE
SAT1	1.39225	8.29036	11.8124	1.02949e-26	1.19727e-24	49.8364	5870	Mesenchymal_vs_Proneural	TRUE	UP	FALSE
RUNDC3A	-1.9549	4.15559	-11.8098	1.05139e-26	1.21831e-24	49.8325	3371	Mesenchymal_vs_Proneural	TRUE	DOWN	FALSE
LOC101929667	2.45726	-1.17237	11.8089	1.05947e-26	1.22325e-24	49.7034	31564	Mesenchymal_vs_Proneural	TRUE	UP	FALSE
TRIM22	1.60701	6.24619	11.8046	1.09692e-26	1.26194e-24	49.7635	6181	Mesenchymal_vs_Proneural	TRUE	UP	FALSE
ATP13A5	-2.22564	1.63422	-11.8015	1.12436e-26	1.28886e-24	49.8575	14696	Mesenchymal_vs_Proneural	TRUE	DOWN	FALSE
SIPA1L1	1.09384	6.39156	11.8001	1.13797e-26	1.2998e-24	49.7196	15436	Mesenchymal_vs_Proneural	TRUE	UP	FALSE
SOX8	-2.59156	6.78269	-11.7936	1.19932e-26	1.365e-24	49.6847	102	Mesenchymal_vs_Proneural	TRUE	DOWN	FALSE
TLR2	1.43865	5.01302	11.7924	1.21116e-26	1.3736e-24	49.6885	7032	Mesenchymal_vs_Proneural	TRUE	UP	FALSE
SATB1	-1.3263	5.27371	-11.7911	1.22422e-26	1.3835e-24	49.6506	13789	Mesenchymal_vs_Proneural	TRUE	DOWN	FALSE
MAP2	-1.63831	8.46039	-11.7906	1.2287e-26	1.38368e-24	49.6808	1364	Mesenchymal_vs_Proneural	TRUE	DOWN	FALSE
RHBDF2	1.4608	5.15394	11.7901	1.2342e-26	1.38499e-24	49.667	5834	Mesenchymal_vs_Proneural	TRUE	UP	FALSE
CASP1	1.73655	4.34675	11.7862	1.27348e-26	1.42407e-24	49.6946	7081	Mesenchymal_vs_Proneural	TRUE	UP	FALSE
ABCC3	2.72616	5.94392	11.779	1.35005e-26	1.50443e-24	49.5832	3457	Mesenchymal_vs_Proneural	TRUE	UP	FALSE
GDAP1	-0.897229	5.04206	-11.7777	1.36487e-26	1.51567e-24	49.5472	2810	Mesenchymal_vs_Proneural	TRUE	DOWN	FALSE
GBGT1	1.21647	2.79595	11.7752	1.39311e-26	1.54167e-24	49.644	8512	Mesenchymal_vs_Proneural	TRUE	UP	FALSE
KANK2	1.15541	6.33962	11.7693	1.46084e-26	1.61105e-24	49.4724	15371	Mesenchymal_vs_Proneural	TRUE	UP	FALSE
TWSG1	1.29635	6.0868	11.7651	1.51114e-26	1.6608e-24	49.4422	5747	Mesenchymal_vs_Proneural	TRUE	UP	FALSE
GLMP	1.21264	4.86257	11.7527	1.67131e-26	1.83054e-24	49.3796	15733	Mesenchymal_vs_Proneural	TRUE	UP	FALSE
ZSCAN16	-0.792749	2.1655	-11.7493	1.71902e-26	1.87637e-24	49.4372	15263	Mesenchymal_vs_Proneural	TRUE	DOWN	FALSE
ONECUT2	-3.02786	1.0892	-11.7461	1.7634e-26	1.91827e-24	49.4129	4700	Mesenchymal_vs_Proneural	TRUE	DOWN	FALSE
PARP9	1.09658	6.35826	11.7366	1.90503e-26	2.06531e-24	49.208	7228	Mesenchymal_vs_Proneural	TRUE	UP	FALSE
NYAP2	-3.09033	-2.24704	-11.736	1.91409e-26	2.06813e-24	49.2569	8061	Mesenchymal_vs_Proneural	TRUE	DOWN	FALSE
SHROOM3	2.11451	4.50902	11.7233	2.12162e-26	2.28463e-24	49.2097	7282	Mesenchymal_vs_Proneural	TRUE	UP	FALSE
HR	-1.86374	3.95447	-11.721	2.16173e-26	2.31618e-24	49.1251	11487	Mesenchymal_vs_Proneural	TRUE	DOWN	FALSE
RIPK1	0.706468	5.56975	11.7208	2.1654e-26	2.31618e-24	49.0886	7011	Mesenchymal_vs_Proneural	TRUE	UP	FALSE
CD44	1.67218	8.85039	11.7191	2.19493e-26	2.33994e-24	49.0916	444	Mesenchymal_vs_Proneural	TRUE	UP	FALSE
ENSG00000214106	1.27313	3.78092	11.7154	2.26186e-26	2.40329e-24	49.1464	17273	Mesenchymal_vs_Proneural	TRUE	UP	FALSE
FERMT1	-2.25982	3.57039	-11.7127	2.31153e-26	2.44792e-24	49.0576	2417	Mesenchymal_vs_Proneural	TRUE	DOWN	FALSE
LOC105369515	-2.82413	-3.56767	-11.6997	2.56942e-26	2.71205e-24	48.819	28030	Mesenchymal_vs_Proneural	TRUE	DOWN	FALSE
DGKI	-1.93019	4.24227	-11.6981	2.6033e-26	2.73877e-24	48.9254	9491	Mesenchymal_vs_Proneural	TRUE	DOWN	FALSE
TNR	-3.12883	6.38605	-11.6943	2.68387e-26	2.80733e-24	48.8912	4338	Mesenchymal_vs_Proneural	TRUE	DOWN	FALSE
LHX1	-3.51514	-2.94096	-11.6942	2.68602e-26	2.80733e-24	48.8725	28912	Mesenchymal_vs_Proneural	TRUE	DOWN	FALSE
ENSG00000267334	-2.66506	-2.3753	-11.6814	2.97833e-26	3.1027e-24	48.7859	27427	Mesenchymal_vs_Proneural	TRUE	DOWN	FALSE
FAM171A2	-1.49771	3.62685	-11.6802	3.00978e-26	3.11952e-24	48.8134	9950	Mesenchymal_vs_Proneural	TRUE	DOWN	FALSE
MVP	1.37505	6.42751	11.68	3.01398e-26	3.11952e-24	48.7531	321	Mesenchymal_vs_Proneural	TRUE	UP	FALSE
DEF6	1.34808	3.49888	11.6631	3.45501e-26	3.56446e-24	48.7279	423	Mesenchymal_vs_Proneural	TRUE	UP	FALSE
VASN	2.01841	4.43255	11.662	3.48678e-26	3.58566e-24	48.704	11424	Mesenchymal_vs_Proneural	TRUE	UP	FALSE
INAVA	-1.73972	2.87179	-11.6541	3.71661e-26	3.7976e-24	48.6355	10264	Mesenchymal_vs_Proneural	TRUE	DOWN	FALSE
ENSG00000177803	-1.82198	-1.89926	-11.6542	3.71237e-26	3.7976e-24	48.5988	13101	Mesenchymal_vs_Proneural	TRUE	DOWN	FALSE
FGF12-AS2	-3.13981	-4.26906	-11.65	3.84258e-26	3.9138e-24	48.3364	19805	Mesenchymal_vs_Proneural	TRUE	DOWN	FALSE
ATL3	0.872272	6.56928	11.6426	4.07869e-26	4.1411e-24	48.4511	14197	Mesenchymal_vs_Proneural	TRUE	UP	FALSE
SMIM18	-2.64086	-0.516936	-11.6305	4.49704e-26	4.5514e-24	48.4872	24370	Mesenchymal_vs_Proneural	TRUE	DOWN	FALSE
HMX1	-3.91642	-1.43064	-11.6272	4.61825e-26	4.65934e-24	48.4654	17548	Mesenchymal_vs_Proneural	TRUE	DOWN	FALSE
LHX5	-3.35901	-3.53423	-11.6149	5.10303e-26	5.12154e-24	48.1908	1765	Mesenchymal_vs_Proneural	TRUE	DOWN	FALSE
OPCML	-2.62008	3.55788	-11.6147	5.10841e-26	5.12154e-24	48.2808	13996	Mesenchymal_vs_Proneural	TRUE	DOWN	FALSE
KLRK1-AS1	-2.23842	0.699756	-11.6032	5.60856e-26	5.6054e-24	48.2792	23222	Mesenchymal_vs_Proneural	TRUE	DOWN	FALSE
FOXN2	-0.816657	5.2011	-11.602	5.66391e-26	5.64309e-24	48.1318	11933	Mesenchymal_vs_Proneural	TRUE	DOWN	FALSE
GLCCI1	-1.62203	4.8931	-11.5996	5.77298e-26	5.7339e-24	48.1223	3176	Mesenchymal_vs_Proneural	TRUE	DOWN	FALSE
HDAC7	0.901346	5.76733	11.5885	6.31488e-26	6.25271e-24	48.0258	802	Mesenchymal_vs_Proneural	TRUE	UP	FALSE
CLIC1	1.43525	7.86212	11.5803	6.74696e-26	6.65992e-24	47.9621	17162	Mesenchymal_vs_Proneural	TRUE	UP	FALSE
TNFRSF1B	1.44323	5.69545	11.5765	6.95772e-26	6.84683e-24	47.9329	456	Mesenchymal_vs_Proneural	TRUE	UP	FALSE
POGLUT3	1.1416	5.41923	11.5748	7.05459e-26	6.92086e-24	47.9294	13168	Mesenchymal_vs_Proneural	TRUE	UP	FALSE
ENSG00000287705	-2.46682	-3.99112	-11.5511	8.5353e-26	8.34789e-24	47.5202	31755	Mesenchymal_vs_Proneural	TRUE	DOWN	FALSE
HEXB	1.08823	6.38241	11.5485	8.71741e-26	8.50001e-24	47.6987	651	Mesenchymal_vs_Proneural	TRUE	UP	FALSE
DPYD	1.70171	6.05078	11.5433	9.09022e-26	8.83658e-24	47.6661	14910	Mesenchymal_vs_Proneural	TRUE	UP	FALSE
PAK3	-2.10938	3.27659	-11.5389	9.4225e-26	9.13183e-24	47.6791	1340	Mesenchymal_vs_Proneural	TRUE	DOWN	FALSE
GVQW3	-1.15332	3.43054	-11.5285	1.02475e-25	9.90138e-24	47.6132	13322	Mesenchymal_vs_Proneural	TRUE	DOWN	FALSE
CELSR3	-2.12684	4.68766	-11.5261	1.0445e-25	1.00618e-23	47.5425	205	Mesenchymal_vs_Proneural	TRUE	DOWN	FALSE
TANK	0.679898	5.56026	11.5222	1.07799e-25	1.03532e-23	47.4976	6877	Mesenchymal_vs_Proneural	TRUE	UP	FALSE
CD109	1.95707	4.43413	11.5145	1.14633e-25	1.09766e-23	47.5095	9373	Mesenchymal_vs_Proneural	TRUE	UP	FALSE
LINC01254	-2.48506	-3.22001	-11.5095	1.19359e-25	1.13951e-23	47.3677	26298	Mesenchymal_vs_Proneural	TRUE	DOWN	FALSE
NOL4	-1.65622	3.52152	-11.5076	1.21268e-25	1.15429e-23	47.4356	2481	Mesenchymal_vs_Proneural	TRUE	DOWN	FALSE
GLIPR1	1.4921	4.94908	11.5012	1.27621e-25	1.21115e-23	47.3574	7343	Mesenchymal_vs_Proneural	TRUE	UP	FALSE
MYO1F	1.17097	5.25947	11.4936	1.35652e-25	1.28356e-23	47.2793	7742	Mesenchymal_vs_Proneural	TRUE	UP	FALSE
NKD1	-1.90722	5.22771	-11.4918	1.37632e-25	1.29845e-23	47.2574	7548	Mesenchymal_vs_Proneural	TRUE	DOWN	FALSE
CSF3R	1.47917	4.81878	11.4902	1.3941e-25	1.31136e-23	47.2793	4697	Mesenchymal_vs_Proneural	TRUE	UP	FALSE
FSD1	-1.51623	4.38565	-11.4897	1.40013e-25	1.31317e-23	47.26	2951	Mesenchymal_vs_Proneural	TRUE	DOWN	FALSE
GNA15	1.61719	3.1301	11.4791	1.52443e-25	1.42556e-23	47.2749	792	Mesenchymal_vs_Proneural	TRUE	UP	FALSE
JPH3	-2.44392	1.68424	-11.4736	1.59385e-25	1.48614e-23	47.2287	9117	Mesenchymal_vs_Proneural	TRUE	DOWN	FALSE
PPM1M	1.04218	4.99051	11.4649	1.70907e-25	1.58894e-23	47.0649	10503	Mesenchymal_vs_Proneural	TRUE	UP	FALSE
ELAVL4	-2.58961	3.04751	-11.4568	1.82463e-25	1.69146e-23	47.0399	10021	Mesenchymal_vs_Proneural	TRUE	DOWN	FALSE
SHD	-3.3189	3.33109	-11.454	1.86637e-25	1.72515e-23	47.0151	2949	Mesenchymal_vs_Proneural	TRUE	DOWN	FALSE
SHISA7	-2.7376	1.79239	-11.4515	1.90349e-25	1.7544e-23	47.0484	14769	Mesenchymal_vs_Proneural	TRUE	DOWN	FALSE
CNTNAP5	-3.57107	0.605045	-11.4451	2.00486e-25	1.84251e-23	47.0202	9221	Mesenchymal_vs_Proneural	TRUE	DOWN	FALSE
LYN	1.26242	5.51936	11.4423	2.05041e-25	1.87898e-23	46.8676	24545	Mesenchymal_vs_Proneural	TRUE	UP	FALSE
MOB3C	0.927844	4.37651	11.4394	2.09733e-25	1.91648e-23	46.8941	7806	Mesenchymal_vs_Proneural	TRUE	UP	FALSE
INSM2	-2.5274	-1.96826	-11.4377	2.12759e-25	1.93859e-23	46.8909	11465	Mesenchymal_vs_Proneural	TRUE	DOWN	FALSE
ENSG00000260633	-2.05363	-1.63887	-11.4355	2.16491e-25	1.96699e-23	46.8847	26218	Mesenchymal_vs_Proneural	TRUE	DOWN	FALSE
RPAIN	-0.753934	5.12791	-11.4343	2.18566e-25	1.98022e-23	46.7947	5788	Mesenchymal_vs_Proneural	TRUE	DOWN	FALSE
ENSG00000256155	-2.80853	-2.91428	-11.4324	2.21867e-25	2.00445e-23	46.7956	25078	Mesenchymal_vs_Proneural	TRUE	DOWN	FALSE
KLHL35	-1.80038	0.985733	-11.4211	2.42978e-25	2.18899e-23	46.8312	8618	Mesenchymal_vs_Proneural	TRUE	DOWN	FALSE
ENSG00000287783	-2.58693	0.0479466	-11.4115	2.62541e-25	2.35859e-23	46.7571	31791	Mesenchymal_vs_Proneural	TRUE	DOWN	FALSE
CLU	1.77121	12.5242	11.4066	2.73006e-25	2.44573e-23	46.6629	4879	Mesenchymal_vs_Proneural	TRUE	UP	FALSE
CHRNB2	-1.8369	2.96164	-11.3897	3.12781e-25	2.79424e-23	46.5275	9851	Mesenchymal_vs_Proneural	TRUE	DOWN	FALSE
DHX58	1.40572	4.36132	11.3783	3.42579e-25	3.05191e-23	46.4337	3437	Mesenchymal_vs_Proneural	TRUE	UP	FALSE
ITPRIP	1.33303	4.42878	11.3618	3.91089e-25	3.47439e-23	46.2861	8583	Mesenchymal_vs_Proneural	TRUE	UP	FALSE
NR0B1	-3.56497	-1.99848	-11.3599	3.96908e-25	3.51632e-23	46.3327	11667	Mesenchymal_vs_Proneural	TRUE	DOWN	FALSE
ENSG00000250933	-3.20547	-3.54664	-11.3585	4.01512e-25	3.54728e-23	46.1753	24009	Mesenchymal_vs_Proneural	TRUE	DOWN	FALSE
RAB3B	-2.01526	2.11001	-11.3537	4.17155e-25	3.67533e-23	46.2688	11642	Mesenchymal_vs_Proneural	TRUE	DOWN	FALSE
C5AR1	1.90755	4.53064	11.3523	4.21828e-25	3.70629e-23	46.2078	15406	Mesenchymal_vs_Proneural	TRUE	UP	FALSE
PLSCR1	1.30417	5.82096	11.3271	5.16332e-25	4.5242e-23	45.9494	14852	Mesenchymal_vs_Proneural	TRUE	UP	FALSE
PARVG	1.41384	4.04675	11.3254	5.23259e-25	4.57237e-23	46.0118	7304	Mesenchymal_vs_Proneural	TRUE	UP	FALSE
LOC101928107	-2.32071	-3.61223	-11.3233	5.32146e-25	4.63736e-23	45.865	18845	Mesenchymal_vs_Proneural	TRUE	DOWN	FALSE
VDR	2.29571	1.40939	11.3161	5.63575e-25	4.8979e-23	46.0034	3731	Mesenchymal_vs_Proneural	TRUE	UP	FALSE
ZNF300	-1.25827	4.38365	-11.2969	6.57495e-25	5.69865e-23	45.7241	8247	Mesenchymal_vs_Proneural	TRUE	DOWN	FALSE
MLKL	1.17074	2.5513	11.2919	6.84388e-25	5.9157e-23	45.8069	11477	Mesenchymal_vs_Proneural	TRUE	UP	FALSE
ENSG00000112096	2.02682	10.0823	11.2837	7.30384e-25	6.29627e-23	45.6413	3826	Mesenchymal_vs_Proneural	TRUE	UP	FALSE
SIPA1	1.02308	5.64843	11.2825	7.37645e-25	6.34177e-23	45.5912	17084	Mesenchymal_vs_Proneural	TRUE	UP	FALSE
ENSG00000230090	-2.6019	-3.46238	-11.2734	7.93116e-25	6.80039e-23	45.4889	19796	Mesenchymal_vs_Proneural	TRUE	DOWN	FALSE
RAB36	1.81808	3.93327	11.2705	8.12052e-25	6.92561e-23	45.6114	2154	Mesenchymal_vs_Proneural	TRUE	UP	FALSE
WWTR1	1.57191	6.93169	11.2705	8.11695e-25	6.92561e-23	45.4883	368	Mesenchymal_vs_Proneural	TRUE	UP	FALSE
SOX10	-3.1097	3.62281	-11.2697	8.16731e-25	6.947e-23	45.5228	2129	Mesenchymal_vs_Proneural	TRUE	DOWN	FALSE
PODXL2	-1.67643	5.81405	-11.2662	8.3982e-25	7.12443e-23	45.4593	4112	Mesenchymal_vs_Proneural	TRUE	DOWN	FALSE
CDK5R1	-1.72207	4.57237	-11.2624	8.66145e-25	7.32832e-23	45.4469	12930	Mesenchymal_vs_Proneural	TRUE	DOWN	FALSE
PMP22	1.42957	7.17739	11.2587	8.92188e-25	7.52875e-23	45.3945	3488	Mesenchymal_vs_Proneural	TRUE	UP	FALSE
SYN3	-1.87474	1.88902	-11.2579	8.97562e-25	7.55417e-23	45.522	14382	Mesenchymal_vs_Proneural	TRUE	DOWN	FALSE
ACVR2B	-1.35863	4.25687	-11.2544	9.23276e-25	7.75019e-23	45.3928	4125	Mesenchymal_vs_Proneural	TRUE	DOWN	FALSE
CLEC2B	1.97248	2.63687	11.2498	9.57695e-25	8.01806e-23	45.4792	3658	Mesenchymal_vs_Proneural	TRUE	UP	FALSE
MTMR9	-0.720679	4.89144	-11.2483	9.69376e-25	8.09467e-23	45.3242	2837	Mesenchymal_vs_Proneural	TRUE	DOWN	FALSE
NETO1	-3.07083	1.077	-11.2392	1.04228e-24	8.68078e-23	45.3796	11026	Mesenchymal_vs_Proneural	TRUE	DOWN	FALSE
TMEM71	1.97382	2.30495	11.2384	1.04917e-24	8.7155e-23	45.3953	10746	Mesenchymal_vs_Proneural	TRUE	UP	FALSE
CSRP2	1.5756	6.79451	11.2199	1.2152e-24	1.00446e-22	45.0887	12690	Mesenchymal_vs_Proneural	TRUE	UP	FALSE
EGF	2.16058	2.24099	11.2195	1.22002e-24	1.00446e-22	45.2468	7292	Mesenchymal_vs_Proneural	TRUE	UP	FALSE
CTTNBP2	-1.43702	4.89429	-11.2194	1.22076e-24	1.00446e-22	45.0946	1328	Mesenchymal_vs_Proneural	TRUE	DOWN	FALSE
SLC11A1	1.65755	6.10679	11.2193	1.22174e-24	1.00446e-22	45.0862	367	Mesenchymal_vs_Proneural	TRUE	UP	FALSE
PRDM1	1.17617	3.44681	11.2182	1.23211e-24	1.0104e-22	45.1979	752	Mesenchymal_vs_Proneural	TRUE	UP	FALSE
SCPEP1	0.957977	5.80488	11.2154	1.25983e-24	1.03048e-22	45.0542	4902	Mesenchymal_vs_Proneural	TRUE	UP	FALSE
MAST1	-1.83369	3.61007	-11.2053	1.36545e-24	1.11403e-22	45.0359	3020	Mesenchymal_vs_Proneural	TRUE	DOWN	FALSE
ARHGAP18	1.13986	5.1578	11.2032	1.38869e-24	1.1301e-22	44.9835	8310	Mesenchymal_vs_Proneural	TRUE	UP	FALSE
FAXC	-1.13927	3.56037	-11.1993	1.43238e-24	1.1627e-22	44.9884	8300	Mesenchymal_vs_Proneural	TRUE	DOWN	FALSE
ENSG00000286248	-1.55412	-0.898876	-11.1961	1.46933e-24	1.18968e-22	45.044	31098	Mesenchymal_vs_Proneural	TRUE	DOWN	FALSE
LAMB2	1.01566	8.33498	11.1957	1.4739e-24	1.19036e-22	44.912	12174	Mesenchymal_vs_Proneural	TRUE	UP	FALSE
NPC2	1.63134	6.60945	11.1952	1.48062e-24	1.19277e-22	44.8929	4714	Mesenchymal_vs_Proneural	TRUE	UP	FALSE
RASSF5	1.21817	4.01303	11.1943	1.49095e-24	1.19808e-22	44.9779	27146	Mesenchymal_vs_Proneural	TRUE	UP	FALSE
CEROX1	-2.49669	4.91831	-11.178	1.69705e-24	1.36028e-22	44.7799	26267	Mesenchymal_vs_Proneural	TRUE	DOWN	FALSE
HRH1	1.57657	5.65507	11.1775	1.70404e-24	1.36247e-22	44.7788	15218	Mesenchymal_vs_Proneural	TRUE	UP	FALSE
IL15RA	1.39556	1.84904	11.1758	1.7269e-24	1.37695e-22	44.9047	6509	Mesenchymal_vs_Proneural	TRUE	UP	FALSE
RTKN2	-1.76279	2.27117	-11.1756	1.73077e-24	1.37695e-22	44.8629	13690	Mesenchymal_vs_Proneural	TRUE	DOWN	FALSE
DSCAM-IT1	-3.66136	-3.55634	-11.1729	1.76829e-24	1.40331e-22	44.7406	20804	Mesenchymal_vs_Proneural	TRUE	DOWN	FALSE
ADPRH	1.05122	3.6635	11.1636	1.90429e-24	1.5075e-22	44.7521	8120	Mesenchymal_vs_Proneural	TRUE	UP	FALSE
SIGLEC9	1.45748	3.46484	11.1602	1.9556e-24	1.54049e-22	44.7371	5807	Mesenchymal_vs_Proneural	TRUE	UP	FALSE
KIF26A	-1.94309	2.29999	-11.1604	1.95259e-24	1.54049e-22	44.7328	955	Mesenchymal_vs_Proneural	TRUE	DOWN	FALSE
FAM88B	-1.10267	0.913955	-11.1558	2.02485e-24	1.58898e-22	44.7479	11814	Mesenchymal_vs_Proneural	TRUE	DOWN	FALSE
ITGB2	1.42536	7.2138	11.1557	2.02709e-24	1.58898e-22	44.5843	9793	Mesenchymal_vs_Proneural	TRUE	UP	FALSE
EPHB1	-2.29215	4.37095	-11.1546	2.04575e-24	1.59968e-22	44.5931	9209	Mesenchymal_vs_Proneural	TRUE	DOWN	FALSE
ARHGAP9	1.29394	3.28455	11.1537	2.06025e-24	1.6071e-22	44.6946	5118	Mesenchymal_vs_Proneural	TRUE	UP	FALSE
STAT6	1.10621	5.21762	11.1422	2.25671e-24	1.75606e-22	44.494	11148	Mesenchymal_vs_Proneural	TRUE	UP	FALSE
HCLS1	1.44321	6.04565	11.1382	2.32953e-24	1.80832e-22	44.446	13479	Mesenchymal_vs_Proneural	TRUE	UP	FALSE
SAMD9L	1.62586	5.44973	11.1371	2.3501e-24	1.81988e-22	44.4781	13031	Mesenchymal_vs_Proneural	TRUE	UP	FALSE
FERMT3	1.24444	4.87756	11.1333	2.42299e-24	1.87179e-22	44.4409	8684	Mesenchymal_vs_Proneural	TRUE	UP	FALSE
NCEH1	1.03647	4.57673	11.1319	2.45008e-24	1.88816e-22	44.4504	8133	Mesenchymal_vs_Proneural	TRUE	UP	FALSE
TBC1D1	0.872385	6.11917	11.1227	2.63575e-24	2.02636e-22	44.3197	920	Mesenchymal_vs_Proneural	TRUE	UP	FALSE
SQSTM1	1.04968	7.62364	11.1122	2.86468e-24	2.19708e-22	44.2462	9895	Mesenchymal_vs_Proneural	TRUE	UP	FALSE
SLC39A8	1.48621	5.00313	11.1114	2.88261e-24	2.20554e-22	44.2724	7296	Mesenchymal_vs_Proneural	TRUE	UP	FALSE
COL11A2	-1.51345	2.91662	-11.1078	2.96649e-24	2.2643e-22	44.3053	16268	Mesenchymal_vs_Proneural	TRUE	DOWN	FALSE
TOMM40P4	-1.42163	1.4739	-11.104	3.05684e-24	2.32771e-22	44.329	17013	Mesenchymal_vs_Proneural	TRUE	DOWN	FALSE
ANO3	-2.16206	0.21823	-11.097	3.23327e-24	2.45621e-22	44.2875	6492	Mesenchymal_vs_Proneural	TRUE	DOWN	FALSE
NEU4	-2.65045	3.54106	-11.0957	3.26598e-24	2.47518e-22	44.1795	16233	Mesenchymal_vs_Proneural	TRUE	DOWN	FALSE
ENSG00000228956	-2.18761	-0.143767	-11.0933	3.3281e-24	2.5163e-22	44.259	19505	Mesenchymal_vs_Proneural	TRUE	DOWN	FALSE
LRRC25	1.50146	3.56007	11.0829	3.61368e-24	2.72577e-22	44.1263	12742	Mesenchymal_vs_Proneural	TRUE	UP	FALSE
ZBTB7B	0.97073	4.707	11.0817	3.65045e-24	2.74702e-22	44.0423	9843	Mesenchymal_vs_Proneural	TRUE	UP	FALSE
CAPG	1.44462	6.85543	11.0763	3.80939e-24	2.8599e-22	43.9555	573	Mesenchymal_vs_Proneural	TRUE	UP	FALSE
ARHGAP27	0.900903	4.27128	11.0756	3.83175e-24	2.86834e-22	44.0169	9681	Mesenchymal_vs_Proneural	TRUE	UP	FALSE
SCAI	-0.792789	3.82259	-11.0753	3.83857e-24	2.86834e-22	44.0106	12449	Mesenchymal_vs_Proneural	TRUE	DOWN	FALSE
TTC9B	-2.37514	2.08714	-11.073	3.91138e-24	2.91594e-22	44.0601	12585	Mesenchymal_vs_Proneural	TRUE	DOWN	FALSE
LOC107986749	-2.12592	-2.77573	-11.0726	3.92242e-24	2.91737e-22	43.9761	18562	Mesenchymal_vs_Proneural	TRUE	DOWN	FALSE
ANXA11	1.06398	5.66294	11.0684	4.0561e-24	3.00979e-22	43.9009	5010	Mesenchymal_vs_Proneural	TRUE	UP	FALSE
SERPINB1	1.39998	5.02847	11.0652	4.16024e-24	3.07992e-22	43.9033	394	Mesenchymal_vs_Proneural	TRUE	UP	FALSE
GRID2	-2.85986	2.99199	-11.0585	4.38579e-24	3.23941e-22	43.8887	8910	Mesenchymal_vs_Proneural	TRUE	DOWN	FALSE
CTSA	1.11056	6.70457	11.0501	4.69011e-24	3.4562e-22	43.748	861	Mesenchymal_vs_Proneural	TRUE	UP	FALSE
RELB	1.30611	3.78009	11.0472	4.79917e-24	3.52844e-22	43.8416	2870	Mesenchymal_vs_Proneural	TRUE	UP	FALSE
LINC01505	-1.70016	-0.987921	-11.0438	4.93058e-24	3.61674e-22	43.8552	20961	Mesenchymal_vs_Proneural	TRUE	DOWN	FALSE
FURIN	1.17032	6.01175	11.0416	5.01347e-24	3.66912e-22	43.6867	7527	Mesenchymal_vs_Proneural	TRUE	UP	FALSE
GPR85	-1.29089	3.00313	-11.0319	5.41694e-24	3.95536e-22	43.6983	10638	Mesenchymal_vs_Proneural	TRUE	DOWN	FALSE
LGALS3	2.37949	6.83729	11.0309	5.46043e-24	3.97803e-22	43.6075	6152	Mesenchymal_vs_Proneural	TRUE	UP	FALSE
PSD4	1.34976	4.14024	11.0283	5.57203e-24	4.05011e-22	43.6678	5393	Mesenchymal_vs_Proneural	TRUE	UP	FALSE
TRIM56	1.21023	6.07185	11.0264	5.65502e-24	4.09244e-22	43.5697	11760	Mesenchymal_vs_Proneural	TRUE	UP	FALSE
DLL1	-1.89414	4.07601	-11.0264	5.65587e-24	4.09244e-22	43.6086	15735	Mesenchymal_vs_Proneural	TRUE	DOWN	FALSE
C16orf87	-0.765699	3.3093	-11.0233	5.79813e-24	4.18591e-22	43.6328	9247	Mesenchymal_vs_Proneural	TRUE	DOWN	FALSE
BLVRB	1.33499	5.24364	11.0196	5.97203e-24	4.30174e-22	43.5402	1807	Mesenchymal_vs_Proneural	TRUE	UP	FALSE
ENSG00000244682	2.06827	2.1606	11.0176	6.06527e-24	4.35832e-22	43.6666	23157	Mesenchymal_vs_Proneural	TRUE	UP	FALSE
ENSG00000235934	-2.44413	-1.04641	-11.0173	6.07783e-24	4.35832e-22	43.6422	21421	Mesenchymal_vs_Proneural	TRUE	DOWN	FALSE
DNAJC22	1.43763	3.20068	11.0135	6.26314e-24	4.48116e-22	43.6153	13191	Mesenchymal_vs_Proneural	TRUE	UP	FALSE
XKR4	-2.43429	2.69762	-11.0107	6.40588e-24	4.57306e-22	43.5353	16639	Mesenchymal_vs_Proneural	TRUE	DOWN	FALSE
CLCF1	2.19736	2.42571	11.01	6.44012e-24	4.58726e-22	43.6072	12744	Mesenchymal_vs_Proneural	TRUE	UP	FALSE
LPXN	0.879277	4.16954	11.0067	6.61412e-24	4.70073e-22	43.4813	3576	Mesenchymal_vs_Proneural	TRUE	UP	FALSE
ENSG00000248518	-3.20137	-3.96625	-11.0054	6.67908e-24	4.7259e-22	43.38	23461	Mesenchymal_vs_Proneural	TRUE	DOWN	FALSE
FCGR3A	1.65001	7.13532	11.0054	6.67902e-24	4.7259e-22	43.4021	16173	Mesenchymal_vs_Proneural	TRUE	UP	FALSE
RAPGEF4	-1.3785	4.70211	-10.9981	7.0788e-24	4.99766e-22	43.363	1871	Mesenchymal_vs_Proneural	TRUE	DOWN	FALSE
GIMAP2	1.38423	3.68961	10.9944	7.28742e-24	5.13362e-22	43.4357	3194	Mesenchymal_vs_Proneural	TRUE	UP	FALSE
B4GALNT1	-2.18135	4.21618	-10.9932	7.35941e-24	5.17294e-22	43.3277	6670	Mesenchymal_vs_Proneural	TRUE	DOWN	FALSE
PTBP2	-0.947165	4.75676	-10.9898	7.55984e-24	5.30216e-22	43.2909	4520	Mesenchymal_vs_Proneural	TRUE	DOWN	FALSE
CCL2	2.74478	5.35059	10.9718	8.71488e-24	6.08818e-22	43.1938	3434	Mesenchymal_vs_Proneural	TRUE	UP	FALSE
ENSG00000229422	-1.91549	0.982944	-10.9717	8.71861e-24	6.08818e-22	43.304	19623	Mesenchymal_vs_Proneural	TRUE	DOWN	FALSE
LRRC4	-1.3222	4.50199	-10.9691	8.89768e-24	6.19969e-22	43.1385	5718	Mesenchymal_vs_Proneural	TRUE	DOWN	FALSE
ZNF488	-2.87468	1.60186	-10.9673	9.02969e-24	6.27799e-22	43.2183	27102	Mesenchymal_vs_Proneural	TRUE	DOWN	FALSE
ZNF620	-1.04366	2.9882	-10.9637	9.28489e-24	6.44142e-22	43.1821	13106	Mesenchymal_vs_Proneural	TRUE	DOWN	FALSE
ANXA4	1.38325	4.79286	10.9618	9.43124e-24	6.52878e-22	43.1127	15300	Mesenchymal_vs_Proneural	TRUE	UP	FALSE
FMNL1	1.45554	3.90795	10.9546	9.97699e-24	6.89167e-22	43.1065	14225	Mesenchymal_vs_Proneural	TRUE	UP	FALSE
IGFBPL1	-3.26039	1.93091	-10.9499	1.0356e-23	7.13808e-22	43.0635	6983	Mesenchymal_vs_Proneural	TRUE	DOWN	FALSE
IL4R	1.23914	4.93747	10.9447	1.07922e-23	7.42269e-22	42.9581	1338	Mesenchymal_vs_Proneural	TRUE	UP	FALSE
CD14	1.68286	7.1116	10.9429	1.09464e-23	7.51259e-22	42.9126	11877	Mesenchymal_vs_Proneural	TRUE	UP	FALSE
LRP10	1.00833	7.47483	10.9353	1.16232e-23	7.94301e-22	42.854	15389	Mesenchymal_vs_Proneural	TRUE	UP	FALSE
CCR2	2.53159	0.275286	10.9355	1.16035e-23	7.94301e-22	43.0052	4963	Mesenchymal_vs_Proneural	TRUE	UP	FALSE
NIPBL-DT	-0.83513	4.37937	-10.9218	1.29343e-23	8.82013e-22	42.7758	30987	Mesenchymal_vs_Proneural	TRUE	DOWN	FALSE
CYP27C1	-2.6716	-0.344631	-10.9214	1.29698e-23	8.82553e-22	42.9197	14582	Mesenchymal_vs_Proneural	TRUE	DOWN	FALSE
PTPN6	1.23074	4.71411	10.9116	1.40125e-23	9.5148e-22	42.7138	3764	Mesenchymal_vs_Proneural	TRUE	UP	FALSE
KYNU	1.41989	2.43428	10.9086	1.43519e-23	9.72464e-22	42.8063	4302	Mesenchymal_vs_Proneural	TRUE	UP	FALSE
FAM114A1	1.05078	5.23903	10.9036	1.49243e-23	1.00911e-21	42.6209	15476	Mesenchymal_vs_Proneural	TRUE	UP	FALSE
CD99	1.64935	8.59207	10.9032	1.49769e-23	1.01053e-21	42.6171	24	Mesenchymal_vs_Proneural	TRUE	UP	FALSE
ENSG00000248184	-3.77359	-0.71424	-10.9028	1.50149e-23	1.01096e-21	42.7763	23396	Mesenchymal_vs_Proneural	TRUE	DOWN	FALSE
TMT1B	2.85364	6.04879	10.8939	1.61081e-23	1.08229e-21	42.5967	11871	Mesenchymal_vs_Proneural	TRUE	UP	FALSE
GAPT	1.92906	1.61978	10.8923	1.63099e-23	1.09355e-21	42.6954	12801	Mesenchymal_vs_Proneural	TRUE	UP	FALSE
VIPR2	-3.4708	1.31167	-10.8915	1.64118e-23	1.09808e-21	42.6454	3118	Mesenchymal_vs_Proneural	TRUE	DOWN	FALSE
CROT	1.17266	5.41293	10.8867	1.70562e-23	1.13881e-21	42.4926	98	Mesenchymal_vs_Proneural	TRUE	UP	FALSE
GLRA3	-4.15379	-1.34931	-10.8823	1.76569e-23	1.17647e-21	42.6146	8189	Mesenchymal_vs_Proneural	TRUE	DOWN	FALSE
ENSG00000269837	-1.05252	3.70589	-10.8774	1.83486e-23	1.22001e-21	42.4627	27868	Mesenchymal_vs_Proneural	TRUE	DOWN	FALSE
TRPM2	1.29599	4.38053	10.8721	1.91256e-23	1.26904e-21	42.4261	7724	Mesenchymal_vs_Proneural	TRUE	UP	FALSE
PLEKHO2	0.971538	5.91576	10.8706	1.93618e-23	1.28205e-21	42.3459	22615	Mesenchymal_vs_Proneural	TRUE	UP	FALSE
ZNF491	-0.973345	2.60896	-10.8692	1.95659e-23	1.29289e-21	42.4676	13063	Mesenchymal_vs_Proneural	TRUE	DOWN	FALSE
POLR2F-AS1	-2.43723	-2.48075	-10.8646	2.02883e-23	1.33785e-21	42.4175	17890	Mesenchymal_vs_Proneural	TRUE	DOWN	FALSE
CD33	1.47242	2.95524	10.8574	2.14661e-23	1.41261e-21	42.3945	2979	Mesenchymal_vs_Proneural	TRUE	UP	FALSE
CILK1	-0.819418	4.69543	-10.8539	2.20687e-23	1.44928e-21	42.2314	3832	Mesenchymal_vs_Proneural	TRUE	DOWN	FALSE
CNTN3	-2.94201	-0.0974189	-10.8507	2.26321e-23	1.48324e-21	42.371	4042	Mesenchymal_vs_Proneural	TRUE	DOWN	FALSE
GNG4	-2.20428	4.8904	-10.8442	2.38154e-23	1.55759e-21	42.16	11437	Mesenchymal_vs_Proneural	TRUE	DOWN	FALSE
B4GALT1	1.58427	4.64261	10.8405	2.45168e-23	1.6002e-21	42.1722	1636	Mesenchymal_vs_Proneural	TRUE	UP	FALSE
GDPD1	-1.27755	3.49693	-10.8352	2.55764e-23	1.66596e-21	42.1453	9101	Mesenchymal_vs_Proneural	TRUE	DOWN	FALSE
ASXL3	-2.05449	2.69425	-10.8338	2.58433e-23	1.67992e-21	42.1561	7630	Mesenchymal_vs_Proneural	TRUE	DOWN	FALSE
NSG2	-3.08798	3.59315	-10.8302	2.65929e-23	1.72514e-21	42.0886	11804	Mesenchymal_vs_Proneural	TRUE	DOWN	FALSE
PLCB4	-1.59044	2.40173	-10.8251	2.76899e-23	1.79267e-21	42.1082	2420	Mesenchymal_vs_Proneural	TRUE	DOWN	FALSE
ENSG00000249459	-1.1536	1.94645	-10.8236	2.80135e-23	1.80996e-21	42.1422	23668	Mesenchymal_vs_Proneural	TRUE	DOWN	FALSE
LRRTM4	-2.51905	2.08355	-10.8229	2.81673e-23	1.81623e-21	42.0929	12855	Mesenchymal_vs_Proneural	TRUE	DOWN	FALSE
ENSG00000261711	-3.68881	-4.41295	-10.8164	2.96336e-23	1.90692e-21	41.9407	26556	Mesenchymal_vs_Proneural	TRUE	DOWN	FALSE
LINC02774	-2.27444	-1.9248	-10.8121	3.06602e-23	1.96903e-21	42.0306	18927	Mesenchymal_vs_Proneural	TRUE	DOWN	FALSE
[truncated: 31,484 more rows]

## Sheet: Table S4
Differential expression analysis: Mesenchymal vs Classical GBM (TCGA GBMLGG, limma-voom)
[truncated: 31,983 more rows]

## Sheet: Table S5
GSEA Hallmark gene sets: Normal Brain vs GBM
[truncated: 51 more rows]

[truncated: 13 more sheets: Table S6, Table S7, Table S8, Table S9, Table S10, Table S11, Table S12, Table S13, Table S14, Table S15, Table S16, Table S17, Table S18]
